# Supplementary material for: Another crack in the Dark Taxa wall: a custom DNA barcoding protocol for the species-rich and common Eurytomidae (Hymenoptera, Chalcidoidea)
Source: Biodivers Data J. 2023 May 9;11:e101998. doi: 10.3897/BDJ.11.e101998 (PMC10189536; doi:10.3897/BDJ.11.e101998)
Supplement: Supplementary material 1 — The binding site of different forward primers [file bdj-11-e101998-s001.fas]

>LCO1490_Folmer
---------------GGTCAACAAATCATAAAGATATTGG---------------------------------------------------------------------------------------------------------------------------------------------------------------------------------------------------------------------------------------------------------------------------------------------------------------------------------------------------------------------------------------------------------------------------------------------------------------------------------------------------------------------------------------------------------------------------------------------------------------------------------------------------------------------------------------------------------------
>LepF
---------------ATTCAACCAATCATAAAGATATTGG---------------------------------------------------------------------------------------------------------------------------------------------------------------------------------------------------------------------------------------------------------------------------------------------------------------------------------------------------------------------------------------------------------------------------------------------------------------------------------------------------------------------------------------------------------------------------------------------------------------------------------------------------------------------------------------------------------------
>LCO1490-JJ
------------------CHACWAAYCATAAAGATATYGG---------------------------------------------------------------------------------------------------------------------------------------------------------------------------------------------------------------------------------------------------------------------------------------------------------------------------------------------------------------------------------------------------------------------------------------------------------------------------------------------------------------------------------------------------------------------------------------------------------------------------------------------------------------------------------------------------------------
>ZFMK-TIS-063__LCO1490-JJ__Eurytoma
---------------CCCCCCCAAACCCCAAAGATATTGGAATTTTATATTTAGTTTTTGGTATATGGGCTGGAATTTTTGGATTATCTTTAAGTATATTAATTCGTTTAGAATTAGGTACTCCTGGGTCATTGATTGGTAATGATCAAAATTATAATTCTATTGTTACTACTCATGCTTTTGTAATAATTTTTTTTTTTGTAATACCTGTTATAATGGGTGGTTTTGGAAATTTTTTAGTTCCAATAATTTTAGGTATTCCTGATATAGCTTTTCCTCGAATAAATAATATAAGATTTTGACTTTTACCTCCTAGATTAATATTATTAATTTCTAGAATATTTGTTGGATCTGGTACTGGTACTGGTTGAACAGTTTATCCTCCCTTATCTGGAAACTTATCTCATGGTGGTCCATCTGTGGATTTATCAATTTTTTCTCTTCATATTGCAGGTGTAAGTTCAATTATGGGATCTGTAAATTTTATTTCAACAGTTTTAAATATAAAAATTTATAAAATTGAGATTATTCCTTTATTTGCTTGGGCAATATTATTAACAACAATTTTGTTGTTGTTGTCATTACCAGTATTAGCTGGAGCTATTACTATATTATTATTTGATCGTAATTTAAATACTTCTTTTTTTGATCCTGCTGGGGGGGGTGATCCTATTTAATCAACCTT------------------------------------------
>ZFMK-TIS-069__LCO1490-JJ__Eurytoma
----------------------------ATAAGAAACCGGAAATTTTTTTTTTATTTTTGGATCAGGATTAGGAATTACAGGTTTATTTTTAAGAATTGTAATTGGATTAGAAATTGGATCACCAGGATTTTTAAATGGTAAAGATCAGAATTATAATTCAACTGTTCCTGCTCATGCCATTGTTATTATTTTTTTTTTTGTAATACCAGTAATAATAGGGGGATTTGGAAATTTTTTAATTCCGTTAATAATAGGAATTCCTGACATGGCTTTTCCTCGAATAAATAATATAAGATTTTGATTATTAGTACCTAGAATAATATTATTAATTTCAAGAATATTTATTGGAAATGGATCTGGGGGTGGGTGAACTGTTTATCCTCCTTTATCAGGAAATTTATCTCATGGAGGCCCATCAGTAGATTTAGCAATTTTTTCATTACATGTTGCTGGTGTAAGTTCAATTATAGGATCAATTAATTTTATTACTACTATTTTAAATATAAAAATTTACAAAATTGAAATAATTCCTTTATTTGCTTGAGCAATATTAATTACTACAATTTTATTACTTTTATCTCTTCCTGTTTTAGCTGGAGCAATTACAATGTTATTATTTGATCGAAATTTAAATACTACTTTTTTGATCCTGCAGGAGGAGAGATCCGATTTAATCAAACATTT------------------------------------------
>ZFMK-TIS-090__LCO1490-JJ__Eurytoma
--------------CACCCCCCAAAACATAAAGATATTGGAATCTTTTTTTTTTTTTTTGGAATATGAGCTGGAATTGTAGTGTTATCTTTAAGAATTATTATTCGAATGGAATTAGGTAATCCTGGTTCCTTAATTGGAAATGATCAAGTTTATAATTTTATAGTTCCAACTCAGATTTTTATTATAATTTTTTTTTTTGTAATACCTGTAATAATAGGGGGTTTTGGAAATTTTTTAGTCCCAATAATTTTAGGAATTCCTGATATAGCATTTCCTCGGATAAATAATATGAGTTTTTGATTATTAATTCCTAGAATTACTTTATTAATTTCTAGAATATTTATTGGTAGGGGAACTGGGACAGGTTGAACAGTTTATCCTCCTTTATCAGGGAATTTATCTCATGGGGGGCCTTCAGTAGATTTATCGATTTTTTCTTTACATGTTGCTGGAGTTAGATCAATTATAGGATCAATTAATTTTATTACTACAGTTTTAAATATAAAAATTTATAAAATTGAATTAATTCCTTTGTTTGCTTGATCAATATTATTAACTACTATTTTATTATTATTATCTTTACCAGTTTTAGCAGGTGCAATTACAATATTATTATTTGATCGAAATTTAAATACCTCATTTTTGATCCTGCTGGAGCGGCGATCCTAGTTTATTCAAAAAAATA----------------------------------------
>ZFMK-TIS-095__LCO1490-JJ__Eurytoma
------------------------------TAGATATTGGAATTTTATATTTTATTTTTGGTATGTGAGCAGGAATTTTAGGATTATCTTTGAGAATAATTATTTGAATAGAATTAGGTAGACCTGGTTCATTAATTGGAAATGATCAAATTTATAATTCAATTGTAACTACTCATGCTTTTGTAATAATTTTTTTTTTTGTAATACCTGTAATGATAGGTGGGTTTGGGAATTTTTTAATTCCATTAATTTTAGGAATTCCAGATATAGCATTCCCTCGAATAAATAATATAAGATTTTGATTATTAGTCCCTAGATTGATATTATTAATTTCTAGAATATTTATTGGTAATGGAACTGGTACAGGATGAACTATTTATCCACCTCTTTCAGGAAATTTATCTCATGGAGGTCCTTCAGTTGACTTATCAATTTTTTCTTTACATATTGCTGGGGCAAGTTCTATTATAGGATCTATTAATTTTATTTCTACTATTTTAAATATAAAAATTTATAAAATAGAATTAATCCCTTTATTTGCTTGATCAATATTATTAACTACAATTTTACTATTATTATCTTTACCAGTTCTAGCTGGAGCAATTACTATACTTTTATTTGATCGTAATTTGAATACTTCATTTTTGATCCAGCAGGAGGGGGGATCCATTTTATCAAACAATTA------------------------------------------
>ZFMK-TIS-105__LCO1490-JJ__Eurytoma
--------------CATCAACAAATTCCAAAAGATATTGGTATATTATATTTTATTTTTGGAATATGATCTGGATTTATAGGATTAACTTTAAGAATAATTATTCGTATAGAATTAAGATCTTCAGGATCAATAATTAGTAATGATCAGATTTATAATTCAGTTGTTACAATACATGCTATTGTTATAATTTTTTTTTTTGTTATACCAGTGATAGTAGGAGGATTTGGTAATTTTTTTATTCCTTTAATTTTAGGAATTCCAGATATAGCTTTTCCTCGAATAAATAATATAAGATTTTGATTATTAATTCCTAGAATAATATTACTTGTTTCAAGTATATTTATTGGTAATGGTAGAGGTACAGGATGAACTTTTTATCCTCCATTATCTAGGATTTTAGGTCATGGAGATGGTTCAGTTGATTTATCAATTTTTTCATTACATATTGCAGGAATAAGATCAATTATAGGAGCAATTAATTTTATTTCAACTATTATTAATATAAGAATTTATAATTTAGAATTTCTTCCATTATTTGGATGATCAATTTTAATAACAACAATTTTATTATTATTGTCATTACCAGTTTTAGCTGGTGCTATTACAATGTTATTATTTGATCGAAATATTAATACATCTTTTTTGATCCAGTTGGGGAGGTGATCCATTTTAATCAAAACAATG-----------------------------------------
>ZFMK-TIS-107__LCO1490-JJ__Eurytoma
--------------CATCCACTAATCCATAAAGATATTGGTATATTATATTTTATTTTTGGAATATGATCTGGATTTATAGGATTAACTTTAAGAATAATTATTTGTATAGAATTAAGATCTTCAGGATCAATAATTAGTAATGATCAGATTTATAATTCAGTTGTTCCAATACATGCTATTGTTATAATTTTTTTTTTTGTTATACCAGTGATAGTAGGAGGATTTGGTAATTTTTTTATTCCTTTAATTTTAGGAATTCCAGATATAGCTTTTCCTCGAATAAATAATATAAGATTTTGATTATTAATTCCTAGAATAATATTACTTGTTTCAAGTATATTTATTGGTAATGGTAGAGGTACAGGATGAACTTTTTATCCTCCATTATCTAGGATTTTAGGTCATGGAGATGGTTCAGTTGATTTATCAATTTTTTCATTACATATTGCAGGAATAAGATCAATTATAGGAGCAATTAATTTTATTTCAACTATTATTAATATAAGAATTTATAATTTAGAATTTCTTCCATTATTTGGATGATCAATTTTAATAACAACAATTTTATTATTATTGTCATTACCAGTTTTAGCTGGTGCTATTACAATGTTATTATTTGATCGAAATATTAATACATCTTTTTTGATCCAGTTGGGGAGGTGATCCAATTTAATTCAAACATATT----------------------------------------
>ZFMK-TIS-110__LCO1490-JJ__Eurytoma
-------------CCATCCAGATATTCCACAAAATAATAGCATATTATCCTTTATTTCTGGAATAGTATCCGGATTTATATGATTAACGTTAAGAATAGATATTGCTATAGCAGTAAGATCTTCTGGATCTATAAATAGTCATGATCAGAATGATAATTCAGTTGTTCCAATACAGGCTATGGTTATAATCATTTTTTTTGTTATACCAGTGATAGTAGGAGGATTTGGTAATTTTTTTATTCCTTTAATTTTAGGAATTCCAGATATAGCTTTTCCTCGAATAAATAATATAAGATTTTGATTATTAATTCCTAGAATAATATTACTTGTTTCAAGTATATTTATTGGTAATGGTAGAGGTACAGGATGAACTCTTTATCCTCCATTATTTAGGATTCTAGCTCATGGAGATGGTTCAGTTGATTTATCAATTTTTTCATTACCTATTGCAGGAATAAGATCAATTATAGGAGCAATTAATTTTATTTCAACTATTATTAATATAAGAATTTATAATTTAGAATTTATTCCATTATTTGGATGATCAATTTTAATAACAACAATTTTATTATTATATCATTACCAGTTTTAGCTGGTGCTATTACAATGTTATTACCGATCGAAATATTAATACTTCTTTTTGATCCAGATGGTGAGGCGATCCAATATAATTCCACCTTTT--------------------------------------------
>ZFMK-TIS-111__LCO1490-JJ__Eurytoma
----------------TCCAACAAATCCCTAAGATATTGTTATATTATATTTTATTTTTGGAATATTATCTGGATTTATAGGATTAACTTTAAGAATAATTATTCGTATAGAATTAAGATCTTCAGGATCAATAATTAGTAATGATCAGATTTATAATTCAGTTGTTCCAATACATGCTATTGTTATAATTTTTTTTTTTGTTATACCAGTGATAGTAGGAGGATTTGGTAATTTTTTTATTCCTTTAATTTTAGGAATTCCAGATATAGCTTTTCCTCGAATAAATAATATAAGATTTTGATTATTAATTCCTAGAATAATATTACTTGTTTCAAGTATATTTATTGGTAATGGTAGAGGTACAGGATGAACTTTTTATCCTCCATTATCTAGGATTTTAGGTCATGGAGATGGTTCAGTTGATTTATCAATTTTTTCATTACATATTGCAGGAATAAGATCAATTATAGGAGCAATTAATTTTATTTCAACTATTATTAATATAAGAATTTATAATTTAGAATTTCTTCCATTATTTGGATGATCAATTTTAATAACAACAATTTTATTATTATTGTCATTACCAGTTTTAGCTGGTGCTATTACAATGTTATTATTTGATCGAAATATTAATACATCTTTTTTTGATCCAGTTGAGGAGGTGATCCAGTTTATACAAACAAATT----------------------------------------
>ZFMK-TIS-114__LCO1490-JJ__Eurytoma
-------------CCTCCCCCCAAAATCATAAGATATTGGAACTTTATATTTTATTTTCGGTATATGAGCTGGTCTTATAGGATTATCATTGAGAATAATTATTCGAATAGAACTCGGTAGTCCTGGTTCCTTAATTGGAAATGATCAAATTTATAATACAACTGGTCATACTCAGACATTAGTTATAATTTTTTTTTTTGTGATACCTGTAATAATAGGTGGATTTGGAAATTTTTTTATTCCTATAATATTGGGTATTTCAGATATAGCATTTCCTAGTATAAATAATATAAGATTTTGACTTTTAATTCCAAGTTTAATATTATTAATTTCTAGAATATTTGTTGGTACTGGTACCGGTACTGGTTGAACTATTTATCCTCCTTTGTCTAGGATTCTGGGTCATGCTAGGTCTTCAGTTGATTTAAGAATTTTTTCTTTACATGTAGCAGGTATCAGATCTATCATAGGTGCTATTAATTTTATTACTACAATTAGTAATACGAAAGTTTATAAGTTAGAATTAATTCCATTATTTGCTTGATCTGTTTTATTAACAGCAATTTTATTATTATTATCATTACCAGTTTTAGCAGGAGCTATTACAATACTTTTATTTGATCGAAATGTAAATACTATCATTTTTTGATCCTAATTGGTGGTGAGATCCAATGTTATCAACAAATT---------------------------------------
>ZFMK-TIS-117__LCO1490-JJ__Eurytoma
--------------------------CCCTAAGATATCGGGATTTTATATTTAATTTTTGGTATGTGAGCAGGAATTTTAGGTTTATCATTAAGAATAATTATTTCTATTGAATTACGTAGACCTGGATCTTTAATTGGAAAAGATCAAATTTATAATTCGATTGTTACAACTCATGCATTTGTAATAATTTTTTTTTTTGTAATACCTGTTATAATAGGTGGATTTGGAAATTTTTTAATTCCTTTAATTTTAGGAATTCCGGATATAGCATTTCCACGAATGAATAATATAAGATTTTGATTATTAATTCCTAGTTTAATATTATTAATTTCAAGAATATTTATTGGTAATGGGACAGGAACAGGATGAACGGTTTATCCTCCTCTTTCTGGAAATTTATCTCACGGGGGTCCATCAGTTGATTTATCAATTTTTTCTTTACATATAGCTGGGGTTAGATCAATTATAGGATCAATTAATTTTATTTCAACAATTATAAATATAAAAATTTATAAAATGGAATTAATTCCTTTGTTTGCTTGAGCAATATTATTAACTACAATTTTATTATTATTATCTTTACCTGTATTAGCAGGGGCTATCACTATACTTTTATTTGATCGAAATTTAAACACTTCATTTTTGATCCTGCAGGATGGGAGATGCAGTTTATCCAAACAATT------------------------------------------
>ZFMK-TIS-127__LCO1490-JJ__Eurytoma
-----------------------------ATAGATATCGGAATTTTATATTTTATTTTTGGAATATGAGCAGGAATTTTAGGATTATCATTAAGAATAATTATTCGAATAGAATTAGGTAGACCTGGTTCATTAATTGGAAATGATCAAATTTATAATTCAATTGTTACTACTCATGCATTTGTTATGATTTTCTTTTTTGTAATACCTGTAATAATAGGAGGATTTGGAAATTTTTTAATTCCATTAATCTTAGGTATTCCAGATATAGCATTTCCTCGAATAAATAATATAAGATTTTGATTATTAGTCCCTAGATTAATATTATTAATTTCAAGAATATTTATTGGTAATGGAACTGGAACAGGATGAACGGTTTATCCACCTCTTTCAGGAAATTTATCCCATGGAGGGCCATCTGTTGATTTATCAATTTTTTCTTTACATATTGCAGGGGTTAGATCAATTATAGGATCAATTAATTTTATTTCTACAATTTTAAATATAAAAATTTATAAAATGGAATTAATTCCTTTATTTGCTTGAGCTATATTATTAACTACAATTTTATTATTATTATCTTTACCTGTATTAGCAGGTGCAATTACTATACTTTTATTTGATCGAAATTTAAATACTTCATTTTTGATCCTGCATGGTGGTGGGATCCATTTATTCAAGCAATT------------------------------------------
>ZFMK-TIS-142__LCO1490-JJ__Eurytoma
-----------------CCCACAAACCCATAAGATATTGGAATTTTATATTTTATGTTTGGTATATGAGCTGGCATTTTAGGGTTATCATTAAGAATAATTATTCGATTAGAATTAGGGACTCCTGGTTCTTTAATTGGAAACGATCAAATTTATAACTCAATTGTTACAACTCATGCTTTTGTTATAATTTTTTTTTTTGTTATACCAGTTATATTAGGAGGATTTGGAAATTATTTAATTCCTTTAATTTTAGGGTGTCCCGATATAGCATTTCCTCGTATAAATAATATAAGATTTTGATTGCTTCCTCCTAGATTAATATTATTAATTTCAAGAATATTTTTAGGGTCTGGTACAGGAACTGGTTGAACAGTTTATCCTCCATTGTCAAGAAATTTATCTCATGGAGGACCATCAGTTGACTTATCAATTTTTTCTTTGCATATTGCTGGGGTTAGTTCAATTATGGGGTCTGTAAATTTTATTTCTACAATTTTAAATATAAAATTGTTTTTAATAGAATTAATTCCATTGCTTGCTTGATCTTTATTATTAACAACAATTTTATTATTATTATCTTTACCTGTTTTAGCAGGAGCAATTACAATATTATTATTTGATCGAAATTTAAATACTTCATTTTTTGATCCGGCAGGAGGTGAGATCCAGTATAATCAGCATTT------------------------------------------
>ZFMK-TIS-153__LCO1490-JJ__Eurytoma
--------------TACCCCCCCCAAACCATAAGATACGGGATTTTATATTTTATTTTTGGAATATGAGCAGGAATTTTAGGTTTATCATGGAGGATGTTAATTTGTATTGAATTAGGAAGTCCAGGTTCATTAATTGGAAATGATCAAATTTATAATTCAATTGTTACTACTCATGCTTTTGTTATAATTTTTTTTTTTGTAATACCTGTAATAATAGGAGGATTTGGGAATTTTTTGATTCCATTAATTTTAGGAATCCCTGATATAGCTTTTCCTCGAATAAATAATATAAGATTTTGATTGTTAATTCCTAGATTAATATTATTAGTTTCTAGAATATTTATTGGAAATGGTACCGGTACAGGATGAACAGTTTATCCTCCTTTATCAGGTAATTTATCACATGGAGGTCCATCTGTAGATTTATCTATTTTTTCTTTACATATTGCTGGAATTAGATCAATCATAGGTTCTATTAATTTTATTTTTACTATTTTAAATATAAAAATTTACAAGATAGATTTAATTCCATTATTTGCGTGAGCAATATTATTAACTACAATTTTATTATTATTATCTTTACCAGTATTAGCTGGGGCAATTACAATACTTTTATTTGATCGAAATTTAAACTACTTCATTTTTTGATCCTGCAGGGGAGGAGACTGCAAGTTTTATCAACAAATT--------------------------------------
>ZFMK-TIS-9996_LCO_Apidae_Bombus_terrestris
-------------------------CCCAAAAGATATTGGAATATTATACTTTATTTATGCTATATGATCAGGAATAATTGGTTCATCTATAAGATTATTAATTCGAATAGAATTAAGACATCCAGGTATATGAATTAATAATGATCAAATTTATAATTCTTTAGTAACAAGACATGCATTTTTAATAATTTTTTTTATAGTTATACCTTTTATAATTGGTGGATTTGGAAATTATCTAATTCCATTAATATTAGGATCCCCAGATATAGCTTTTCCTCGAATAAATAATATTAGATTTTGACTTCTACCTCCATCATTATTCATATTATTATTAAGAAATATATTTACACCTAATGTAGGTACAGGATGAACTGTATATCCTCCTTTATCTTCTTATTTATTTCATTCATCACCTTCAATTGATATTGCAATTTTTTCTTTACATATATCAGGAATCTCTTCAATTATTGGATCATTAAATTTTATCGTTACTATTTTATTAATAAAAAATTTTTCATTAAATTATGATCAAATTAATTTATTTTCATGATCAGTATGTATTACAGTAATTTTATTAATTCTATCTTTACCAGTATTAGCCGGTGCAATTACTATATTATTATTTGATCGAAATTTTAATACTTCATTTTTTGACCCAATAGGAGGAGGAGACCCAATCCTTTATCAACATTTATTTTGATTTTTTGGCCATCCCGGGAAGTTATA
