# Supplementary material for: Another crack in the Dark Taxa wall: a custom DNA barcoding protocol for the species-rich and common Eurytomidae (Hymenoptera, Chalcidoidea)
Source: Biodivers Data J. 2023 May 9;11:e101998. doi: 10.3897/BDJ.11.e101998 (PMC10189536; doi:10.3897/BDJ.11.e101998)
Supplement: Supplementary material 2 — Alignment fo the primer dEURYT-BR1 [file bdj-11-e101998-s002.fas]

>LCO1490 Folmer
---------------GGTCAACAAATCATAAAGATATTGG---------------------------------------------------------------------------------------------------------------------------------------------------------------------------------------------------------------------------------------------------------------------------------------------------------------------------------------------------------------------------------------------------------------------------------------------------------------------------------------------------------------------------------------------------------------------------------------------------------------------------------------------------------------------------------------------------------------
>LepF
---------------ATTCAACCAATCATAAAGATATTGG---------------------------------------------------------------------------------------------------------------------------------------------------------------------------------------------------------------------------------------------------------------------------------------------------------------------------------------------------------------------------------------------------------------------------------------------------------------------------------------------------------------------------------------------------------------------------------------------------------------------------------------------------------------------------------------------------------------
>LCO1490-JJ
-----------------------------------------------------------GGWATATGAGCWGGADTTTTDGGW--------------------------------------------------------------------------------------------------------------------------------------------------------------------------------------------------------------------------------------------------------------------------------------------------------------------------------------------------------------------------------------------------------------------------------------------------------------------------------------------------------------------------------------------------------------------------------------------------------------------------------------------------------------------
>ZFMK-TIS-063__LCO-br1__Eurytoma
---------------------------------------------------------------------AACCGAATTTTGGATTATCTTTAAGTATATTAATTTGTTTAGAATTAGGTACTCCTGGGTCATTGATTGGTAATGATCAAAATTATAATTTTATTGTTACTACTCATGCTTTTGTAATAATTTTTTTTTTTGTAATACCTGTTATAATGGGTGGTTTTGGAAATTTTTTAGTTCCAATAATTTTAGGTATTCCTGATATAGCTTTTCCTCGAATAAATAATATAAGATTTTGACTTTTACCTCCTAGATTAATATTATTAATTTCTAGAATATTTGTTGGATCTGGTACTGGTACTGGTTGAACAGTTTATCCTCCCTTATCTGGAAACTTATATCATGGTGGTCCATCAGTGGATTTATCAATTTTTTCTCTTCATATTGCAGGGGTAAGTTCAATTATGGGATCTGTAAATTTTATTTCAACAGTTTTAAATATAAAAATTTATAAAATTGAGATTATTCCTTTATTTGCTTGGGCAATATTATTAACAACAATTTTGTTGTTGTTGTCATTACCAGTATTAGCTGGAGCTATTACTATATTATTATTTGATCGTAATTTAAATACTTCTTTTTTTGATCCTGCTGGGGATGGTGATCTGTATAGTTTCTGGGGCGGC--------------------------------------
>ZFMK-TIS-090__LCO-br1__Eurytoma
---------------------------------------------------------------------GGGACAGTTTTGGATTATCTTTCAGAATAAATATTTGAATGGAAATAGGTAATCCTGGTTCTTTAATTGGAAAGGATCAAGTTTATAATTATTTTGTTACAAACCATGCTTTTTTTATAATTTTTTTTTTTGTAATACCTGTAATAATAGGGGGGGGGGGAAATTTTTTAGTTCCAACAATTTTAGGGATTCTTGATATAGCATTTCCTCGTATAAATAATATAAGTTTTTGATTATTAATTCCTAGAATTACTTTATTAATCTCTAGAATATTTATTGGTAGGGGAGGTGGGACAGGTTGAACAGTTTATCCTCCTTTATCAGGAAATTTATCTCATGGGGGGCCTTCAGTAGATTTATCGATTTTTTCTTTACATGTTGTTGGAGTTAGGTCAATTATAGGATCAATTAATTTTATTACTACAGTTTTAAATATAAAAAACTATAAAATTGAATTAATTCCTTTATTTGCTTGATCAATATTATTAACAACTATTTTATTATTATTATCTTTACCAGCTTTAGCGGGTGCAACTACAATATTATTATTTGATGGAAATATAAATACTTCATTTTTGATCCTGCTGGAGATAGCTCTATATTTGGACCACAACT-------------------------------------------
>ZFMK-TIS-095__LCO-br1__Eurytoma
-----------------------------------------------------------------------CGGATTTTTGGATTATTTTTGAGAATAATTATTTGAATAGAATTAGGTAGACCCGGTTCCTTAATTGGAAATGATCAAATTTATAATTCAATTGTAACTACTCATGCTTTTGTAATAATTTTTTTTTTTGTAATACCTGTAATGATAGGTGGGTTTGGGAATTTTTTAATTCCATTAATTTTAGGAATTCCAGATATAGCATTCCCTCGAATAAATAATATAAGATTTTGATTATTAGTCCCTAGATTGATATTATTAATTTCTAGAATATTTATTGGTAATGGAACTGGTACAGGATGAACTATTTATCCACCTCTTTCAGGAAATTTATCTCATGGAGGTCCTTCAGTTGACTTATCAATTTTTTCTTTACATATTGCTGGGGCAAGTTCTATTATAGGATCTATTAATTTTATTTCTACTATTTTAAATATAAAAATTTATAAAATAGAATTAATCCCTTTATTTGCTTGATCAATATTATTAACTACAATTTTACTATTATTATCTTTACCAGTTCTAGCTGGAGCAATTACTATACTTTTATTTGATCGTAATTTGAATACTTCATTTTTGATCCAGCAGGAGGTGTGATCCATATATCACAACTCT--------------------------------------------
>ZFMK-TIS-105__LCO-br1__Eurytoma
-----------------------------------------------------------------------CGGATTTTGGGATTAACTTTAAGAATAATTATTTGTATAGAATTAAGATTTTCAGGATCAATAATTAGTAATGATCAGATTTATAATTCAGTTGTTACAATACATGCTATTGTTATAATTTTTTTTTTTGTTATACCAGTGATAGTAGGAGGATTTGGTAATTTTTTTATTCCTTTAATTTTAGGAATTCCAGATATAGCTTTTCCTCGAATAAATAATATAAGATTTTGATTATTAATTCCTAGAATAATATTACTTGTTTCAAGTATATTTATTGGTAATGGTAGAGGTACAGGATGAACTTTTTATCCTCCATTATCTAGGATTTTAGGTCATGGAGATGGTTCAGTTGATTTATCAATTTTTTCATTACATATTGCAGGAATAAGATCAATTATAGGAGCAATTAATTTTATTTCAACTATTATTAATATAAGAATTTATAATTTAGAATTTCTTCCATTATTTGGATGATCAATTTTAATAACAACAATTTTATTATTATTGTCATTACCAGTTTTAGCTGGTGCTATTACAATGTTATTATTTGATCGAAATATTAATACATCTTTTTTTGATCCAGTTTATAGAGCTCTCTATTTTATCACCTTTTC------------------------------------------
>ZFMK-TIS-107__LCO-br1__Eurytoma
----------------------------------------------------------------------CAGAATTTTTGGATTAACTTTAAGAATAATTATTTGTATAGAATTAAGATTTTCAGGATCAATAATTAGTAATGATCAGATTTATAATTCAGTTGTTACAATACATGCTATTGTTATAATTTTTTTTTTTGTTATACCAGTGATAGTAGGAGGATTTGGTAATTTTTTTATTCCTTTAATTTTAGGAATTCCAGATATAGCTTTTCCTCGAATAAATAATATAAGATTTTGATTATTAATTCCTAGAATAATATTACTTGTTTCAAGTATATTTATTGGTAATGGTAGAGGTACAGGATGAACTTTTTATCCTCCATTATCTAGGATTTTAGGTCATGGAGATGGTTCAGTTGATTTATCAATTTTTTCATTACATATTGCAGGAATAAGATCAATTATAGGAGCAATTAATTTTATTTCAACTATTATTAATATAAGAATTTATAATTTAGAATTTCTTCCATTATTTGGATGATCAATTTTAATAACAACAATTTTATTATTATTGTCATTACCAGTTTTAGCTGGTGCTATTACAATGTTATTATTTGATCGAAATATTAATACATCTTTTTTTGATCCAGTGGGGATGTGATCTGAGTATATTCAACTTTTG-----------------------------------------
>ZFMK-TIS-110__LCO-br1__Eurytoma
----------------------------------------------------------------------GAGAATTTTGGGATTAACTTTAAGAATAATTATTTGTATAGAATTAAGATTTTCAGGATCAATAATTAGTAATGATCAGATTTATAATTCAGTTGTTACAATACATGCTATTGTTATAATTTTTTTTTTTGTTATACCAGTGATAGTAGGAGGATTTGGTAATTTTTTTATTCCTTTAATTTTAGGAATTCCAGATATAGCTTTTCCTCGAATAAATAATATAAGATTTTGATTATTAATTCCTAGAATAATATTACTTGTTTCAAGTATATTTATTGGTAATGGTAGAGGTACAGGATGAACTTTTTATCCTCCATTATCTAGGATTTTAGGTCATGGAGATGGTTCAGTTGATTTATCAATTTTTTCATTACATATTGCAGGAATAAGATCAATTATAGGAGCAATTAATTTTATTTCAACTATTATTAATATAAGAATTTATAATTTAGAATTTCTTCCATTATTTGGATGATCAATTTTAATAACAACAATTTTATTATTATTGTCATTACCAGTTTTAGCTGGTGCTATTACAATGTTATTATTTGATCGAAATATTAATACATCTTTTTTTGATCCAGTGGTGGATCGCTCCTAGTATGATGTTCCCTAATG---------------------------------------
>ZFMK-TIS-111__LCO-br1__Eurytoma
-----------------------------------------------------------------------CGGATTTTGGGATTAACTTTAAGAATAATTATTTGTATAGAATTAAGATTTTCAGGATCAATAATTAGTAATGATCAGATTTATAATTCAGTTGTTACAATACATGCTATTGTTATAATTTTTTTTTTTGTTATACCAGTGATAGTAGGAGGATTTGGTAATTTTTTTATTCCTTTAATTTTAGGAATTCCAGATATAGCTTTTCCTCGAATAAATAATATAAGATTTTGATTATTAATTCCTAGAATAATATTACTTGTTTCAAGTATATTTATTGGTAATGGTAGAGGTACAGGATGAACTTTTTATCCTCCATTATCTAGGATTTTAGGTCATGGAGATGGTTCAGTTGATTTATCAATTTTTTCATTACATATTGCAGGAATAAGATCAATTATAGGAGCAATTAATTTTATTTCAACTATTATTAATATAAGAATTTATAATTTAGAATTTCTTCCATTATTTGGATGATCAATTTTAATAACAACAATTTTATTATTATTGTCATTACCAGTTTTAGCTGGTGCTATTACAATGTTATTATTTGATCGAAATATTAATACATCTTTTTTTGATCCAGTGGGGGAGGTGATCCAGTTTATTCAACAACTTT----------------------------------------
>ZFMK-TIS-114__LCO-br1__Eurytoma
------------------------------------------------------------------------CGATTTTTGGATTATCATTGAGAATAATTATTTGAATAGAATTAGGTAGTCCTGGTTCTTTAATTGGAAATGATCAAATTTATAATACAATTGTTACTACTCATGCTTTAGTTATAATTTTTTTTTTTGTGATACCTGTAATAATAGGTGGATTTGGAAATTTTTTTATTCCTATAATATTGGGTATTTCAGATATAGCATTTCCTCGTATAAATAATATAAGATTTTGACTTTTAATTCCAAGTTTAATATTATTAATTTCTAGAATATTTGTTGGTACTGGTACCGGTACTGGTTGAACTATTTATCCTCCTTTGTCTAGGATTTTGGGTCATGCTAGGTCTTCAGTTGATTTAAGAATTTTTTCTTTACATGTAGCAGGTATCAGATCTATCATAGGTGCTATTAATTTTATTACTACAATTTGTAATATGAAAGTTTATAAGTTTGAATTAATTCCATTATTTGCTTGATCTGTTTTATTAACAGCAATTTTATTATTATTATCATTACCAGTTTTAGCAGGAGCTATTACAATACTTTTATTTGATCGAAATGTAAATACATCATTTTTTGATCCAATGGTGGTGAGATCCACTATATCAACCAATTT------------------------------------------
>ZFMK-TIS-117__LCO-br1__Eurytoma
--------------------------------------------------------TGGTATATTGAAGCAGGAATTTTAGGTTTATCATTAAGAATAATTATTTGTATAGAATTAGGTAGACCTGGATCTTTAATTGGAAATGATCAAATTTATAATTCGATTGTTACAACTCATGCATTTGTAATAATTTTTTTTTTTGTAATACCTGTTATAATAGGTGGATTTGGAAATTTTTTAATTCCTTTAATTTTAGGAATTCCGGATATAGCATTTCCACGAATGAATAATATAAGATTTTGATTATTAATTCCTAGTTTAATATTATTAATTTCAAGAATATTTATTGGTAATGGGACAGGAACAGGATGAACGGTTTATCCTCCTCTTTCTGGAAATTTATCTCACGGGGGTCCATCAGTTGATTTATCAATTTTTTCTTTACATATAGCTGGGGTTAGATCAATTATAGGATCAATTAATTTTATTTCAACAATTATAAATATAAAAATTTATAAAATGGAATTAATTCCTTTGTTTGCTTGAGCAATATTATTAACTACAATTTTATTATTATTATCTTTACCTGTATTAGCAGGGGCTATCACTATACTTTTATTTGATCGAAATTTAAACACTTCATTTTTTGATCCGCAGGAAGATAGCATGATCCCTTTCCCCCACCC------------------------------------------
>ZFMK-TIS-127__LCO-br1__Eurytoma
-----------------------------------------------------------------------GTGATTTTGGGATTATCATTAAGAATAATTATTCGAATAGAATTAGGTAGACCTGGTTCATTAATTGGAAATGATCAAATTTATAATTCAATTGTTACTACTCATGCATTTGTTATGATTTTCTTTTTTGTAATACCTGTAATAATAGGAGGATTTGGAAATTTTTTAATTCCATTAATCTTAGGTATTCCAGATATAGCATTTCCTCGAATAAATAATATAAGATTTTGATTATTAGTCCCTAGATTAATATTATTAATTTCAAGAATATTTATTGGTAATGGAACTGGAACAGGATGAACGGTTTATCCACCTCTTTCTGGAAATTTATCCCATGGAGGGCCATCTGTTGATTTATCAATTTTTTCTTTACATATTGCAGGGGTTAGATCAATTATAGGATCAATTAATTTTATTTCTACAATTTTAAATATAAAAATTTATAAAATGGAATTAATTCCTTTATTTGCTTGAGCTATATTATTAACTACAATTTTATTATTATTATCTTTACCTGTATTAGCAGGTGCAATTACTATACTTTTATTTGATCGAAATTTAAATACTTCTTTTTTTGATCCTGCTGGTGGTGTGATCCAGTATGGATCAAACAAACCCC-------------------------------------
>ZFMK-TIS-142__LCO-br1__Eurytoma
----------------------------------------------------------------------CGGAATTTTGGG-TTATTCTTTAGAAAAAATTTTTGGGTAGAAGTAGGGAATCCCGGTTTTTTTATTGGAAACGATCAAAATTATAAATCCAATGTTTCAAATCCAGCTTTTGGTATAAATTTTTTTTTTGTTATACCAGTTATATTAGGAGGATTTGGAAATTATTTAATTCCTTTAATTTTAGGGTGTCCCGATATAGCATTTCCTCGTATAAATAATATAAGATTTTGATTGCTTCCTCCTAGATTAATATTATTAATTTCAAGAATATTTTTAGGGTCTGGTACAGGAACTGGTTGAACAGTTTATCTTCCATTGTCAAGAAATTTATCTCATGGAGGACCATCAGTTGACTTATCAATTTTTTTTTTGCATATTGCTGGGGTTAGTTCAATTATGGGGTTCGTAAATTTTATTTTTTCAATTTTAAAAATAAAATTGTTTTTAAAAGAAATAATTCCATTGCTTGCTTGATCTTTATTATTAACAACAATTTTATTATTATTATCTTTACCTGTTTTAGCAGGAGCAATTACAATATTATTATTTGATTGAAAATTAAATACTTCATTTTTGATCCCACAGGAGGTGGAGATGACAGTATGATCCAACATTTG---------------------------------------
>ZFMK-TIS-153__LCO-br1__Eurytoma
-------------------------------------------------------------------AACAGGAATTTTAGGTTTATCATTGAGGATGTTAATTTGTATAGAATTAGGAAGTCCAGGTTCATTAATTGGAAATGATCAAATTTATAATTCAATTGTTACTACTCATGCTTTTGTTATAATTTTTTTTTTTGTAATACCTGTAATAATAGGAGGATTTGGGAATTTTTTGATTCCATTAATTTTAGGAATCCCTGATATAGCTTTTCCTCGAATAAATAATATAAGATTTTGATTGTTAATTCCTAGATTAATATTATTAGTTTCTAGAATATTTATTGGAAATGGTACCGGTACAGGATGAACAGTTTATCCTCCTTTATCAGGTAATTTATCACATGGAGGTCCATCTGTAGATTTATCTATTTTTTCTTTACATATTGCTGGAATTAGATCAATCATAGGTTCTATTAATTTTATTTCTACTATTTTAAATATAAAAATTTACAAGATAGATTTAATTCCATTATTTGCGTGAGCAATATTATTAACTACAATTTTATTATTATTATCTTTACCAGTATTAGCTGGGGCAATTACAATACTTTTATTTGATCGAAATTTAAACACTTCATTTTTGATCCTGCAGGTGGTATAGACCACAAGTAAACCGCCTCT------------------------------------------
>ZFMK-TIS-9996_LCO_Apidae Bombus terrestris
-------------------------CCCAAAAGATATTGGAATATTATACTTTATTTATGCTATATGATCAGGAATAATTGGTTCATCTATAAGATTATTAATTCGAATAGAATTAAGACATCCAGGTATATGAATTAATAATGATCAAATTTATAATTCTTTAGTAACAAGACATGCATTTTTAATAATTTTTTTTATAGTTATACCTTTTATAATTGGTGGATTTGGAAATTATCTAATTCCATTAATATTAGGATCCCCAGATATAGCTTTTCCTCGAATAAATAATATTAGATTTTGACTTCTACCTCCATCATTATTCATATTATTATTAAGAAATATATTTACACCTAATGTAGGTACAGGATGAACTGTATATCCTCCTTTATCTTCTTATTTATTTCATTCATCACCTTCAATTGATATTGCAATTTTTTCTTTACATATATCAGGAATCTCTTCAATTATTGGATCATTAAATTTTATCGTTACTATTTTATTAATAAAAAATTTTTCATTAAATTATGATCAAATTAATTTATTTTCATGATCAGTATGTATTACAGTAATTTTATTAATTCTATCTTTACCAGTATTAGCCGGTGCAATTACTATATTATTATTTGATCGAAATTTTAATACTTCATTTTTTGACCCAATAGGAGGAGGAGACCCAATCCTTTATCAACATTTATTTTGATTTTTTGGCCATCCCGGGAAGTTATA
