# Supplementary material for: Another crack in the Dark Taxa wall: a custom DNA barcoding protocol for the species-rich and common Eurytomidae (Hymenoptera, Chalcidoidea)
Source: Biodivers Data J. 2023 May 9;11:e101998. doi: 10.3897/BDJ.11.e101998 (PMC10189536; doi:10.3897/BDJ.11.e101998)
Supplement: Supplementary material 3 — Alignment for the primer dEURYT-BRBM2 [file bdj-11-e101998-s003.fas]

>LCO1490 Folmer
---------------GGTCAACAAATCATAAAGATATTGG---------------------------------------------------------------------------------------------------------------------------------------------------------------------------------------------------------------------------------------------------------------------------------------------------------------------------------------------------------------------------------------------------------------------------------------------------------------------------------------------------------------------------------------------------------------------------------------------------------------------------------------------------------------------------------------------------------------
>LepF
---------------ATTCAACCAATCATAAAGATATTGG---------------------------------------------------------------------------------------------------------------------------------------------------------------------------------------------------------------------------------------------------------------------------------------------------------------------------------------------------------------------------------------------------------------------------------------------------------------------------------------------------------------------------------------------------------------------------------------------------------------------------------------------------------------------------------------------------------------
>dEURYT-LCO-F-brbm2
-----------------------------------------------------------GGWATATGAGCWGGADTTTTDGGWYT------------------------------------------------------------------------------------------------------------------------------------------------------------------------------------------------------------------------------------------------------------------------------------------------------------------------------------------------------------------------------------------------------------------------------------------------------------------------------------------------------------------------------------------------------------------------------------------------------------------------------------------------------------------
>ZFMK-TIS-063__LCO-brbm2__Eurytoma
-------------------------------------------------------TTTGGGAAAAAAAAAGCGAATTTTTGGATTATCTTTAAGTATTATAATTCGTTTAGAAGTAGGTACTCCTGGGTCATTGATTGGTAATGATCAAAATTATAATTTTATTGTTACTACTCCCGCTTTTGTAATAATTTTTTTTTTTGTAATACCTGTTATAATGAGGGGGTTTTGGAAATTTTTTAGTTCCAATAATTTTAGGTATTCCTGATATAGCTTTTCCTCGAATAAATAATATAAGATTTTGACTTTTACCTCCTAGATTAATATTATTAATTTTTAGAATATTTGTTGGATCTGGTACTGGTACTGGTTGAACAGTTTATCCTCCCTTATCGGGAAACTTATCTCATGGTGGTCCATCAGTGGATTTATCAATTTTTTCTCTTCATATTGCAGGGGTTAGTTCAATTATGGGATCTGTAAATTTTATTTCAACAGTTTTAAATATAAAAATTTATAAAATTGAGATTATTCCTTTATTTGCTTGGGCAATATTATTAACAACAATTTTGTTGTTGTTGTCATTACCAGTTTTAGCTGGAGCTATTACTATATTATTATTTGATCGATAATTTAAATACCTCTTTTTTTGATCCTCTGGTGAGGATCGCCGCTAGGCGCGCCTATTCCC--------------------------------------
>ZFMK-TIS-069__LCO-brbm2__Eurytoma
-------------------------------------------------------TTTGGAAAAAAAGAACGGAATTTTGGGTTTGTCTTTAAGAATAGTAATTCGTTTAGAATTAGGATCCCCTGGTTCTTTAATTGGAAATGATCAGATTTATAATTCAATTGTTACTGCTCATGCATTTGTAATAATTTTTTTTTTTGTAATACCAGTAATAATAGGGGGATTTGGAAATTTTTTAATTCCGTTAATAATAGGAATTCCTGACATGGCTTTTCCTCGAATAAATAATATAAGATTTTGATTATTAGTACCTAGAATAATATTATTAATTTCAAGAATATTTATTGGAAATGGATCTGGGACTGGGTGAACTGTTTATCCTCCTTTATCAGGAAATTTATCTCATGGAGGCCCATCAGTAGACTTAGCAATTTTTTCATTGCATGTCGCTGGTGTAAGTTCAATTATAGGATCAATTAATTTTATTACTACTATTTTAAATATAAAAATTTACAAAATTGAAATAATTCCTTTATTTGCTTGAGCAATATTAATTACTACAATTTTATTACTTTTATCTCTTCCTGTCTTAGCTGGAGCAATTACAATGTTATTATTTGATCGAAATTTAAATACTACTTTTTTTGATCCTGCTGGGGAAGTGCTTGGTGAATAAGGATCGCACGCC--------------------------------------
>ZFMK-TIS-090__LCO-brbm2__Eurytoma
--------------------------------------------------------TTTGGTTTTAAAAAACAAGATTTTGGTTTATCTTTAAGAATAATTATTCGAATGGAATTAGGTAATCCTGGTTCTTTAATTGGAAATGATCAAGTTTATAATTCTATCGTTACAACTCATGCTTTTATTATAATTTTTTTTTTTGTAATACCTGTAATAATAGGGGGTTTTGGAAATTTTTTAGTCCCAATAATTTTAGGAATTCCTGATATAGCATTTCCTCGGATAAATAATATGAGTTTTTGATTATTAATTCCTAGAATTACTTTATTAATTTCTAGAATATTTATTGGTAGGGGAACTGGGACAGGTTGAACAGTTTATCCTCCTTTATCAGGGAATTTATCTCATGGGGGGCCTTCAGTAGATTTATCGATTTTTTCTTTACATGTTGCTGGAGTTAGATCAATTATAGGATCAATTAATTTTATTACTACAGTTTTAAATATAAAAATTTATAAAATTGAATTAATTCCTTTGTTTGCTTGATCAATATTATTAACTACTATTTTATTATTATTATCTTTACCAGTTTTAGCAGGTGCAATTACAATATTATTATTTGATCGAAATTTAAATACCTCTATTTTTTGATCCTGCTGGAGGAGTAGATGCAATTGGATCGAACCGTGC--------------------------------------
>ZFMK-TIS-095__LCO-brbm2__Eurytoma
--------------------------------------------------------TTGGAATTTTGAACAGGAATTTTTGGTTTATTTTTGAGAATAATTATTTGAATAGAATTAGGTAGACCTGGTTCCTTAATTGGAAATGATCAAATTTATAATTCAATTGTAACTACTCATGCTTTTGTAATAATTTTTTTTTTTGTAATACCTGTAATGATAGGTGGGTTTGGGAATTTTTTAATTCCATTAATTTTAGGAATTCCAGATATAGCATTCCCTCGAATAAATAATATAAGATTTTGATTATTAGTCCCTAGATTGATATTATTAATTTCTAGAATATTTATTGGTAATGGAACTGGTACAGGATGAACTATTTATCCACCTCTTTCAGGAAATTTATCTCATGGAGGTCCTTCAGTTGACTTATCAATTTTTTCTTTACATATTGCTGGGGCAAGTTCTATTATAGGATCTATTAATTTTATTTCTACTATTTTAAATATAAAAATTTATAAAATAGAATTAATCCCTTTATTTGCTTGATCAATATTATTAACTACAATTTTACTATTATTATCTTTACCAGTTCTAGCTGGAGCAATTACTATACTTTTATTTGATCGTAATTTGAATACTTCATTTTTGATCCAGCAGGAGGAGGGATCGCATTTATTTCAACCCTT------------------------------------------
>ZFMK-TIS-105__LCO-brbm2__Eurytoma
----------------------------------------------------AAATTTTTGTGGAAATTAGCCGATTTTGGGTTTAACTTTAAGAATAATTATTTGTATAGAATTAAGATTTTCAGGATCAATAATTAGTAATGATCAGATTTATAATTCAGTTGTTACAATACATGCTATTGTTATAATTTTTTTTTTTGTTATACCAGTGATAGTAGGAGGATTTGGTAATTTTTTTATTCCTTTAATTTTAGGAATTCCAGATATAGCTTTTCCTCGAATAAATAATATAAGATTTTGATTATTAATTCCTAGAATAATATTACTTGTTTCAAGTATATTTATTGGTAATGGTAGAGGTACAGGATGAACTTTTTATCCTCCATTATCTAGGATTTTAGGTCATGGAGATGGTTCAGTTGATTTATCAATTTTTTCATTACATATTGCAGGAATAAGATCAATTATAGGAGCAATTAATTTTATTTCAACTATTATTAATATAAGAATTTATAATTTAGAATTTCTTCCATTATTTGGATGATCAATTTTAATAACAACAATTTTATTATTATTGTCATTACCAGTTTTAGCTGGTGCTATTACAATGTTATTATTTGATCGAAATATTAATACATCTTTTTTTGATCCAGTGGATAGGTGATGCATTTTTGATCCCACCTATTT---------------------------------------
>ZFMK-TIS-107__LLCO-brbm2__Eurytoma
-----------------------------------------------------AACATTTTGGGAAAATCACCGATTTTGGGTTTAACTTTAAGAATAATTATTCGTATAGAATTAAGATTTTCAGGATCAATAATTAGTAATGATCAGATTTATAATTCAGTTGTTACAATACATGCTATTGTTATAATTTTTTTTTTTGTTATACCAGTGATAGTAGGAGGATTTGGTAATTTTTTTATTCCTTTAATTTTAGGAATTCCAGATATAGCTTTTCCTCGAATAAATAATATAAGATTTTGATTATTAATTCCTAGAATAATATTACTTGTTTCAAGTATATTTATTGGTAATGGTAGAGGTACAGGATGAACTTTTTATCCTCCATTATCTAGGATTTTAGGTCATGGAGATGGTTCAGTTGATTTATCAATTTTTTCATTACATATTGCAGGAATAAGATCAATTATAGGAGCAATTAATTTTATTTCAACTATTATTAATATAAGAATTTATAATTTAGAATTTCTTCCATTATTTGGATGATCAATTTTAATAACAACAATTTTATTATTATTGTCATTACCAGTTTTAGCTGGTGCTATTACAATGTTATTATTTGATCGAAATATTAATACATCTTTTTTTGATCCAGCTGGCGGAAGGTGATCGCAATTTAGATCGATCATC--------------------------------------
>ZFMK-TIS-110__LCO-brbm2__Eurytoma
------------------------------------------------------TTGTGGTGAATTAAAGGGCGAATTTGGGTTTAACTTTAAGAATAATTATTCGTATAGAATTAAGATCTTCAGGATCAATAATTAGTAATGATCAGATTTATAATTCAGTTGTTACAATACATGCTATTGTTATAATTTTTTTTTTTGTTATACCAGTGATAGTAGGAGGATTTGGTAATTTTTTTATTCCTTTAATTTTAGGAATTCCAGATATAGCTTTTCCTCGAATAAATAATATAAGATTTTGATTATTAATTCCTAGAATAATATTACTTGTTTCAAGTATATTTATTGGTAATGGTAGAGGTACAGGATGAACTTTTTATCCTCCATTATCTAGGATTTTAGGTCATGGAGATGGTTCAGTTGATTTATCAATTTTTTCATTACATATTGCAGGAATAAGATCAATTATAGGAGCAATTAATTTTATTTCAACTATTATTAATATAAGAATTTATAATTTAGAATTTCTTCCATTATTTGGATGATCAATTTTAATAACAACAATTTTATTATTATTGTCATTACCAGTTTTAGCTGGTGCTATTACAATGTTATTATTTGATCGAAATATTAATACATCTTTTTTTGATCCAGTGGTATAGTCGATGCATGAGATACCAAT---------------------------------------------
>ZFMK-TIS-111__LCO-brbm2__Eurytoma
--------------------------------------------------------AATTTTTTGAAAAAAGCCAATTTGGGTTTAACTTTAAGAATAATTATTCGTATAGAATTAAGATCTTCAGGATCAATAATTAGTAATGATCAGATTTATAATTCAGTTGTTACAATACATGCTATTGTTATAATTTTTTTTTTTGTTATACCAGTGATAGTAGGAGGATTTGGTAATTTTTTTATTCCTTTAATTTTAGGAATTCCAGATATAGCTTTTCCTCGAATAAATAATATAAGATTTTGATTATTAATTCCTAGAATAATATTACTTGTTTCAAGTATATTTATTGGTAATGGTAGAGGTACAGGATGAACTTTTTATCCTCCATTATCTAGGATTTTAGGTCATGGAGATGGTTCAGTTGATTTATCAATTTTTTCATTACATATTGCAGGAATAAGATCAATTATAGGAGCAATTAATTTTATTTCAACTATTATTAATATAAGAATTTATAATTTAGAATTTCTTCCATTATTTGGATGATCAATTTTAATAACAACAATTTTATTATTATTGTCATTACCAGTTTTAGCTGGTGCTATTACAATGTTATTATTTGATCGAAATATTAATACATCTTTTTTTGATCCAGTGGGGAGGTGATCGCATTTATTTCATCCT--------------------------------------------
>ZFMK-TIS-114__LCO-brbm2__Eurytoma
-----------------------------------------------------ACTGTTGGGGAAAACAGGGCGATTTTGGGTTTATCATTGAGAATAATTATTCGAATAGAATTAGGTAGTCCTGGTTCTTTAATTGGAAATGATCAAATTTATAATACAATTGTTACTACTCATGCTTTAGTTATAATTTTTTTTTTTGTGATACCTGTAATAATAGGTGGATTTGGAAATTTTTTTATTCCTATAATATTGGGTATTTCAGATATAGCATTTCCTCGTATAAATAATATAAGATTTTGACTTTTAATTCCAAGTTTAATATTATTAATTTCTAGAATATTTGTTGGTACTGGTACCGGTACTGGTTGAACTATTTATCCTCCTTTGTCTAGGATTTTGGGTCATGCTAGGTCTTCAGTTGATTTAAGAATTTTTTCTTTACATGTAGCAGGTATCAGATCTATCATAGGTGCTATTAATTTTATTACTACAATTTGTAATATGAAAGTTTATAAGTTTGAATTAATTCCATTATTTGCTTGATCTGTTTTATTAACAGCAATTTTATTATTATTATCATTACCAGTTTTAGCAGGAGCTATTACAATACTTTTATTTGATCGAAATGTAAATACATCATTTTTGATCCAATTGGTGGTGGAGATCCAGTTTATTCCACC---------------------------------------------
>ZFMK-TIS-117__LCO-brbm2__Eurytoma
---------------------------------------------------------TTTTTTTTAAAAAAGGCGATTTGGGTTTATCATTAAGAATAATTATTCGTATAGAATTAGGTAGACCTGGATCTTTAATTGGAAATGATCAAATTTATAATTCGATTGTTACAACTCATGCATTTGTAATAATTTTTTTTTTTGTAATACCTGTTATAATAGGTGGATTTGGAAATTTTTTAATTCCTTTAATTTTAGGAATTCCGGATATAGCATTTCCACGAATGAATAATATAAGATTTTGATTATTAATTCCTAGTTTAATATTATTAATTTCAAGAATATTTATTGGTAATGGGACAGGAACAGGATGAACGGTTTATCCTCCTCTTTCTGGAAATTTATCTCACGGGGGTCCATCAGTTGATTTATCAATTTTTTCTTTACATATAGCTGGGGTTAGATCAATTATAGGATCAATTAATTTTATTTCAACAATTATAAATATAAAAATTTATAAAATGGAATTAATTCCTTTGTTTGCTTGAGCAATATTATTAACTACAATTTTATTATTATTATCTTTACCTGTATTAGCAGGGGCTATCACTATACTTTTATTTGATCGAAATTTAAACACTTCATTTTTTGATCCTGCATGTAGTAGTTGATGCTAATTTTAGCCCACCCAT--------------------------------------
>ZFMK-TIS-127__LCO-brbm2__Eurytoma
-------------------------------------------------------TGGTAGTTATTAGAGATGAGTTTTGGGTTTATCATTAAGAATAATTATTCGAATAGAATTAGGTAGACCTGGTTCATTAATTGGAAATGATCAAATTTATAATTCAATTGTTACTACTCATGCATTTGTTATGATTTTCTTTTTTGTAATACCTGTAATAATAGGAGGATTTGGAAATTTTTTAATTCCATTAATCTTAGGTATTCCAGATATAGCATTTCCTCGAATAAATAATATAAGATTTTGATTATTAGTCCCTAGATTAATATTATTAATTTCAAGAATATTTATTGGTAATGGAACTGGAACAGGATGAACGGTTTATCCACCTCTTTCTGGAAATTTATCCCATGGAGGGCCATCTGTTGATTTATCAATTTTTTCTTTACATATTGCAGGGGTTAGATCAATTATAGGATCAATTAATTTTATTTCTACAATTTTAAATATAAAAATTTATAAAATGGAATTAATTCCTTTATTTGCTTGAGCTATATTATTAACTACAATTTTATTATTATTATCTTTACCTGTATTAGCAGGTGCAATTACTATACTTTTATTTGATCGAAATTTAAATACTTCTTTTTTTGATCCTGCTGGATATGAGCATCCATTTTGGATCGCACCTTT---------------------------------------
>ZFMK-TIS-142__LCO-brbm2__Eurytoma
------------------------------------------------------TTGGTTTAAAAAAAAAACAGATTTTTGGTTTATCATTAAGAATTATTATTTGATTAGAATTAGGGACTCCTGGTTCTTTAATTGGAAACGATCAAATTTATAACTCAATTGTTACAACTCATGCTTTTGTTATAATTTTTTTTTTTGTTATACCAGTTATATTAGGAGGATTTGGAAATTATTTAATTCCTTTAATTTTAGGGTGTCCCGATATAGCATTTCCTCGTATAAATAATATAAGATTTTGATTGCTTCCTCCTAGATTAATATTATTAATTTCAAGAATATTTTTAGGGTCTGGTACAGGAACTGGTTGAACAGTTTATCCTCCATTGTCAAGAAATTTATCTCATGGAGGACCATCAGTTGACTTATCAATTTTTTCTTTGCATATTGCTGGGGTTAGTTCAATTATGGGGTCTGTAAATTTTATTTCTACAATTTTAAATATAAAATTGTTTTTAATAGAATTAATTCCATTGCTTGCTTGATCTTTATTATTAACAACAATTTTATTATTATTATCTTTACCTGTTTTAGCAGGAGCAATTACAATATTATTATTTGATCGAAATTTAAATACTTCATTTTTGATCCGGCAGGAGGTGGAGAATCCAGTATTTTTCACCCT------------------------------------------
>ZFMK-TIS-153__LCO-brbm2__Eurytoma
--------------------------------------------------------ATTGGTTTAAAATTGCCGATTTTGGGTTTATCATTGAGAATGTTAATTCGTATAGAATTAGGGAGTCCAGGATCATTAATTGGAAATGATCAAATTTATAATTCAATTGTTACTACTCATGCTTTTGTTATGATTTTTTTTTTTGTTATACCTGTAATAATAGGAGGATTTGGAAATTTTTTAATTCCATTAATTTTAGGAATTCCTGATATAGCTTTTCCTCGTATAAATAATATAAGATTTTGGTTATTAATTCCTAGATTGATATTGTTAATTTCTAGAATATTTATTGGAAATGGTACTGGTACTGGATGGACGGTTTATCCTCCTTTATCAGGTAATCTATCACATGGAGGTCCATCTGTAGATTTATCTATTTTTTCTTTACATATTGCTGGAGTTAGATCAATTATAGGTTCTATTAATTTTATTTCTACTATTTTAAATATAAAAGTTTATAAGATAGAATTAATTCCATTATTTGCGTGAGCAATATTATTAACTACAATTTTATTGTTGTTATCTTTACCAGTATTAGCTGGGGCTATTACTATACTTTTATTTGATCGAAATCTAAATACTTCATTTTTTGATCCTGCAGTATATGAGCATCCACTTTTATTCGAATCATTT--------------------------------------
>ZFMK-TIS-9996_HCO_Apidae Bombus terrestris
-------------------------CCCAAAAGATATTGGAATATTATACTTTATTTATGCTATATGATCAGGAATAATTGGTTCATCTATAAGATTATTAATTCGAATAGAATTAAGACATCCAGGTATATGAATTAATAATGATCAAATTTATAATTCTTTAGTAACAAGACATGCATTTTTAATAATTTTTTTTATAGTTATACCTTTTATAATTGGTGGATTTGGAAATTATCTAATTCCATTAATATTAGGATCCCCAGATATAGCTTTTCCTCGAATAAATAATATTAGATTTTGACTTCTACCTCCATCATTATTCATATTATTATTAAGAAATATATTTACACCTAATGTAGGTACAGGATGAACTGTATATCCTCCTTTATCTTCTTATTTATTTCATTCATCACCTTCAATTGATATTGCAATTTTTTCTTTACATATATCAGGAATCTCTTCAATTATTGGATCATTAAATTTTATCGTTACTATTTTATTAATAAAAAATTTTTCATTAAATTATGATCAAATTAATTTATTTTCATGATCAGTATGTATTACAGTAATTTTATTAATTCTATCTTTACCAGTATTAGCCGGTGCAATTACTATATTATTATTTGATCGAAATTTTAATACTTCATTTTTTGACCCAATAGGAGGAGGAGACCCAATCCTTTATCAACATTTATTTTGATTTTTTGGCCATCCCGGGAAGTTATA
