# Supplementary material for: Another crack in the Dark Taxa wall: a custom DNA barcoding protocol for the species-rich and common Eurytomidae (Hymenoptera, Chalcidoidea)
Source: Biodivers Data J. 2023 May 9;11:e101998. doi: 10.3897/BDJ.11.e101998 (PMC10189536; doi:10.3897/BDJ.11.e101998)
Supplement: Supplementary material 4 — Alignment of COI barcode [file bdj-11-e101998-s004.fasta]

>ZFMK-TIS-9996
AATATTATACTTTATTTATGCTATATGATCAGGAATAATTGGTTCATCTATAAGATTATTAATTCGAATAGAATTAAGACATCCAGGTATATGAATTAATAATGATCAAATTTATAATTCTTTAGTAACAAGACATGCATTTTTAATAATTTTTTTTATAGTTATACCTTTTATAATTGGTGGATTTGGAAATTATCTAATTCCATTAATATTAGGATCCCCAGATATAGCTTTTCCTCGAATAAATAATATTAGATTTTGACTTCTACCTCCATCATTATTCATATTATTATTAAGAAATATATTTACACCTAATGTAGGTACAGGATGAACTGTATATCCTCCTTTATCTTCTTATTTATTTCATTCATCACCTTCAATTGATATTGCAATTTTTTCTTTACATATATCAGGAATCTCTTCAATTATTGGATCATTAAATTTTATCGTTACTATTTTATTAATAAAAAATTTTTCATTAAATTATGATCAAATTAATTTATTTTCATGATCAGTATGTATTACAGTAATTTTATTAATTCTATCTTTACCAGTATTAGCCGGTGCAATTACTATATTATTATTTGATCGAAATTTTAATACTTCATTTTTTGACCCAATAGGAGGAGGAGACCCAATCCTTTATCAACATTTATTT
>ZFMK-TIS-2604647
AATATTATACTTTATTTATGCTATATGATCAGGAATAATTGGTTCATCTATAAGATTATTAATTCGAATAGAATTAAGACATCCAGGTATATGAATTAATAATGATCAAATTTATAATTCTTTAGTAACAAGACATGCATTTTTAATAATTTTTTTTATAGTTATACCTTTTATAATTGGTGGATTTGGAAATTATCTAATTCCATTAATATTAGGATCCCCAGATATAGCTTTTCCTCGAATAAATAATATTAGATTTTGACTTCTACCTCCATCATTATTCATATTATTATTAAGAAATATATTTACACCTAATGTAGGTACAGGATGAACTGTATATCCTCCTTTATCTTCTTATTTATTTCATTCATCACCTTCAATTGATATTGCAATTTTTTCTTTACATATATCAGGAATCTCTTCAATTATTGGATCATTAAATTTTATCGTTACTATTTTATTAATAAAAAATTTTTCATTAAATTATGATCAAATTAATTTATTTTCATGATCAGTATGTATTACAGTAATTTTATTAATTCTATCTTTACCAGTATTAGCCGGTGCAATTACTATATTATTATTTGATCGAAATTTTAATACTTCATTTTTTGACCCAATAGGAGGAGGAGACCCAATCCTTTATCAACATTTATTT
>ZFMK-TIS-2604644
AATATTATACTTTATTTATGCTATATGATCAGGAATAATTGGTTCATCTATAAGATTATTAATTCGAATAGAATTAAGACATCCAGGTATATGAATTAATAATGATCAAATTTATAATTCTTTAGTAACAAGACATGCATTTTTAATAATTTTTTTTATAGTTATACCTTTTATAATTGGTGGATTTGGAAATTATCTAATTCCATTAATATTAGGATCCCCAGATATAGCTTTTCCTCGAATAAATAATATTAGATTTTGACTTCTACCTCCATCATTATTCATATTATTATTAAGAAATATATTTACACCTAATGTAGGTACAGGATGAACTGTATATCCTCCTTTATCTTCTTATTTATTTCATTCATCACCTTCAATTGATATTGCAATTTTTTCTTTACATATATCAGGAATCTCTTCAATTATTGGATCATTAAATTTTATCGTTACTATTTTATTAATAAAAAATTTTTCATTAAATTATGATCAAATTAATTTATTTTCATGATCAGTATGTATTACAGTAATTTTATTAATTCTATCTTTACCAGTATTAGCCGGTGCAATTACTATATTATTATTTGATCGAAATTTTAATACTTCATTTTTTGACCCAATAGGGGGAGGAGACCCAATCCTTTATCAACATTTATTT
>ZFMK-TIS-2505892
AATATTATACTTTATTTTTGCTATATGATCAGGAATAATTGGTTCATCTATAAGATTATTAATTCGAATAGAATTAAGACATCCAGGTATATGAATTAATAATGATCAAATTTATAATTCTTTAGTAACAAGACATGCATTTTTAATAATTTTTTTTATAGTTATACCTTTTATAATTGGTGGATTTGGAAATTATCTAATTCCATTAATATTAGGATCCCCAGATATAGCTTTTCCTCGAATAAATAATATTAGATTTTGACTTCTACCTCCATCATTATTCATATTATTATTAAGAAATATATTTACACCTAATGTAGGTACAGGATGAACTGTATATCCTCCTTTATCTTCTTATTTATTTCATTCATCACCTTCAATTGATATTGCAATTTTTTCTTTACATATATCAGGAATCTCTTCAATTATTGGATCATTAAATTTTATCGTTACTATTTTATTAATAAAAAATTTTTCATTAAATTATGATCAAATTAATTTATTTTCATGATCAGTATGTATTACAGTAATTTTATTAATTCTATCTTTACCAGTATTAGCCGGTGCAATTACTATATTATTATTTGATCGAAATTTTAATACTTCATTTTTTGACCCAATAGGAGGAGGAGACCCAATCCTTTATCAACATTTATTT
>ZFMK-TIS-2505904
AATATTATACTTTATTTTTGCTATATGATCAGGAATAATTGGTTCATCTATAAGATTATTAATTCGAATAGAATTAAGACATCCAGGTATATGAATTAATAATGATCAAATTTATAATTCTTTAGTAACAAGACATGCATTTTTAATAATTTTTTTTATAGTTATACCTTTTATAATTGGTGGATTTGGAAATTATCTAATTCCATTAATATTAGGATCCCCAGATATAGCTTTTCCTCGAATAAATAATATTAGATTTTGACTTCTACCTCCATCATTATTCATATTATTATTAAGAAATATATTTACACCTAATGTAGGTACAGGATGAACTGTATATCCTCCTTTATCTTCTTATTTATTTCATTCATCACCTTCAATTGATATTGCAATTTTTTCTTTACATATATCAGGAATCTCTTCAATTATTGGATCATTAAATTTTATCGTTACTATTTTATTAATAAAAAATTTTTCATTAAATTATGATCAAATTAATTTATTTTCATGATCAGTATGTATTACAGTAATTTTATTAATTCTATCTTTACCAGTATTAGCCGGTGCAATTACTATATTATTATTTGATCGAAATTTTAATACTTCATTTTTTGACCCAATAGGAGGAGGAGACCCAATCCTTTATCAACATTTATTT
>ZFMK-TIS-2597933
AATATTATACTTTATTTTTGCTATATGATCAGGAATAATTGGTTCATCTATAAGATTATTAATTCGAATAGAATTAAGACATCCAGGTATATGAATTAATAATGATCAAATTTATAATTCTTTAGTAACAAGACATGCATTTTTAATAATTTTTTTTATAGTTATACCTTTTATAATTGGTGGATTTGGAAATTATCTAATTCCATTAATATTAGGATCCCCAGATATAGCTTTTCCTCGAATAAATAATATTAGATTTTGACTTCTACCTCCATCATTATTCATATTATTATTAAGAAATATATTTACACCTAATGTAGGTACAGGATGAACTGTATATCCTCCTTTATCTTCTTATTTATTTCATTCATCACCTTCAATTGATATTGCAATTTTTTCTTTACATATATCAGGAATCTCTTCAATTATTGGATCATTAAATTTTATCGTTACTATTTTATTAATAAAAAATTTTTCATTAAATTATGATCAAATTAATTTATTTTCATGATCAGTATGTATTACAGTAATTTTATTAATTCTATCTTTACCAGTATTAGCCGGTGCAATTACTATATTATTATTTGATCGAAATTTTAATACTTCATTTTTTGACCCAATAGGAGGAGGAGACCCAATCCTTTATCAACATTTATTT
>ZFMK-TIS-2597934
AATATTATACTTTATTTTTGCTATATGATCAGGAATAATTGGTTCATCTATAAGATTATTAATTCGAATAGAATTAAGACATCCAGGTATATGAATTAATAATGATCAAATTTATAATTCTTTAGTAACAAGACATGCATTTTTAATAATTTTTTTTATAGTTATACCTTTTATAATTGGTGGATTTGGAAATTATCTAATTCCATTAATATTAGGATCCCCAGATATAGCTTTTCCTCGAATAAATAATATTAGATTTTGACTTCTACCTCCATCATTATTCATATTATTATTAAGAAATATATTTACACCTAATGTAGGTACAGGATGAACTGTATATCCTCCTTTATCTTCTTATTTATTTCATTCATCACCTTCAATTGATATTGCAATTTTTTCTTTACATATATCAGGAATCTCTTCAATTATTGGATCATTAAATTTTATCGTTACTATTTTATTAATAAAAAATTTTTCATTAAATTATGATCAAATTAATTTATTTTCATGATCAGTATGTATTACAGTAATTTTATTAATTCTATCTTTACCAGTATTAGCCGGTGCAATTACTATATTATTATTTGATCGAAATTTTAATACTTCATTTTTTGACCCAATAGGAGGAGGAGACCCAATCCTTTATCAACATTTATTT
>ZFMK-TIS-2597935
AATATTATACTTTATTTTTGCTATATGATCAGGAATAATTGGTTCATCTATAAGATTATTAATTCGAATAGAATTAAGACATCCAGGTATATGAATTAATAATGATCAAATTTATAATTCTTTAGTAACAAGACATGCATTTTTAATAATTTTTTTTATAGTTATACCTTTTATAATTGGTGGATTTGGAAATTATCTAATTCCATTAATATTAGGATCCCCAGATATAGCTTTTCCTCGAATAAATAATATTAGATTTTGACTTCTACCTCCATCATTATTCATATTATTATTAAGAAATATATTTACACCTAATGTAGGTACAGGATGAACTGTATATCCTCCTTTATCTTCTTATTTATTTCATTCATCACCTTCAATTGATATTGCAATTTTTTCTTTACATATATCAGGAATCTCTTCAATTATTGGATCATTAAATTTTATCGTTACTATTTTATTAATAAAAAATTTTTCATTAAATTATGATCAAATTAATTTATTTTCATGATCAGTATGTATTACAGTAATTTTATTAATTCTATCTTTACCAGTATTAGCCGGTGCAATTACTATATTATTATTTGATCGAAATTTTAATACTTCATTTTTTGACCCAATAGGAGGAGGAGACCCAATCCTTTATCAACATTTATTT
>ZFMK-TIS-2602419
AATATTATACTTTATTTTTGCTATATGATCAGGAATAATTGGTTCATCTATAAGATTATTAATTCGAATAGAATTAAGACATCCAGGTATATGAATTAATAATGATCAAATTTATAATTCTTTAGTAACAAGACATGCATTTTTAATAATTTTTTTTATAGTTATACCTTTTATAATTGGTGGATTTGGAAATTATCTAATTCCATTAATATTAGGATCCCCAGATATAGCTTTTCCTCGAATAAATAATATTAGATTTTGACTTCTACCTCCATCATTATTCATATTATTATTAAGAAATATATTTACACCTAATGTAGGTACAGGATGAACTGTATATCCTCCTTTATCTTCTTATTTATTTCATTCATCACCTTCAATTGATATTGCAATTTTTTCTTTACATATATCAGGAATCTCTTCAATTATTGGATCATTAAATTTTATCGTTACTATTTTATTAATAAAAAATTTTTCATTAAATTATGATCAAATTAATTTATTTTCATGATCAGTATGTATTACAGTAATTTTATTAATTCTATCTTTACCAGTATTAGCCGGTGCAATTACTATATTATTATTTGATCGAAATTTTAATACTTCATTTTTTGACCCAATAGGAGGAGGAGACCCAATCCTTTATCAACATTTATTT
>ZFMK-TIS-2604617
AATATTATACTTTATTTTTGCTATATGATCAGGAATAATTGGTTCATCTATAAGATTATTAATTCGAATAGAATTAAGACATCCAGGTATATGAATTAATAATGATCAAATTTATAATTCTTTAGTAACAAGACATGCATTTTTAATAATTTTTTTTATAGTTATACCTTTTATAATTGGTGGATTTGGAAATTATCTAATTCCATTAATATTAGGATCCCCAGATATAGCTTTTCCTCGAATAAATAATATTAGATTTTGACTTCTACCTCCATCATTATTCATATTATTATTAAGAAATATATTTACACCTAATGTAGGTACAGGATGAACTGTATATCCTCCTTTATCTTCTTATTTATTTCATTCATCACCTTCAATTGATATTGCAATTTTTTCTTTACATATATCAGGAATCTCTTCAATTATTGGATCATTAAATTTTATCGTTACTATTTTATTAATAAAAAATTTTTCATTAAATTATGATCAAATTAATTTATTTTCATGATCAGTATGTATTACAGTAATTTTATTAATTCTATCTTTACCAGTATTAGCCGGTGCAATTACTATATTATTATTTGATCGAAATTTTAATACTTCATTTTTTGACCCAATAGGAGGAGGAGACCCAATCCTTTATCAACATTTATTT
>ZFMK-TIS-2604618
AATATTATACTTTATTTTTGCTATATGATCAGGAATAATTGGTTCATCTATAAGATTATTAATTCGAATAGAATTAAGACATCCAGGTATATGAATTAATAATGATCAAATTTATAATTCTTTAGTAACAAGACATGCATTTTTAATAATTTTTTTTATAGTTATACCTTTTATAATTGGTGGATTTGGAAATTATCTAATTCCATTAATATTAGGATCCCCAGATATAGCTTTTCCTCGAATAAATAATATTAGATTTTGACTTCTACCTCCATCATTATTCATATTATTATTAAGAAATATATTTACACCTAATGTAGGTACAGGATGAACTGTATATCCTCCTTTATCTTCTTATTTATTTCATTCATCACCTTCAATTGATATTGCAATTTTTTCTTTACATATATCAGGAATCTCTTCAATTATTGGATCATTAAATTTTATCGTTACTATTTTATTAATAAAAAATTTTTCATTAAATTATGATCAAATTAATTTATTTTCATGATCAGTATGTATTACAGTAATTTTATTAATTCTATCTTTACCAGTATTAGCCGGTGCAATTACTATATTATTATTTGATCGAAATTTTAATACTTCATTTTTTGACCCAATAGGAGGAGGAGACCCAATCCTTTATCAACATTTATTT
>ZFMK-TIS-2604619
AATATTATACTTTATTTTTGCTATATGATCAGGAATAATTGGTTCATCTATAAGATTATTAATTCGAATAGAATTAAGACATCCAGGTATATGAATTAATAATGATCAAATTTATAATTCTTTAGTAACAAGACATGCATTTTTAATAATTTTTTTTATAGTTATACCTTTTATAATTGGTGGATTTGGAAATTATCTAATTCCATTAATATTAGGATCCCCAGATATAGCTTTTCCTCGAATAAATAATATTAGATTTTGACTTCTACCTCCATCATTATTCATATTATTATTAAGAAATATATTTACACCTAATGTAGGTACAGGATGAACTGTATATCCTCCTTTATCTTCTTATTTATTTCATTCATCACCTTCAATTGATATTGCAATTTTTTCTTTACATATATCAGGAATCTCTTCAATTATTGGATCATTAAATTTTATCGTTACTATTTTATTAATAAAAAATTTTTCATTAAATTATGATCAAATTAATTTATTTTCATGATCAGTATGTATTACAGTAATTTTATTAATTCTATCTTTACCAGTATTAGCCGGTGCAATTACTATATTATTATTTGATCGAAATTTTAATACTTCATTTTTTGACCCAATAGGAGGAGGAGACCCAATCCTTTATCAACATTTATTT
>ZFMK-TIS-2604620
AATATTATACTTTATTTTTGCTATATGATCAGGAATAATTGGTTCATCTATAAGATTATTAATTCGAATAGAATTAAGACATCCAGGTATATGAATTAATAATGATCAAATTTATAATTCTTTAGTAACAAGACATGCATTTTTAATAATTTTTTTTATAGTTATACCTTTTATAATTGGTGGATTTGGAAATTATCTAATTCCATTAATATTAGGATCCCCAGATATAGCTTTTCCTCGAATAAATAATATTAGATTTTGACTTCTACCTCCATCATTATTCATATTATTATTAAGAAATATATTTACACCTAATGTAGGTACAGGATGAACTGTATATCCTCCTTTATCTTCTTATTTATTTCATTCATCACCTTCAATTGATATTGCAATTTTTTCTTTACATATATCAGGAATCTCTTCAATTATTGGATCATTAAATTTTATCGTTACTATTTTATTAATAAAAAATTTTTCATTAAATTATGATCAAATTAATTTATTTTCATGATCAGTATGTATTACAGTAATTTTATTAATTCTATCTTTACCAGTATTAGCCGGTGCAATTACTATATTATTATTTGATCGAAATTTTAATACTTCATTTTTTGACCCAATAGGAGGAGGAGACCCAATCCTTTATCAACATTTATTT
>ZFMK-TIS-2604621
AATATTATACTTTATTTTTGCTATATGATCAGGAATAATTGGTTCATCTATAAGATTATTAATTCGAATAGAATTAAGACATCCAGGTATATGAATTAATAATGATCAAATTTATAATTCTTTAGTAACAAGACATGCATTTTTAATAATTTTTTTTATAGTTATACCTTTTATAATTGGTGGATTTGGAAATTATCTAATTCCATTAATATTAGGATCCCCAGATATAGCTTTTCCTCGAATAAATAATATTAGATTTTGACTTCTACCTCCATCATTATTCATATTATTATTAAGAAATATATTTACACCTAATGTAGGTACAGGATGAACTGTATATCCTCCTTTATCTTCTTATTTATTTCATTCATCACCTTCAATTGATATTGCAATTTTTTCTTTACATATATCAGGAATCTCTTCAATTATTGGATCATTAAATTTTATCGTTACTATTTTATTAATAAAAAATTTTTCATTAAATTATGATCAAATTAATTTATTTTCATGATCAGTATGTATTACAGTAATTTTATTAATTCTATCTTTACCAGTATTAGCCGGTGCAATTACTATATTATTATTTGATCGAAATTTTAATACTTCATTTTTTGACCCAATAGGAGGAGGAGACCCAATCCTTTATCAACATTTATTT
>ZFMK-TIS-2604622
AATATTATACTTTATTTTTGCTATATGATCAGGAATAATTGGTTCATCTATAAGATTATTAATTCGAATAGAATTAAGACATCCAGGTATATGAATTAATAATGATCAAATTTATAATTCTTTAGTAACAAGACATGCATTTTTAATAATTTTTTTTATAGTTATACCTTTTATAATTGGTGGATTTGGAAATTATCTAATTCCATTAATATTAGGATCCCCAGATATAGCTTTTCCTCGAATAAATAATATTAGATTTTGACTTCTACCTCCATCATTATTCATATTATTATTAAGAAATATATTTACACCTAATGTAGGTACAGGATGAACTGTATATCCTCCTTTATCTTCTTATTTATTTCATTCATCACCTTCAATTGATATTGCAATTTTTTCTTTACATATATCAGGAATCTCTTCAATTATTGGATCATTAAATTTTATCGTTACTATTTTATTAATAAAAAATTTTTCATTAAATTATGATCAAATTAATTTATTTTCATGATCAGTATGTATTACAGTAATTTTATTAATTCTATCTTTACCAGTATTAGCCGGTGCAATTACTATATTATTATTTGATCGAAATTTTAATACTTCATTTTTTGACCCAATAGGAGGAGGAGACCCAATCCTTTATCAACATTTATTT
>ZFMK-TIS-2604623
AATATTATACTTTATTTTTGCTATATGATCAGGAATAATTGGTTCATCTATAAGATTATTAATTCGAATAGAATTAAGACATCCAGGTATATGAATTAATAATGATCAAATTTATAATTCTTTAGTAACAAGACATGCATTTTTAATAATTTTTTTTATAGTTATACCTTTTATAATTGGTGGATTTGGAAATTATCTAATTCCATTAATATTAGGATCCCCAGATATAGCTTTTCCTCGAATAAATAATATTAGATTTTGACTTCTACCTCCATCATTATTCATATTATTATTAAGAAATATATTTACACCTAATGTAGGTACAGGATGAACTGTATATCCTCCTTTATCTTCTTATTTATTTCATTCATCACCTTCAATTGATATTGCAATTTTTTCTTTACATATATCAGGAATCTCTTCAATTATTGGATCATTAAATTTTATCGTTACTATTTTATTAATAAAAAATTTTTCATTAAATTATGATCAAATTAATTTATTTTCATGATCAGTATGTATTACAGTAATTTTATTAATTCTATCTTTACCAGTATTAGCCGGTGCAATTACTATATTATTATTTGATCGAAATTTTAATACTTCATTTTTTGACCCAATAGGAGGAGGAGACCCAATCCTTTATCAACATTTATTT
>ZFMK-TIS-2604645
AATATTATACTTTATTTTTGCTATATGATCAGGAATAATTGGTTCATCTATAAGATTATTAATTCGAATAGAATTAAGACATCCAGGTATATGAATTAATAATGATCAAATTTATAATTCTTTAGTAACAAGACATGCATTTTTAATAATTTTTTTTATAGTTATACCTTTTATAATTGGTGGATTTGGAAATTATCTAATTCCATTAATATTAGGATCCCCAGATATAGCTTTTCCTCGAATAAATAATATTAGATTTTGACTTCTACCTCCATCATTATTCATATTATTATTAAGAAATATATTTACACCTAATGTAGGTACAGGATGAACTGTATATCCTCCTTTATCTTCTTATTTATTTCATTCATCACCTTCAATTGATATTGCAATTTTTTCTTTACATATATCAGGAATCTCTTCAATTATTGGATCATTAAATTTTATCGTTACTATTTTATTAATAAAAAATTTTTCATTAAATTATGATCAAATTAATTTATTTTCATGATCAGTATGTATTACAGTAATTTTATTAATTCTATCTTTACCAGTATTAGCCGGTGCAATTACTATATTATTATTTGATCGAAATTTTAATACTTCATTTTTTGACCCAATAGGAGGAGGAGACCCAATCCTTTATCAACATTTATTT
>ZFMK-TIS-2604646
AATATTATACTTTATTTTTGCTATATGATCAGGAATAATTGGTTCATCTATAAGATTATTAATTCGAATAGAATTAAGACATCCAGGTATATGAATTAATAATGATCAAATTTATAATTCTTTAGTAACAAGACATGCATTTTTAATAATTTTTTTTATAGTTATACCTTTTATAATTGGTGGATTTGGAAATTATCTAATTCCATTAATATTAGGATCCCCAGATATAGCTTTTCCTCGAATAAATAATATTAGATTTTGACTTCTACCTCCATCATTATTCATATTATTATTAAGAAATATATTTACACCTAATGTAGGTACAGGATGAACTGTATATCCTCCTTTATCTTCTTATTTATTTCATTCATCACCTTCAATTGATATTGCAATTTTTTCTTTACATATATCAGGAATCTCTTCAATTATTGGATCATTAAATTTTATCGTTACTATTTTATTAATAAAAAATTTTTCATTAAATTATGATCAAATTAATTTATTTTCATGATCAGTATGTATTACAGTAATTTTATTAATTCTATCTTTACCAGTATTAGCCGGTGCAATTACTATATTATTATTTGATCGAAATTTTAATACTTCATTTTTTGACCCAATAGGAGGAGGAGACCCAATCCTTTATCAACATTTATTT
>ZFMK-TIS-2604648
AATATTATACTTTATTTTTGCTATATGATCAGGAATAATTGGTTCATCTATAAGATTATTAATTCGAATAGAATTAAGACATCCAGGTATATGAATTAATAATGATCAAATTTATAATTCTTTAGTAACAAGACATGCATTTTTAATAATTTTTTTTATAGTTATACCTTTTATAATTGGTGGATTTGGAAATTATCTAATTCCATTAATATTAGGATCCCCAGATATAGCTTTTCCTCGAATAAATAATATTAGATTTTGACTTCTACCTCCATCATTATTCATATTATTATTAAGAAATATATTTACACCTAATGTAGGTACAGGATGAACTGTATATCCTCCTTTATCTTCTTATTTATTTCATTCATCACCTTCAATTGATATTGCAATTTTTTCTTTACATATATCAGGAATCTCTTCAATTATTGGATCATTAAATTTTATCGTTACTATTTTATTAATAAAAAATTTTTCATTAAATTATGATCAAATTAATTTATTTTCATGATCAGTATGTATTACAGTAATTTTATTAATTCTATCTTTACCAGTATTAGCCGGTGCAATTACTATATTATTATTTGATCGAAATTTTAATACTTCATTTTTTGACCCAATAGGAGGAGGAGACCCAATCCTTTATCAACATTTATTT
>ZFMK-TIS-2604649
AATATTATACTTTATTTTTGCTATATGATCAGGAATAATTGGTTCATCTATAAGATTATTAATTCGAATAGAATTAAGACATCCAGGTATATGAATTAATAATGATCAAATTTATAATTCTTTAGTAACAAGACATGCATTTTTAATAATTTTTTTTATAGTTATACCTTTTATAATTGGTGGATTTGGAAATTATCTAATTCCATTAATATTAGGATCCCCAGATATAGCTTTTCCTCGAATAAATAATATTAGATTTTGACTTCTACCTCCATCATTATTCATATTATTATTAAGAAATATATTTACACCTAATGTAGGTACAGGATGAACTGTATATCCTCCTTTATCTTCTTATTTATTTCATTCATCACCTTCAATTGATATTGCAATTTTTTCTTTACATATATCAGGAATCTCTTCAATTATTGGATCATTAAATTTTATCGTTACTATTTTATTAATAAAAAATTTTTCATTAAATTATGATCAAATTAATTTATTTTCATGATCAGTATGTATTACAGTAATTTTATTAATTCTATCTTTACCAGTATTAGCCGGTGCAATTACTATATTATTATTTGATCGAAATTTTAATACTTCATTTTTTGACCCAATAGGAGGAGGAGACCCAATCCTTTATCAACATTTATTT
>ZFMK-TIS-2604650
AATATTATACTTTATTTTTGCTATATGATCAGGAATAATTGGTTCATCTATAAGATTATTAATTCGAATAGAATTAAGACATCCAGGTATATGAATTAATAATGATCAAATTTATAATTCTTTAGTAACAAGACATGCATTTTTAATAATTTTTTTTATAGTTATACCTTTTATAATTGGTGGATTTGGAAATTATCTAATTCCATTAATATTAGGATCCCCAGATATAGCTTTTCCTCGAATAAATAATATTAGATTTTGACTTCTACCTCCATCATTATTCATATTATTATTAAGAAATATATTTACACCTAATGTAGGTACAGGATGAACTGTATATCCTCCTTTATCTTCTTATTTATTTCATTCATCACCTTCAATTGATATTGCAATTTTTTCTTTACATATATCAGGAATCTCTTCAATTATTGGATCATTAAATTTTATCGTTACTATTTTATTAATAAAAAATTTTTCATTAAATTATGATCAAATTAATTTATTTTCATGATCAGTATGTATTACAGTAATTTTATTAATTCTATCTTTACCAGTATTAGCCGGTGCAATTACTATATTATTATTTGATCGAAATTTTAATACTTCATTTTTTGACCCAATAGGAGGAGGAGACCCAATCCTTTATCAACATTTATTT
>ZFMK-TIS-2604652
AATATTATACTTTATTTTTGCTATATGATCAGGAATAATTGGTTCATCTATAAGATTATTAATTCGAATAGAATTAAGACATCCAGGTATATGAATTAATAATGATCAAATTTATAATTCTTTAGTAACAAGACATGCATTTTTAATAATTTTTTTTATAGTTATACCTTTTATAATTGGTGGATTTGGAAATTATCTAATTCCATTAATATTAGGATCCCCAGATATAGCTTTTCCTCGAATAAATAATATTAGATTTTGACTTCTACCTCCATCATTATTCATATTATTATTAAGAAATATATTTACACCTAATGTAGGTACAGGATGAACTGTATATCCTCCTTTATCTTCTTATTTATTTCATTCATCACCTTCAATTGATATTGCAATTTTTTCTTTACATATATCAGGAATCTCTTCAATTATTGGATCATTAAATTTTATCGTTACTATTTTATTAATAAAAAATTTTTCATTAAATTATGATCAAATTAATTTATTTTCATGATCAGTATGTATTACAGTAATTTTATTAATTCTATCTTTACCAGTATTAGCCGGTGCAATTACTATATTATTATTTGATCGAAATTTTAATACTTCATTTTTTGACCCAATAGGAGGAGGAGACCCAATCCTTTATCAACATTTATTT
>ZFMK-TIS-2604654
AATATTATACTTTATTTTTGCTATATGATCAGGAATAATTGGTTCATCTATAAGATTATTAATTCGAATAGAATTAAGACATCCAGGTATATGAATTAATAATGATCAAATTTATAATTCTTTAGTAACAAGACATGCATTTTTAATAATTTTTTTTATAGTTATACCTTTTATAATTGGTGGATTTGGAAATTATCTAATTCCATTAATATTAGGATCCCCAGATATAGCTTTTCCTCGAATAAATAATATTAGATTTTGACTTCTACCTCCATCATTATTCATATTATTATTAAGAAATATATTTACACCTAATGTAGGTACAGGATGAACTGTATATCCTCCTTTATCTTCTTATTTATTTCATTCATCACCTTCAATTGATATTGCAATTTTTTCTTTACATATATCAGGAATCTCTTCAATTATTGGATCATTAAATTTTATCGTTACTATTTTATTAATAAAAAATTTTTCATTAAATTATGATCAAATTAATTTATTTTCATGATCAGTATGTATTACAGTAATTTTATTAATTCTATCTTTACCAGTATTAGCCGGTGCAATTACTATATTATTATTTGATCGAAATTTTAATACTTCATTTTTTGACCCAATAGGAGGAGGAGACCCAATCCTTTATCAACATTTATTT
>ZFMK-TIS-2604694
AATATTATACTTTATTTTTGCTATATGATCAGGAATAATTGGTTCATCTATAAGATTATTAATTCGAATAGAATTAAGACATCCAGGTATATGAATTAATAATGATCAAATTTATAATTCTTTAGTAACAAGACATGCATTTTTAATAATTTTTTTTATAGTTATACCTTTTATAATTGGTGGATTTGGAAATTATCTAATTCCATTAATATTAGGATCCCCAGATATAGCTTTTCCTCGAATAAATAATATTAGATTTTGACTTCTACCTCCATCATTATTCATATTATTATTAAGAAATATATTTACACCTAATGTAGGTACAGGATGAACTGTATATCCTCCTTTATCTTCTTATTTATTTCATTCATCACCTTCAATTGATATTGCAATTTTTTCTTTACATATATCAGGAATCTCTTCAATTATTGGATCATTAAATTTTATCGTTACTATTTTATTAATAAAAAATTTTTCATTAAATTATGATCAAATTAATTTATTTTCATGATCAGTATGTATTACAGTAATTTTATTAATTCTATCTTTACCAGTATTAGCCGGTGCAATTACTATATTATTATTTGATCGAAATTTTAATACTTCATTTTTTGACCCAATAGGAGGAGGAGACCCAATCCTTTATCAACATTTATTT
>ZFMK-TIS-2604695
AATATTATACTTTATTTTTGCTATATGATCAGGAATAATTGGTTCATCTATAAGATTATTAATTCGAATAGAATTAAGACATCCAGGTATATGAATTAATAATGATCAAATTTATAATTCTTTAGTAACAAGACATGCATTTTTAATAATTTTTTTTATAGTTATACCTTTTATAATTGGTGGATTTGGAAATTATCTAATTCCATTAATATTAGGATCCCCAGATATAGCTTTTCCTCGAATAAATAATATTAGATTTTGACTTCTACCTCCATCATTATTCATATTATTATTAAGAAATATATTTACACCTAATGTAGGTACAGGATGAACTGTATATCCTCCTTTATCTTCTTATTTATTTCATTCATCACCTTCAATTGATATTGCAATTTTTTCTTTACATATATCAGGAATCTCTTCAATTATTGGATCATTAAATTTTATCGTTACTATTTTATTAATAAAAAATTTTTCATTAAATTATGATCAAATTAATTTATTTTCATGATCAGTATGTATTACAGTAATTTTATTAATTCTATCTTTACCAGTATTAGCCGGTGCAATTACTATATTATTATTTGATCGAAATTTTAATACTTCATTTTTTGACCCAATAGGAGGAGGAGACCCAATCCTTTATCAACATTTATTT
>ZFMK-TIS-2604696
AATATTATACTTTATTTTTGCTATATGATCAGGAATAATTGGTTCATCTATAAGATTATTAATTCGAATAGAATTAAGACATCCAGGTATATGAATTAATAATGATCAAATTTATAATTCTTTAGTAACAAGACATGCATTTTTAATAATTTTTTTTATAGTTATACCTTTTATAATTGGTGGATTTGGAAATTATCTAATTCCATTAATATTAGGATCCCCAGATATAGCTTTTCCTCGAATAAATAATATTAGATTTTGACTTCTACCTCCATCATTATTCATATTATTATTAAGAAATATATTTACACCTAATGTAGGTACAGGATGAACTGTATATCCTCCTTTATCTTCTTATTTATTTCATTCATCACCTTCAATTGATATTGCAATTTTTTCTTTACATATATCAGGAATCTCTTCAATTATTGGATCATTAAATTTTATCGTTACTATTTTATTAATAAAAAATTTTTCATTAAATTATGATCAAATTAATTTATTTTCATGATCAGTATGTATTACAGTAATTTTATTAATTCTATCTTTACCAGTATTAGCCGGTGCAATTACTATATTATTATTTGATCGAAATTTTAATACTTCATTTTTTGACCCAATAGGAGGAGGAGACCCAATCCTTTATCAACATTTATTT
>ZFMK-TIS-2604697
AATATTATACTTTATTTTTGCTATATGATCAGGAATAATTGGTTCATCTATAAGATTATTAATTCGAATAGAATTAAGACATCCAGGTATATGAATTAATAATGATCAAATTTATAATTCTTTAGTAACAAGACATGCATTTTTAATAATTTTTTTTATAGTTATACCTTTTATAATTGGTGGATTTGGAAATTATCTAATTCCATTAATATTAGGATCCCCAGATATAGCTTTTCCTCGAATAAATAATATTAGATTTTGACTTCTACCTCCATCATTATTCATATTATTATTAAGAAATATATTTACACCTAATGTAGGTACAGGATGAACTGTATATCCTCCTTTATCTTCTTATTTATTTCATTCATCACCTTCAATTGATATTGCAATTTTTTCTTTACATATATCAGGAATCTCTTCAATTATTGGATCATTAAATTTTATCGTTACTATTTTATTAATAAAAAATTTTTCATTAAATTATGATCAAATTAATTTATTTTCATGATCAGTATGTATTACAGTAATTTTATTAATTCTATCTTTACCAGTATTAGCCGGTGCAATTACTATATTATTATTTGATCGAAATTTTAATACTTCATTTTTTGACCCAATAGGAGGAGGAGACCCAATCCTTTATCAACATTTATTT
>ZFMK-TIS-2604700
AATATTATACTTTATTTTTGCTATATGATCAGGAATAATTGGTTCATCTATAAGATTATTAATTCGAATAGAATTAAGACATCCAGGTATATGAATTAATAATGATCAAATTTATAATTCTTTAGTAACAAGACATGCATTTTTAATAATTTTTTTTATAGTTATACCTTTTATAATTGGTGGATTTGGAAATTATCTAATTCCATTAATATTAGGATCCCCAGATATAGCTTTTCCTCGAATAAATAATATTAGATTTTGACTTCTACCTCCATCATTATTCATATTATTATTAAGAAATATATTTACACCTAATGTAGGTACAGGATGAACTGTATATCCTCCTTTATCTTCTTATTTATTTCATTCATCACCTTCAATTGATATTGCAATTTTTTCTTTACATATATCAGGAATCTCTTCAATTATTGGATCATTAAATTTTATCGTTACTATTTTATTAATAAAAAATTTTTCATTAAATTATGATCAAATTAATTTATTTTCATGATCAGTATGTATTACAGTAATTTTATTAATTCTATCTTTACCAGTATTAGCCGGTGCAATTACTATATTATTATTTGATCGAAATTTTAATACTTCATTTTTTGACCCAATAGGAGGAGGAGACCCAATCCTTTATCAACATTTATTT
>ZFMK-TIS-2604701
AATATTATACTTTATTTTTGCTATATGATCAGGAATAATTGGTTCATCTATAAGATTATTAATTCGAATAGAATTAAGACATCCAGGTATATGAATTAATAATGATCAAATTTATAATTCTTTAGTAACAAGACATGCATTTTTAATAATTTTTTTTATAGTTATACCTTTTATAATTGGTGGATTTGGAAATTATCTAATTCCATTAATATTAGGATCCCCAGATATAGCTTTTCCTCGAATAAATAATATTAGATTTTGACTTCTACCTCCATCATTATTCATATTATTATTAAGAAATATATTTACACCTAATGTAGGTACAGGATGAACTGTATATCCTCCTTTATCTTCTTATTTATTTCATTCATCACCTTCAATTGATATTGCAATTTTTTCTTTACATATATCAGGAATCTCTTCAATTATTGGATCATTAAATTTTATCGTTACTATTTTATTAATAAAAAATTTTTCATTAAATTATGATCAAATTAATTTATTTTCATGATCAGTATGTATTACAGTAATTTTATTAATTCTATCTTTACCAGTATTAGCCGGTGCAATTACTATATTATTATTTGATCGAAATTTTAATACTTCATTTTTTGACCCAATAGGAGGAGGAGACCCAATCCTTTATCAACATTTATTT
>ZFMK-TIS-2604762
AATATTATACTTTATTTTTGCTATATGATCAGGAATAATTGGTTCATCTATAAGATTATTAATTCGAATAGAATTAAGACATCCAGGTATATGAATTAATAATGATCAAATTTATAATTCTTTAGTAACAAGACATGCATTTTTAATAATTTTTTTTATAGTTATACCTTTTATAATTGGTGGATTTGGAAATTATCTAATTCCATTAATATTAGGATCCCCAGATATAGCTTTTCCTCGAATAAATAATATTAGATTTTGACTTCTACCTCCATCATTATTCATATTATTATTAAGAAATATATTTACACCTAATGTAGGTACAGGATGAACTGTATATCCTCCTTTATCTTCTTATTTATTTCATTCATCACCTTCAATTGATATTGCAATTTTTTCTTTACATATATCAGGAATCTCTTCAATTATTGGATCATTAAATTTTATCGTTACTATTTTATTAATAAAAAATTTTTCATTAAATTATGATCAAATTAATTTATTTTCATGATCAGTATGTATTACAGTAATTTTATTAATTCTATCTTTACCAGTATTAGCCGGTGCAATTACTATATTATTATTTGATCGAAATTTTAATACTTCATTTTTTGACCCAATAGGAGGAGGAGACCCAATCCTTTATCAACATTTATTT
>ZFMK-TIS-2604763
AATATTATACTTTATTTTTGCTATATGATCAGGAATAATTGGTTCATCTATAAGATTATTAATTCGAATAGAATTAAGACATCCAGGTATATGAATTAATAATGATCAAATTTATAATTCTTTAGTAACAAGACATGCATTTTTAATAATTTTTTTTATAGTTATACCTTTTATAATTGGTGGATTTGGAAATTATCTAATTCCATTAATATTAGGATCCCCAGATATAGCTTTTCCTCGAATAAATAATATTAGATTTTGACTTCTACCTCCATCATTATTCATATTATTATTAAGAAATATATTTACACCTAATGTAGGTACAGGATGAACTGTATATCCTCCTTTATCTTCTTATTTATTTCATTCATCACCTTCAATTGATATTGCAATTTTTTCTTTACATATATCAGGAATCTCTTCAATTATTGGATCATTAAATTTTATCGTTACTATTTTATTAATAAAAAATTTTTCATTAAATTATGATCAAATTAATTTATTTTCATGATCAGTATGTATTACAGTAATTTTATTAATTCTATCTTTACCAGTATTAGCCGGTGCAATTACTATATTATTATTTGATCGAAATTTTAATACTTCATTTTTTGACCCAATAGGAGGAGGAGACCCAATCCTTTATCAACATTTATTT
>ZFMK-TIS-2604698
AATATTATACTTTATTTTTGCTATATGATCAGGAATAATTGGTTCATCTATAAGATTATTAATTCGAATAGAATTAAGACATCCAGGTATATGAATTAATAATGATCAAATTTATAATTCTTTAGTAACAAGACATGCATTTTTAATAATTTTTTTTATAGTTATACCTTTTATAATTGGTGGATTTGGAAATTATCTAATTCCATTAATATTAGGATCCCCAGATATAGCTTTTCCTCGAATAAATAATATTAGATTTTGACTTCTACCTCCATCATTATTCATATTATTATTAAGAAATATATTTACACCTAATGTAGGTACAGGATGAACTGTATATCCTCCTTTATCTTCTTATTTATTTCATTCATCACCTTCAATTGATATTGCAATTTTTTCTTTACATATATCAGGAATCTCTTCAATTATTGGATCATTAAATTTTATCGTTACTATTTTATTAATAAAAAATTTTTCATTAAATTATGATCAAATTAATTTATTTTCATGATCAGTATGTATTACAGTAATTTTATTAATTCTATCTTTACCAGTATTAGCCGGTGCAATTACTATATTATTATTTGATCGAAATTTTAATACTTCATTTTTTGATCCAATAGGAGGAGGAGACCCAATCCTTTATCAACATTTATTT
>ZFMK-TIS-2604702
AATATTATACTTTATTTTTGCTATATGATCAGGAATAATTGGTTCATCTATAAGATTATTAATTCGAATAGAATTAAGACATCCAGGTATATGAATTAATAATGATCAAATTTATAATTCTTTAGTAACAAGACATGCATTTTTAATAATTTTTTTTATAGTTATACCTTTTATAATTGGTGGATTTGGAAATTATCTAATTCCATTAATATTAGGATCCCCAGATATAGCTTTTCCTCGAATAAATAATATTAGATTTTGACTTCTACCTCCATCATTATTCATATTATTATTAAGAAATATATTTACACCTAATGTAGGTACAGGATGAACTGTATATCCTCCTTTATCTTCTTATTTATTTCATTCATCACCTTCAATTGATATTGCAATTTTTTCTTTACATATATCAGGAATCTCTTCAATTATTGGATCATTAAATTTTATCGTTACTATTTTATTAATAAAAAATTTTTCATTAAATTATGATCAAATTAATTTATTTTCATGATCAGTATGTATTACAGTAATTTTATTAATTCTATCTTTACCAGTATTAGCCGGTGCAATTACTATATTATTATTTGATCGAAATTTCAATACTTCATTTTTTGACCCAATAGGAGGAGGAGACCCAATCCTTTATCAACATTTATTT
>ZFMK-TIS-2595086
AATATTATACTTTATTTTTGCTATATGATCAGGAATAATTGGTTCATCTATAAGATTATTAATTCGAATAGAATTAAGACATCCAGGTATATGAATTAATAATGATCAAATTTATAATTCTTTAGTAACAAGACATGCATTTTTAATAATTTTTTTTATAGTTATACCTTTTATAATTGGTGGATTTGGAAATTATCTAATTCCATTAATATTAGGATCCCCAGATATAGCTTTTCCTCGAATAAATAATATTAGATTTTGACTTCTACCTCCATCTTTATTCATATTATTATTAAGAAATATATTTACACCTAATGTAGGTACAGGATGAACTGTATATCCTCCTTTATCTTCTTATTTATTTCATTCATCACCTTCAATTGATATTGCAATTTTTTCTTTACATATATCAGGAATCTCTTCAATTATTGGATCATTAAATTTTATCGTTACTATTTTATTAATAAAAAATTTTTCATTAAATTATGATCAAATTAATTTATTTTCATGATCAGTATGTATTACAGTAATTTTATTAATTCTATCTTTACCAGTATTAGCCGGTGCAATTACTATATTATTATTTGATCGAAATTTTAATACTTCATTTTTTGACCCAATAGGAGGAGGAGACCCAATCCTTTATCAACATTTATTT
>ZFMK-TIS-2604699
AATATTATACTTTATTTTTGCTATATGATCAGGAATAATTTGTTCATCTATAAGATTATTAATTCGAATAGAATTAAGACATCCAGGTATATGAATTAATAATGATCAAATTTATAATTCTTTAGTAACAAGACATGCATTTTTAATAATTTTTTTTATAGTTATACCTTTTATAATTGGTGGATTTGGAAATTATCTAATTCCATTAATATTAGGATCCCCAGATATAGCTTTTCCTCGAATAAATAATATTAGATTTTGACTTCTACCTCCATCATTATTCATATTATTATTAAGAAATATATTTACACCTAATGTAGGTACAGGATGAACTGTATATCCTCCTTTATCTTCTTATTTATTTCATTCATCACCTTCAATTGATATTGCAATTTTTTCTTTACATATATCAGGAATCTCTTCAATTATTGGATCATTAAATTTTATCGTTACTATTTTATTAATAAAAAATTTTTCATTAAATTATGATCAAATTAATTTATTTTCATGATCAGTATGTATTACAGTAATTTTATTAATTCTATCTTTACCAGTATTAGCCGGTGCAATTACTATATTATTATTTGATCGAAATTTTAATACTTCATTTTTTGACCCAATAGGAGGAGGAGACCCAATCCTTTATCAACATTTATTT
>ZFMK-TIS-2588733
AATATTATACTTTATTTTTGCTATATGACCAGGAATAATTGGTTCATCTATAAGATTATTAATTCGAATAGAATTAAGACATCCAGGTATATGAATTAATAATGATCAAATTTATAATTCTTTAGTAACAAGACATGCATTTTTAATAATTTTTTTTATAGTTATACCTTTTATAATTGGTGGGTTTGGAAATTATCTAATTCCATTAATATTAGGATCTCCAGATATAGCTTTTCCTCGAATAAATAATATTAGATTTTGACTTCTACCTCCATCATTATTCATATTATTATTAAGAAATATATTTACACCTAATGTAGGTACAGGATGAACTGTATATCCTCCTTTATCTTCTTATTTATTTCATTCATCACCTTCAATTGATATTGCAATTTTTTCTTTACATATATCAGGAATCTCTTCAATTATTGGATCATTAAATTTTATCGTTACTATTTTATTAATAAAAAATTTTTCATTAAATTATGATCAAATTAATTTATTTTCATGATCAGTATGTATTACAGTAATTTTATTAATTCTATCTTTACCAGTATTAGCCGGTGCAATTACTATATTATTATTTGATCGAAATTTTAATACTTCATTTTTTGACCCAATAGGAGGAGGAGATCCAATCCTTTATCAACATTTATTT
>ZFMK-TIS-2602415
AATAATATATTTTATTTTCGCTATATGATCAGGAATAATTGGTTCATCAATAAGTTTACTAATTCGAATAGAATTAAGTCATCCTGGAATATGAATTAATAATGATCAAATTTATAATTCTTTAGTAACTAGTCATGCATTTTTAATAATTTTTTTTATAGTAATACCATTTATAATCGGAGGATTTGGAAATTATTTAATTCCATTAATACTAGGATCACCAGATATAGCTTTCCCTCGAATAAATAATATTAGATTTTGACTTTTACCTCCATCATTATTTATATTATTATTAAGAAATTTATTTACACCTAATGTAGGTACAGGATGAACTGTTTACCCTCCTTTATCTTCATATTTATTTCATTCATCCCCATCAATTGATATTGCAATTTTTTCCTTACATATATCAGGAATTTCTTCTATTATTGGATCATTAAATTTTATTGTTACTATTTTAATAATAAAAAATTTTTCATTAAATTATGATCAAATTAACTTATTTTCATGATCAGTATGTATTACTGTAATTTTATTAATTTTATCTTTACCAGTATTAGCTGGAGCAATTACTATATTACTTTTTGATCGAAATTTTAATACCTCATTTTTTGACCCTATAGGTGGAGGAGATCCAATTTTATATCAACATTTATTT
>ZFMK-TIS-2604651
AATAATATATTTTATTTTCGCTATATGATCAGGAATAATTGGTTCATCAATAAGTTTACTAATTCGAATAGAATTAAGTCATCCTGGAATATGAATTAATAATGATCAAATTTATAATTCTTTAGTAACTAGTCATGCATTTTTAATAATTTTTTTTATAGTAATACCATTTATAATCGGAGGATTTGGAAATTATTTAATTCCATTAATACTAGGATCACCAGATATAGCTTTCCCTCGAATAAATAATATTAGATTTTGACTTTTACCTCCATCATTATTTATATTATTATTAAGAAATTTATTTACACCTAATGTAGGTACAGGATGAACTGTTTACCCTCCTTTATCTTCATATTTATTTCATTCATCCCCATCAATTGATATTGCAATTTTTTCCTTACATATATCAGGAATTTCTTCTATTATTGGATCATTAAATTTTATTGTTACTATTTTAATAATAAAAAATTTTTCATTAAATTATGATCAAATTAACTTATTTTCATGATCAGTATGTATTACTGTAATTTTATTAATTTTATCTTTACCAGTATTAGCTGGAGCAATTACTATATTACTTTTTGATCGAAATTTTAATACCTCATTTTTTGACCCTATAGGTGGAGGAGATCCAATTTTATATCAACATTTATTT
>ZFMK-TIS-2604653
AATAATATATTTTATTTTCGCTATATGATCAGGAATAATTGGTTCATCAATAAGTTTACTAATTCGAATAGAATTAAGTCATCCTGGAATATGAATTAATAATGATCAAATTTATAATTCTTTAGTAACTAGTCATGCATTTTTAATAATTTTTTTTATAGTAATACCATTTATAATCGGAGGATTTGGAAATTATTTAATTCCATTAATACTAGGATCACCAGATATAGCTTTCCCTCGAATAAATAATATTAGATTTTGACTTTTACCTCCATCATTATTTATATTATTATTAAGAAATTTATTTACACCTAATGTAGGTACAGGATGAACTGTTTACCCTCCTTTATCTTCATATTTATTTCATTCATCCCCATCAATTGATATTGCAATTTTTTCCTTACATATATCAGGAATTTCTTCTATTATTGGATCATTAAATTTTATTGTTACTATTTTAATAATAAAAAATTTTTCATTAAATTATGATCAAATTAACTTATTTTCATGATCAGTATGTATTACTGTAATTTTATTAATTTTATCTTTACCAGTATTAGCTGGAGCAATTACTATATTACTTTTTGATCGAAATTTTAATACCTCATTGTTTGACCCTATAGGTGGAGGAGATCCAATTTTATATCAACATTTATTT
>ZFMK-TIS-8001021
AATAATATATTTTATTTTCGCTATATGATCAGGAATAATTGGTTCATCAATAAGTTTACTAATTCGAATAGAATTAAGTCATCCTGGAATATGAATTAATAATGATCAAATTTATAATTCATTAGTAACTAGTCATGCATTTTTAATAATTTTTTTTATAGTAATACCATTTATAATCGGAGGATTTGGAAATTATTTAATTCCATTAATACTAGGATCACCAGATATAGCTTTCCCTCGAATAAATAATATTAGATTTTGACTTTTACCTCCATCATTATTTATATTATTATTAAGAAATTTATTTACACCTAATGTAGGTACAGGATGAACTGTTTACCCTCCTTTATCTTCATATTTATTTCATTCATCCCCATCAATTGATATTGCAATTTTTTCCTTACATATATCAGGAATTTCTTCTATTATTGGATCATTAAATTTTATTGTTACTATTTTAATAATAAAAAATTTTTCATTAAATTATGATCAAATTAACTTATTTTCATGATCAGTATGTATTACTGTAATTTTATTAATTTTATCTTTACCAGTATTAGCTGGAGCAATTACTATATTACTTTTTGATCGAAATTTTAATACCTCATTTTTTGACCCTATAGGTGGAGGAGATCCAATTTTATATCAACATTTATTT
>ZFMK-TIS-8010672
AATAATATATTTTATTTTCGCTATATGATCAGGAATAATTGGTTCATCAATAAGTTTACTAATTCGAATAGAATTAAGTCATCCTGGAATATGAATTAATAATGATCAAATTTATAATTCATTAGTAACTAGTCATGCATTTTTAATAATTTTTTTTATAGTAATACCATTTATAATCGGAGGATTTGGAAATTATTTAATTCCATTAATACTAGGATCACCAGATATAGCTTTCCCTCGAATAAATAATATTAGATTTTGACTTTTACCTCCATCATTATTTATATTATTATTAAGAAATTTATTTACACCTAATGTAGGTACAGGATGAACTGTTTACCCTCCTTTATCTTCATATTTATTTCATTCATCCCCATCAATTGATATTGCAATTTTTTCCTTACATATATCAGGAATTTCTTCTATTATTGGATCATTAAATTTTATTGTTACTATTTTAATAATAAAAAATTTTTCATTAAATTATGATCAAATTAACTTATTTTCATGATCAGTATGTATTACTGTAATTTTATTAATTTTATCTTTACCAGTATTAGCTGGAGCAATTACTATATTACTTTTTGATCGAAATTTTAATACCTCATTTTTTGACCCTATAGGTGGAGGAGATCCAATTTTATATCAACATTTATTT
>ZFMK-TIS-8010673
AATAATATATTTTATTTTCGCTATATGATCAGGAATAATTGGTTCATCAATAAGTTTACTAATTCGAATAGAATTAAGTCATCCTGGAATATGAATTAATAATGATCAAATTTATAATTCATTAGTAACTAGTCATGCATTTTTAATAATTTTTTTTATAGTAATACCATTTATAATCGGAGGATTTGGAAATTATTTAATTCCATTAATACTAGGATCACCAGATATAGCTTTCCCTCGAATAAATAATATTAGATTTTGACTTTTACCTCCATCATTATTTATATTATTATTAAGAAATTTATTTACACCTAATGTAGGTACAGGATGAACTGTTTACCCTCCTTTATCTTCATATTTATTTCATTCATCCCCATCAATTGATATTGCAATTTTTTCCTTACATATATCAGGAATTTCTTCTATTATTGGATCATTAAATTTTATTGTTACTATTTTAATAATAAAAAATTTTTCATTAAATTATGATCAAATTAACTTATTTTCATGATCAGTATGTATTACTGTAATTTTATTAATTTTATCTTTACCAGTATTAGCTGGAGCAATTACTATATTACTTTTTGATCGAAATTTTAATACCTCATTTTTTGACCCTATAGGTGGAGGAGATCCAATTTTATATCAACATTTATTT
>ZFMK-TIS-2594923
AATAATATATTTTATTTTTGCTATATGATCAGGTATAATTGGATCTTCAATAAGATTATTAATTCGAATAGAATTAAGACATCCTGGTATATGAATTAATAATGATCAAATTTATAATTCTTTAGTTACTAGACATGCATTTTTAATAATTTTTTTTATAGTTATACCTTTTTTAATTGGTGGATTTGGAAATTATTTAATTCCTTTAATATTAGGAGCACCAGATATAGCATTTCCTCGAATAAATAATATTAGATTTTGAATTTTACCTCCTTCATTAATATTATTATTATTAAGAAATTTATTTACACCTAATGTTGGAACAGGATGAACAGTTTATCCTCCATTATCTTCATATTTATTTCATTCTTCACCATCTGTTGATATTGCAATTTTTTCACTTCATATAACAGGAATTTCTTCTATTATTGGTTCTTTAAATTTTATTGTTACTATTATAATAATAAAAAATTATTCATTAAATTATGATCAAATTAATTTATTTTCATGATCAGTATGTATTACTGTAATTTTATTAATTTTATCTTTACCTGTTTTAGCAGGAGCAATTACAATATTACTTTTTGATCGAAATTTTAATACATCTTTTTTTGATCCTATAGGAGGTGGGGATCCAATTCTTTATCAACATTTATTT
>ZFMK-TIS-2597583
AATAATATATTTCATTTTTGCTATATGATCAGGTATAATTGGATCTTCAATAAGATTATTAATTCGAATAGAATTAAGACATCCTGGTATATGAATTAATAATGATCAAATTTATAATTCTTTAGTTACTAGACATGCATTTTTAATAATTTTTTTTATAGTTATACCTTTTTTAATTGGTGGATTTGGAAATTATTTAATTCCTTTAATATTAGGAGCACCAGATATAGCATTTCCTCGAATAAATAATATTAGATTTTGAATTTTACCTCCTTCATTAATATTATTATTATTAAGAAATTTATTTACACCTAATGTTGGAACAGGATGAACAGTTTATCCTCCATTATCTTCATATTTATTTCATTCTTCACCATCTGTTGATATTGCAATTTTTTCACTTCATATAACAGGAATTTCTTCTATTATTGGTTCTTTAAATTTTATTGTTACTATTATAATAATAAAAAATTATTCATTAAATTATGATCAAATTAATTTATTTTCATGATCAGTATGTATTACTGTAATTTTATTAATTTTATCTTTACCTGTTTTAGCAGGAGCAATTACAATATTACTTTTTGATCGAAATTTTAATACATCTTTTTTTGATCCTATAGGAGGTGGGGATCCAATTCTTTATCAACATTTATTT
>ZFMK-TIS-2597585
AATAATATATTTCATTTTTGCTATATGATCAGGTATAATTGGATCTTCAATAAGATTATTAATTCGAATAGAATTAAGACATCCTGGTATATGAATTAATAATGATCAAATTTATAATTCTTTAGTTACTAGACATGCATTTTTAATAATTTTTTTTATAGTTATACCTTTTTTAATTGGTGGATTTGGAAATTATTTAATTCCTTTAATATTAGGAGCACCAGATATAGCATTTCCTCGAATAAATAATATTAGATTTTGAATTTTACCTCCTTCATTAATATTATTATTATTAAGAAATTTATTTACACCTAATGTTGGAACAGGATGAACAGTTTATCCTCCATTATCTTCATATTTATTTCATTCTTCACCATCTGTTGATATTGCAATTTTTTCACTTCATATAACAGGAATTTCTTCTATTATTGGTTCTTTAAATTTTATTGTTACTATTATAATAATAAAAAATTATTCATTAAATTATGATCAAATTAATTTATTTTCATGATCAGTATGTATTACTGTAATTTTATTAATTTTATCTTTACCTGTTTTAGCAGGAGCAATTACAATATTACTTTTTGATCGAAATTTTAATACATCTTTTTTTGATCCTATAGGAGGTGGGGATCCAATTCTTTATCAACATTTATTT
>ZFMK-TIS-2597595
AATAATATATTTCATTTTTGCTATATGATCAGGTATAATTGGATCTTCAATAAGATTATTAATTCGAATAGAATTAAGACATCCTGGTATATGAATTAATAATGATCAAATTTATAATTCTTTAGTTACTAGACATGCATTTTTAATAATTTTTTTTATAGTTATACCTTTTTTAATTGGTGGATTTGGAAATTATTTAATTCCTTTAATATTAGGAGCACCAGATATAGCATTTCCTCGAATAAATAATATTAGATTTTGAATTTTACCTCCTTCATTAATATTATTATTATTAAGAAATTTATTTACACCTAATGTTGGAACAGGATGAACAGTTTATCCTCCATTATCTTCATATTTATTTCATTCTTCACCATCTGTTGATATTGCAATTTTTTCACTTCATATAACAGGAATTTCTTCTATTATTGGTTCTTTAAATTTTATTGTTACTATTATAATAATAAAAAATTATTCATTAAATTATGATCAAATTAATTTATTTTCATGATCAGTATGTATTACTGTAATTTTATTAATTTTATCTTTACCTGTTTTAGCAGGAGCAATTACAATATTACTTTTTGATCGAAATTTTAATACATCTTTTTTTGATCCTATAGGAGGTGGGGATCCAATTCTTTATCAACATTTATTT
>ZFMK-TIS-2602418
AATAATATATTTCATTTTTGCTATATGATCAGGTATAATTGGATCTTCAATAAGATTATTAATTCGAATAGAATTAAGACATCCTGGTATATGAATTAATAATGATCAAATTTATAATTCTTTAGTTACTAGACATGCATTTTTAATAATTTTTTTTATAGTTATACCTTTTTTAATTGGTGGATTTGGAAATTATTTAATTCCTTTAATATTAGGAGCACCAGATATAGCATTTCCTCGAATAAATAATATTAGATTTTGAATTTTACCTCCTTCATTAATATTATTATTATTAAGAAATTTATTTACACCTAATGTTGGAACAGGATGAACAGTTTATCCTCCATTATCTTCATATTTATTTCATTCTTCACCATCTGTTGATATTGCAATTTTTTCACTTCATATAACAGGAATTTCTTCTATTATTGGTTCTTTAAATTTTATTGTTACTATTATAATAATAAAAAATTATTCATTAAATTATGATCAAATTAATTTATTTTCATGATCAGTATGTATTACTGTAATTTTATTAATTTTATCTTTACCTGTTTTAGCAGGAGCAATTACAATATTACTTTTTGATCGAAATTTTAATACATCTTTTTTTGATCCTATAGGAGGTGGGGATCCAATTCTTTATCAACATTTATTT
>ZFMK-TIS-2604716
AATAATATATTTCATTTTTGCTATATGATCAGGTATAATTGGATCTTCAATAAGATTATTAATTCGAATAGAATTAAGACATCCTGGTATATGAATTAATAATGATCAAATTTATAATTCTTTAGTTACTAGACATGCATTTTTAATAATTTTTTTTATAGTTATACCTTTTTTAATTGGTGGATTTGGAAATTATTTAATTCCTTTAATATTAGGAGCACCAGATATAGCATTTCCTCGAATAAATAATATTAGATTTTGAATTTTACCTCCTTCATTAATATTACTATTATTAAGAAATTTATTTACACCTAATGTTGGAACAGGATGAACAGTTTATCCTCCATTATCTTCATATTTATTTCATTCTTCACCATCTGTTGATATTGCAATTTTTTCACTTCATATAACAGGAATTTCTTCTATTATTGGTTCTTTAAATTTTATTGTTACTATTATAATAATAAAAAATTATTCATTAAATTATGATCAAATTAATTTATTTTCATGATCAGTATGTATTACTGTAATTTTATTAATTTTATCTTTACCTGTTTTAGCAGGAGCAATTACAATATTACTTTTTGATCGAAATTTTAATACATCTTTTTTTGATCCTATAGGAGGTGGGGATCCAATTCTTTATCAACATTTATTT
>ZFMK-TIS-8012431
AATAATATATTTCATTTTTGCTATATGATCAGGTATAATTGGATCTTCAATAAGATTATTAATTCGAATAGAATTAAGACATCCTGGTATATGAATTAATAATGATCAAATTTATAATTCTTTAGTTACTAGACATGCATTTTTAATAATTTTTTTTATAGTTATACCTTTTTTAATTGGTGGATTTGGAAATTATTTAATTCCTTTAATATTAGGAGCACCAGATATAGCATTTCCTCGAATAAATAATATTAGATTTTGAATTTTACCTCCTTCATTAATAATATTATTATTAAGAAATTTATTTACACCTAATGTTGGAACAGGATGAACAGTTTATCCTCCATTATCTTCATATTTATTTCATTCTTCACCATCTATTGATATTGCAATTTTTTCACTTCATATAACAGGAATTTCTTCTATTATTGGTTCTTTAAATTTTATTGTTACTATTATAATAATAAAAAATTATTCATTAAATTATGATCAAATTAATTTATTTTCATGATCAGTATGTATTACTGTAATTTTATTAATTTTATCTTTACCTGTTTTAGCAGGAGCAATTACAATATTACTTTTTGATCGAAATTTTAATACATCTTTTTTTGATCCTATAGGAGGTGGAGATCCAATTCTTTATCAACATTTATTT
>ZFMK-TIS-8012432
AATAATATATTTCATTTTTGCTATATGATCAGGTATAATTGGATCTTCAATAAGATTATTAATTCGAATAGAATTAAGACATCCTGGTATATGAATTAATAATGATCAAATTTATAATTCTTTAGTTACTAGACATGCATTTTTAATAATTTTTTTTATAGTTATACCTTTTTTAATTGGTGGATTTGGAAATTATTTAATTCCTTTAATATTAGGAGCACCAGATATAGCATTTCCTCGAATAAATAATATTAGATTTTGAATTTTACCTCCTTCATTAATAATATTATTATTAAGAAATTTATTTACACCTAATGTTGGAACAGGATGAACAGTTTATCCTCCATTATCTTCATATTTATTTCATTCTTCACCATCTATTGATATTGCAATTTTTTCACTTCATATAACAGGAATTTCTTCTATTATTGGTTCTTTAAATTTTATTGTTACTATTATAATAATAAAAAATTATTCATTAAATTATGATCAAATTAATTTATTTTCATGATCAGTATGTATTACTGTAATTTTATTAATTTTATCTTTACCTGTTTTAGCAGGAGCAATTACAATATTACTTTTTGATCGAAATTTTAATACATCTTTTTTTGATCCTATAGGAGGTGGAGATCCAATTCTTTATCAACATTTATTT
>ZFMK-TIS-8012433
AATAATATATTTCATTTTTGCTATATGATCAGGTATAATTGGATCTTCAATAAGATTATTAATTCGAATAGAATTAAGACATCCTGGTATATGAATTAATAATGATCAAATTTATAATTCTTTAGTTACTAGACATGCATTTTTAATAATTTTTTTTATAGTTATACCTTTTTTAATTGGTGGATTTGGAAATTATTTAATTCCTTTAATATTAGGAGCACCAGATATAGCATTTCCTCGAATAAATAATATTAGATTTTGAATTTTACCTCCTTCATTAATAATATTATTATTAAGAAATTTATTTACACCTAATGTTGGAACAGGATGAACAGTTTATCCTCCATTATCTTCATATTTATTTCATTCTTCACCATCTATTGATATTGCAATTTTTTCACTTCATATAACAGGAATTTCTTCTATTATTGGTTCTTTAAATTTTATTGTTACTATTATAATAATAAAAAATTATTCATTAAATTATGATCAAATTAATTTATTTTCATGATCAGTATGTATTACTGTAATTTTATTAATTTTATCTTTACCTGTTTTAGCAGGAGCAATTACAATATTACTTTTTGATCGAAATTTTAATACATCTTTTTTTGATCCTATAGGAGGTGGAGATCCAATTCTTTATCAACATTTATTT
>ZFMK-TIS-8012434
AATAATATATTTCATTTTTGCTATATGATCAGGTATAATTGGATCTTCAATAAGATTATTAATTCGAATAGAATTAAGACATCCTGGTATATGAATTAATAATGATCAAATTTATAATTCTTTAGTTACTAGACATGCATTTTTAATAATTTTTTTTATAGTTATACCTTTTTTAATTGGTGGATTTGGAAATTATTTAATTCCTTTAATATTAGGAGCACCAGATATAGCATTTCCTCGAATAAATAATATTAGATTTTGAATTTTACCTCCTTCATTAATAATATTATTATTAAGAAATTTATTTACACCTAATGTTGGAACAGGATGAACAGTTTATCCTCCATTATCTTCATATTTATTTCATTCTTCACCATCTATTGATATTGCAATTTTTTCACTTCATATAACAGGAATTTCTTCTATTATTGGTTCTTTAAATTTTATTGTTACTATTATAATAATAAAAAATTATTCATTAAATTATGATCAAATTAATTTATTTTCATGATCAGTATGTATTACTGTAATTTTATTAATTTTATCTTTACCTGTTTTAGCAGGAGCAATTACAATATTACTTTTTGATCGAAATTTTAATACATCTTTTTTTGATCCTATAGGAGGTGGAGATCCAATTCTTTATCAACATTTATTT
>ZFMK-TIS-8012435
AATAATATATTTCATTTTTGCTATATGATCAGGTATAATTGGATCTTCAATAAGATTATTAATTCGAATAGAATTAAGACATCCTGGTATATGAATTAATAATGATCAAATTTATAATTCTTTAGTTACTAGACATGCATTTTTAATAATTTTTTTTATAGTTATACCTTTTTTAATTGGTGGATTTGGAAATTATTTAATTCCTTTAATATTAGGAGCACCAGATATAGCATTTCCTCGAATAAATAATATTAGATTTTGAATTTTACCTCCTTCATTAATAATATTATTATTAAGAAATTTATTTACACCTAATGTTGGAACAGGATGAACAGTTTATCCTCCATTATCTTCATATTTATTTCATTCTTCACCATCTATTGATATTGCAATTTTTTCACTTCATATAACAGGAATTTCTTCTATTATTGGTTCTTTAAATTTTATTGTTACTATTATAATAATAAAAAATTATTCATTAAATTATGATCAAATTAATTTATTTTCATGATCAGTATGTATTACTGTAATTTTATTAATTTTATCTTTACCTGTTTTAGCAGGAGCAATTACAATATTACTTTTTGATCGAAATTTTAATACATCTTTTTTTGATCCTATAGGAGGTGGAGATCCAATTCTTTATCAACATTTATTT
>ZFMK-TIS-8013042
AATAATATATTTCATTTTTGCTATATGATCAGGTATAATTGGATCTTCAATAAGATTATTAATTCGAATAGAATTAAGACATCCTGGTATATGAATTAATAATGATCAAATTTATAATTCTTTAGTTACTAGACATGCATTTTTAATAATTTTTTTTATAGTTATACCTTTTTTAATTGGTGGATTTGGAAATTATTTAATTCCTTTAATATTAGGAGCACCAGATATAGCATTTCCTCGAATAAATAATATTAGATTTTGAATTTTACCTCCTTCATTAATAATATTATTATTAAGAAATTTATTTACACCTAATGTTGGAACAGGATGAACAGTTTATCCTCCATTATCTTCATATTTATTTCATTCTTCACCATCTATTGATATTGCAATTTTTTCACTTCATATAACAGGAATTTCTTCTATTATTGGTTCTTTAAATTTTATTGTTACTATTATAATAATAAAAAATTATTCATTAAATTATGATCAAATTAATTTATTTTCATGATCAGTATGTATTACTGTAATTTTATTAATTTTATCTTTACCTGTTTTAGCAGGAGCAATTACAATATTACTTTTTGATCGAAATTTTAATACATCTTTTTTTGATCCTATAGGAGGTGGAGATCCAATTCTTTATCAACATTTATTT
>ZFMK-TIS-8013044
AATAATATATTTCATTTTTGCTATATGATCAGGTATAATTGGATCTTCAATAAGATTATTAATTCGAATAGAATTAAGACATCCTGGTATATGAATTAATAATGATCAAATTTATAATTCTTTAGTTACTAGACATGCATTTTTAATAATTTTTTTTATAGTTATACCTTTTTTAATTGGTGGATTTGGAAATTATTTAATTCCTTTAATATTAGGAGCACCAGATATAGCATTTCCTCGAATAAATAATATTAGATTTTGAATTTTACCTCCTTCATTAATAATATTATTATTAAGAAATTTATTTACACCTAATGTTGGAACAGGATGAACAGTTTATCCTCCATTATCTTCATATTTATTTCATTCTTCACCATCTATTGATATTGCAATTTTTTCACTTCATATAACAGGAATTTCTTCTATTATTGGTTCTTTAAATTTTATTGTTACTATTATAATAATAAAAAATTATTCATTAAATTATGATCAAATTAATTTATTTTCATGATCAGTATGTATTACTGTAATTTTATTAATTTTATCTTTACCTGTTTTAGCAGGAGCAATTACAATATTACTTTTTGATCGAAATTTTAATACATCTTTTTTTGATCCTATAGGAGGTGGAGATCCAATTCTTTATCAACATTTATTT
>ZFMK-TIS-8013045
AATAATATATTTCATTTTTGCTATATGATCAGGTATAATTGGATCTTCAATAAGATTATTAATTCGAATAGAATTAAGACATCCTGGTATATGAATTAATAATGATCAAATTTATAATTCTTTAGTTACTAGACATGCATTTTTAATAATTTTTTTTATAGTTATACCTTTTTTAATTGGTGGATTTGGAAATTATTTAATTCCTTTAATATTAGGAGCACCAGATATAGCATTTCCTCGAATAAATAATATTAGATTTTGAATTTTACCTCCTTCATTAATAATATTATTATTAAGAAATTTATTTACACCTAATGTTGGAACAGGATGAACAGTTTATCCTCCATTATCTTCATATTTATTTCATTCTTCACCATCTATTGATATTGCAATTTTTTCACTTCATATAACAGGAATTTCTTCTATTATTGGTTCTTTAAATTTTATTGTTACTATTATAATAATAAAAAATTATTCATTAAATTATGATCAAATTAATTTATTTTCATGATCAGTATGTATTACTGTAATTTTATTAATTTTATCTTTACCTGTTTTAGCAGGAGCAATTACAATATTACTTTTTGATCGAAATTTTAATACATCTTTTTTTGATCCTATAGGAGGTGGAGATCCAATTCTTTATCAACATTTATTT
>ZFMK-TIS-8012436
AATAATATATTTCATTTTTGCTATATGATCAGGTATAATTGGATCTTCAATAAGATTATTAATTCGAATAGAATTAAGACATCCTGGTATATGAATTAATAATGATCAAATTTATAATTCTTTAGTTACTAGACATGCATTTTTAATAATTTTTTTTATAGTTATACCTTTTTTAATTGGTGGATTTGGAAATTATTTAATTCCTTTAATATTAGGAGCACCAGATATAGCATTTCCTCGAATAAATAATATTAGATTTTGAATTTTACCTCCTTCATTAATAATATTATTATTAAGAAATTTATTTACACCTAATGTTGGAACAGGATGAACAGTTTATCCTCCATTATCTTCATATTTATTTCATTCTTCACCATCTATTGATATTGCAATTTTTTCACTTCATATAACAGGAATTTCTTCTATTATTGGTTCTTTAAATTTTATTGTTACTATTATAATAATAAAAAATTATTCATTAAATTATGATCAAATTAATTTATTTTCATGATCAGTATGTATTACTGTAATTTTATTAATTTTATCTTTACCTGTTTTAGCAGGAGCAATTACAATATTATTTTTTGATCGAAATTTTAATACATCTTTTTTTGATCCTATAGGAGGTGGAGATCCAATTCTTTATCAACATTTATTT
>ZFMK-TIS-2604704
AATATTATATTTTATTTTTGCTATATGATCAGGAATAATTGGATCTTCAATAAGATTATTAATTCGAATAGAATTAAGTCATCCTGGAATATGAATTAATAATGATCAAATTTATAATTCTTTAGTTACTAGTCATGCATTTTTAATAATTTTTTTTATAGTTATACCTTTTTTAATTGGTGGATTTGGAAATTATTTAATTCCTTTAATATTAGGATCACCAGATATAGCATTTCCTCGAATAAATAATATTAGATTTTGAATTTTACCTCCTTCATTAATAATATTATTATTAAGAAATTTATTTACACCTAATGTAGGAACAGGTTGAACTGTTTATCCTCCATTATCTTCATATTTATTTCATTCATCACCATCTGTTGATATTGCAATTTTTTCACTTCATATAACAGGAATTTCTTCTATTATTGGTTCTTTAAATTTTATTGTTACTATTATAATAATAAAAAATTATTCATTAAATTATGATCAAATTAATTTATTTTCATGGTCAGTATGTATTACTGTAATTTTATTAATTTTATCTTTACCTGTATTAGCAGGAGCTATTACAATATTACTTTTTGATCGAAATTTTAATACATCATTTTTTGATCCTATAGGAGGTGGTGATCCAATTCTTTATCAACATTTATTT
>ZFMK-TIS-2604706
AATATTATATTTTATTTTTGCTATATGATCAGGAATAATTGGATCTTCAATAAGATTATTAATTCGAATAGAATTAAGTCATCCTGGAATATGAATTAATAATGATCAAATTTATAATTCTTTAGTTACTAGTCATGCATTTTTAATAATTTTTTTTATAGTTATACCTTTTTTAATTGGTGGATTTGGAAATTATTTAATTCCTTTAATATTAGGATCACCAGATATAGCATTTCCTCGAATAAATAATATTAGATTTTGAATTTTACCTCCTTCATTAATAATATTATTATTAAGAAATTTATTTACACCTAATGTAGGAACAGGTTGAACTGTTTATCCTCCATTATCTTCATATTTATTTCATTCATCACCATCTGTTGATATTGCAATTTTTTCACTTCATATAACAGGAATTTCTTCTATTATTGGTTCTTTAAATTTTATTGTTACTATTATAATAATAAAAAATTATTCATTAAATTATGATCAAATTAATTTATTTTCATGGTCAGTATGTATTACTGTAATTTTATTAATTTTATCTTTACCTGTATTAGCAGGAGCTATTACAATATTACTTTTTGATCGAAATTTTAATACATCATTTTTTGATCCTATAGGAGGTGGTGATCCAATTCTTTATCAACATTTATTT
>ZFMK-TIS-2604712
AATATTATATTTTATTTTTGCTATATGATCAGGAATAATTGGATCTTCAATAAGATTATTAATTCGAATAGAATTAAGTCATCCTGGAATATGAATTAATAATGATCAAATTTATAATTCTTTAGTTACTAGTCATGCATTTTTAATAATTTTTTTTATAGTTATACCTTTTTTAATTGGTGGATTTGGAAATTATTTAATTCCTTTAATATTAGGATCACCAGATATAGCATTTCCTCGAATAAATAATATTAGATTTTGAATTTTACCTCCTTCATTAATAATATTATTATTAAGAAATTTATTTACACCTAATGTAGGAACAGGTTGAACTGTTTATCCTCCATTATCTTCATATTTATTTCATTCATCACCATCTGTTGATATTGCAATTTTTTCACTTCATATAACAGGAATTTCTTCTATTATTGGTTCTTTAAATTTTATTGTTACTATTATAATAATAAAAAATTATTCATTAAATTATGATCAAATTAATTTATTTTCATGGTCAGTATGTATTACTGTAATTTTATTAATTTTATCTTTACCTGTATTAGCAGGAGCTATTACAATATTACTTTTTGATCGAAATTTTAATACATCATTTTTTGATCCTATAGGAGGTGGTGATCCAATTCTTTATCAACATTTATTT
>ZFMK-TIS-2604713
AATATTATATTTTATTTTTGCTATATGATCAGGAATAATTGGATCTTCAATAAGATTATTAATTCGAATAGAATTAAGTCATCCTGGAATATGAATTAATAATGATCAAATTTATAATTCTTTAGTTACTAGTCATGCATTTTTAATAATTTTTTTTATAGTTATACCTTTTTTAATTGGTGGATTTGGAAATTATTTAATTCCTTTAATATTAGGATCACCAGATATAGCATTTCCTCGAATAAATAATATTAGATTTTGAATTTTACCTCCTTCATTAATAATATTATTATTAAGAAATTTATTTACACCTAATGTAGGAACAGGTTGAACTGTTTATCCTCCATTATCTTCATATTTATTTCATTCATCACCATCTGTTGATATTGCAATTTTTTCACTTCATATAACAGGAATTTCTTCTATTATTGGTTCTTTAAATTTTATTGTTACTATTATAATAATAAAAAATTATTCATTAAATTATGATCAAATTAATTTATTTTCATGGTCAGTATGTATTACTGTAATTTTATTAATTTTATCTTTACCTGTATTAGCAGGAGCTATTACAATATTACTTTTTGATCGAAATTTTAATACATCATTTTTTGATCCTATAGGAGGTGGTGATCCAATTCTTTATCAACATTTATTT
>ZFMK-TIS-2604711
AATATTATATTTTATTTTTGCTATATGATCAGGAATAATTGGATCTTCAATAAGATTATTAATTCGAATAGAATTAAGTCATCCTGGAATATGAATTAATAATGATCAAATTTATAATTCTTTAGTTACTAGTCATGCATTTTTAATAATTTTTTTTATAGTTATACCTTTTTTAATTGGTGGATTTGGAAATTATTTAATTCCTTTAATATTAGGATCACCAGATATAGCATTTCCTCGAATAAATAATATTAGATTTTGAATTTTACCTCCTTCATTAATAATATTATTATTAAGAAATTTATTTACACCTAATGTAGGAACAGGTTGAACTGTTTATCCTCCATTATCTTCATATTTATTTCATTCATCACCATCTGTTGATATTGCAATTTTTTCACTTCATATAACAGGAATTTCTTCTATTATTGGTTCTTTAAATTTTATTGTTACTATTATAATAATAAAAAATTATTCATTAAATTATGATCAAATTAATTTATTTTCATGGTCAGTATGTATTACTGTAATTTTATTAATTTTATCTTTACCTGTATTAGCAGGAGCTATTACAATATTACTTTTTGATCGAAATTTTAATACATCATTTTTTGATCCTATAGGAGGTGGTGATCCAATTCTTTATCAACATTTATCT
>ZFMK-TIS-2595031
AATATTATATTTTATTTTTGCTATATGATCAGGAATAATTGGATCTTCAATAAGATTATTAATTCGAATAGAATTAAGACATCCTGGAATATGAATTAATAATGATCAAATTTATAATTCTTTAGTTACAAGTCATGCATTTCTAATAATTTTTTTTATAGTTATGCCTTTTTTAATTGGTGGATTTGGGAATTATTTAATTCCTCTAATATTAGGATCACCAGATATAGCATTTCCTCGAATAAATAATATTAGATTTTGAATTCTACCTCCTTCATTAATAATATTATTATTAAGAAATTTATTTACACCTAATGTAGGAACAGGTTGAACTGTATATCCTCCATTATCATCATATTTATTTCATTCATCACCTTCTGTTGACATTGCAATTTTTTCACTTCATATAACTGGAATTTCTTCAATTATTGGTTCATTAAATTTTATTGTTACTATTATAATAATAAAAAATTATTCATTAAGTTATGATCAAATTAATTTATTTTCATGATCAGTATGTATTACTGTAATTTTATTAATATTATCTTTACCTGTTTTAGCTGGAGCAATTACAATATTACTTTTTGATCGAAATTTTAATACATCTTTTTTTGATCCAATAGGAGGAGGTGATCCAATTCTTTATCAACATTTATTT
>ZFMK-TIS-2597584
AATATTATATTTTATTTTTGCTATATGATCAGGAATAATTGGATCTTCAATAAGATTATTAATTCGAATAGAATTAAGACATCCTGGAATATGAATTAATAATGATCAAATTTATAATTCTTTAGTTACAAGTCATGCATTTTTAATAATTTTTTTTATAGTTATGCCTTTTTTAATTGGTGGATTTGGGAATTATTTAATTCCTCTAATATTAGGATCACCAGATATAGCATTTCCTCGAATAAATAATATTAGATTTTGAATTCTACCTCCTTCATTAATAATATTATTATTAAGAAATTTATTTACACCTAATGTAGGAACAGGTTGAACTGTATATCCTCCATTATCATCATATTTATTTCATTCATCACCTTCTGTTGACATTGCAATTTTTTCACTTCATATAACTGGAATTTCTTCAATTATTGGTTCATTAAATTTTATTGTTACTATTATAATAATAAAAAATTATTCATTAAGTTATGATCAAATTAATTTATTTTCATGATCAGTATGTATTACTGTAATTTTATTAATATTATCTTTACCTGTTTTAGCTGGAGCAATTACAATATTACTTTTTGATCGAAATTTTAATACATCTTTTTTTGATCCAATAGGAGGAGGTGATCCAATTCTTTATCAACATTTATTT
>ZFMK-TIS-2597592
AATATTATATTTTATTTTTGCTATATGATCAGGAATAATTGGATCTTCAATAAGATTATTAATTCGAATAGAATTAAGACATCCTGGAATATGAATTAATAATGATCAAATTTATAATTCTTTAGTTACAAGTCATGCATTTTTAATAATTTTTTTTATAGTTATGCCTTTTTTAATTGGTGGATTTGGGAATTATTTAATTCCTCTAATATTAGGATCACCAGATATAGCATTTCCTCGAATAAATAATATTAGATTTTGAATTCTACCTCCTTCATTAATAATATTATTATTAAGAAATTTATTTACACCTAATGTAGGAACAGGTTGAACTGTATATCCTCCATTATCATCATATTTATTTCATTCATCACCTTCTGTTGACATTGCAATTTTTTCACTTCATATAACTGGAATTTCTTCAATTATTGGTTCATTAAATTTTATTGTTACTATTATAATAATAAAAAATTATTCATTAAGTTATGATCAAATTAATTTATTTTCATGATCAGTATGTATTACTGTAATTTTATTAATATTATCTTYACCTGTTTTAGCTGGAGCAATTACAATATTACTTTTTGATCGAAATTTTAATACATCTTTTTTTGATCCAATAGGAGGAGGTGATCCAATTCTTTATCAACATTTATTT
>ZFMK-TIS-2594951
AATATTATATTTCATTTTTGCTATATGATCTGGAATAATTGGATCAGCAATAAGATTTCTAATTCGTATAGAATTAAGACATCCTGGTATATGAATTAATAATGATCAAATTTATAACTCTATAGTAACTAGTCATGCATTTTTAATAATTTTTTTTATAGTAATACCATTCATAATTGGAGGTTTTGGAAATTATTTAATTCCTTTAATAATTGGATCTCCAGATATAGCATTTCCACGAATAAATAATATTAGATTTTGAATTTTACCACCTTCATTATTTTTATTATTATTAAGAAATTTATTTTCACCAAATGTTGGAACTGGATGAACTGTATATCCTCCACTATCTTCCTATTTATTTCATTCATCCCCATCTGTAGATATTGCTATTTTTTCATTACACATAACAGGAATTTCTTCTATTATTGGATCTTTAAATTTTATTGTAACTATTATATTTATAAAAAATTACTCATTAAATTATGATCAAATTAATCTATTTTCATGATCAGTATGTATTACAGTTATTTTATTACTTTTATCTCTTCCAGTTTTAGCAGGAGCTATTACAATATTACTTTTTGATCGAAATTTTAATACATCTTTTTTTGATCCAATAGGTGGTGGAGATCCAATTCTTTATCAACATTTATTT
>ZFMK-TIS-2595013
AATATTATATTTCATTTTTGCTATATGATCTGGAATAATTGGATCAGCAATAAGATTTCTAATTCGTATAGAATTAAGACATCCTGGTATATGAATTAATAATGATCAAATTTATAACTCTATAGTAACTAGTCATGCATTTTTAATAATTTTTTTTATAGTAATACCATTCATAATTGGAGGTTTTGGAAATTATTTAATTCCTTTAATAATTGGATCTCCAGATATAGCATTTCCACGAATAAATAATATTAGATTTTGAATTTTACCACCTTCATTATTTTTATTATTATTAAGAAATTTATTTTCACCAAATGTTGGAACTGGATGAACTGTATATCCTCCACTATCTTCCTATTTATTTCATTCATCCCCATCTGTAGATATTGCTATTTTTTCATTACACATAACAGGAATTTCTTCTATTATTGGATCTTTAAATTTTATTGTAACTATTATATTTATAAAAAATTACTCATTAAATTATGATCAAATTAATCTATTTTCATGATCAGTATGTATTACAGTTATTTTATTACTTTTATCTCTTCCAGTTTTAGCAGGAGCTATTACAATATTACTTTTTGATCGAAATTTTAATACATCTTTTTTTGATCCAATAGGTGGTGGAGATCCAATTCTTTATCAACATTTATTT
>ZFMK-TIS-2597928
AATATTATATTTCATTTTTGCTATATGATCTGGAATAATTGGATCAGCAATAAGATTTCTAATTCGTATAGAATTAAGACATCCTGGTATATGAATTAATAATGATCAAATTTATAACTCTATAGTAACTAGTCATGCATTTTTAATAATTTTTTTTATAGTAATACCATTCATAATTGGAGGTTTTGGAAATTATTTAATTCCTTTAATAATTGGATCTCCAGATATAGCATTTCCACGAATAAATAATATTAGATTTTGAATTTTACCACCTTCATTATTTTTATTATTATTAAGAAATTTATTTTCACCAAATGTTGGAACTGGATGAACTGTATATCCTCCACTATCTTCCTATTTATTTCATTCATCCCCATCTGTAGATATTGCTATTTTTTCATTACACATAACAGGAATTTCTTCTATTATTGGATCTTTAAATTTTATTGTAACTATTATATTTATAAAAAATTACTCATTAAATTATGATCAAATTAATCTATTTTCATGATCAGTATGTATTACAGTTATTTTATTACTTTTATCTCTTCCAGTTTTAGCAGGAGCTATTACAATATTACTTTTTGATCGAAATTTTAATACATCTTTTTTTGATCCAATAGGTGGTGGAGATCCAATTCTTTATCAACATTTATTT
>ZFMK-TIS-2543333
AATAATATATTTTATTTTTGCCATATGATCAGGAATAATCGGATCATCTATAAGATTATTAATTCGTATAGAACTTAGACACCCTGGAATATGAATTAATAATGATCAAATTTATAATTCTTTAGTAACAAGTCATGCATTTTTAATAATTTTTTTTATAGTTATACCATTTATAATTGGAGGATTTGGAAATTACTTAATTCCTTTAATATTAGGATCCCCTGATATAGCTTTCCCACGAATAAATAATATTAGATTTTGATTACTTCCTCCATCTCTTCTAATACTTCTTTTAAGAAATTTATTTACCCCAAATGTTGGCACTGGATGAACTGTTTATCCTCCTTTATCATCATATATATTTCATTCATCACCTTCTATTGATATTGCAATTTTTTCATTACATATAACTGGAATTTCTTCAATTATTGGATCATTAAATTTTATTGTAACTATTTTATTAATAAAAAATTTTTCATTAAATTATGATCAAATTAATTTATTCTCTTGATCAGTTTGTATTACAGTAATATTATTAATTTTATCTTTACCAGTTTTAGCAGGAGCAATTACTATACTTCTTTTTGATCGAAATTTTAATACATCTTTCTTCGATCCAATAGGAGGAGGTGATCCTATTCTTTATCAACATTTATTT
>ZFMK-TIS-2594944
AATAATATATTTTATTTTTGCCATATGATCAGGAATAATCGGATCATCTATAAGATTATTAATTCGTATAGAACTTAGACACCCTGGAATATGAATTAATAATGATCAAATTTATAATTCTTTAGTAACAAGTCATGCATTTTTAATAATTTTTTTTATAGTTATACCATTTATAATTGGAGGATTTGGAAATTACTTAATTCCTTTAATATTAGGATCCCCTGATATAGCTTTCCCACGAATAAATAATATTAGATTTTGATTACTTCCTCCATCTCTTCTAATACTTCTTTTAAGAAATTTATTTACCCCAAATGTTGGCACTGGATGAACTGTTTATCCTCCTTTATCATCATATATATTTCATTCATCACCTTCTATTGATATTGCAATTTTTTCATTACATATAACTGGAATTTCTTCAATTATTGGATCATTAAATTTTATTGTAACTATTTTATTAATAAAAAATTTTTCATTAAATTATGATCAAATTAATTTATTCTCTTGATCAGTTTGTATTACAGTAATATTATTAATTTTATCTTTACCAGTTTTAGCAGGAGCAATTACTATACTTCTTTTTGATCGAAATTTTAATACATCTTTCTTCGATCCAATAGGAGGAGGTGATCCTATTCTTTATCAACATTTATTT
>ZFMK-TIS-2595014
AATAATATATTTTATTTTTGCCATATGATCAGGAATAATCGGATCATCTATAAGATTATTAATTCGTATAGAACTTAGACACCCTGGAATATGAATTAATAATGATCAAATTTATAATTCTTTAGTAACAAGTCATGCATTTTTAATAATTTTTTTTATAGTTATACCATTTATAATTGGAGGATTTGGAAATTACTTAATTCCTTTAATATTAGGATCCCCTGATATAGCTTTCCCACGAATAAATAATATTAGATTTTGATTACTTCCTCCATCTCTTCTAATACTTCTTTTAAGAAATTTATTTACCCCAAATGTTGGCACTGGATGAACTGTTTATCCTCCTTTATCATCATATATATTTCATTCATCACCTTCTATTGATATTGCAATTTTTTCATTACATATAACTGGAATTTCTTCAATTATTGGATCATTAAATTTTATTGTAACTATTTTATTAATAAAAAATTTTTCATTAAATTATGATCAAATTAATTTATTCTCTTGATCAGTTTGTATTACAGTAATATTATTAATTTTATCTTTACCAGTTTTAGCAGGAGCAATTACTATACTTCTTTTTGATCGAAATTTTAATACATCTTTCTTCGATCCAATAGGAGGAGGTGATCCTATTCTTTATCAACATTTATTT
>ZFMK-TIS-2594926
AATAATATATTTTATTTTTGCTATATGATCAGGAATAATTGGATCATCAATAAGATTATTAATTCGTATAGAATTAAGTCATCCTGGTATATGAATTAATAATGATCAAATCTATAACTCATTAGTTACAAGACATGCATTTTTAATAATTTTTTTTATAGTTATACCATTTATAATTGGAGGATTTGGTAATTATTTAATTCCATTAATATTAGGATCACCTGATATAGCTTTTCCACGAATAAATAATATTAGATTTTGATTACTTCCTCCATCTCTTCTTATATTACTTTTAAGAAATCTATTTACACCAAATGTAGGAACAGGATGAACTGTATATCCTCCTTTATCATCTTATATATTTCACTCATCCCCTTCAGTTGATATTGCAATTTTTTCATTACATATAACAGGAATTTCTTCAATTATTGGATCTTTAAATTTTATTGTAACTATTATATTAATAAAAAATTTTTCATTAAATTATGATCAAATTAATTTATTTTCTTGATCAGTTTGTATTACAGTAATATTATTAATTCTATCTTTACCAGTTTTAGCAGGAGCAATTACTATACTTCTTTTTGATCGAAATTTCAATACATCTTTTTTTGATCCTATAGGAGGTGGAGATCCAATTTTATATCAACATCTATTT
>ZFMK-TIS-2594953
AATAATATATTTTATTTTTGCTATATGATCAGGAATAATTGGATCATCAATAAGATTATTAATTCGTATAGAATTAAGTCATCCTGGTATATGAATTAATAATGATCAAATCTATAACTCATTAGTTACAAGACATGCATTTTTAATAATTTTTTTTATAGTTATACCATTTATAATTGGAGGATTTGGTAATTATTTAATTCCATTAATATTAGGATCACCTGATATAGCTTTTCCACGAATAAATAATATTAGATTTTGATTACTTCCTCCATCTCTTCTTATATTACTTTTAAGAAATCTATTTACACCAAATGTAGGAACAGGATGAACTGTATATCCTCCTTTATCATCTTATATATTTCACTCATCCCCTTCAGTTGATATTGCAATTTTTTCATTACATATAACAGGAATTTCTTCAATTATTGGATCTTTAAATTTTATTGTAACTATTATATTAATAAAAAATTTTTCATTAAATTATGATCAAATTAATTTATTTTCTTGATCAGTTTGTATTACAGTAATATTATTAATTCTATCTTTACCAGTTTTAGCAGGAGCAATTACTATACTTCTTTTTGATCGAAATTTCAATACATCTTTTTTTGATCCTATAGGAGGTGGAGATCCAATTTTATATCAACATCTATTT
>ZFMK-TIS-2597586
AATAATATATTTTATTTTTGCTATATGATCAGGAATAATTGGATCATCAATAAGATTATTAATTCGTATAGAATTAAGTCATCCTGGTATATGAATTAATAATGATCAAATCTATAACTCATTAGTTACAAGACATGCATTTTTAATAATTTTTTTTATAGTTATACCATTTATAATTGGAGGATTTGGTAATTATTTAATTCCATTAATATTAGGATCACCTGATATAGCTTTTCCACGAATAAATAATATTAGATTTTGATTACTTCCTCCATCTCTTCTTATATTACTTTTAAGAAATCTATTTACACCAAATGTAGGAACAGGATGAACTGTATATCCTCCTTTATCATCTTATATATTTCACTCATCCCCTTCAGTTGATATTGCAATTTTTTCATTACATATAACAGGAATTTCTTCAATTATTGGATCTTTAAATTTTATTGTAACTATTATATTAATAAAAAATTTTTCATTAAATTATGATCAAATTAATTTATTTTCTTGATCAGTTTGTATTACAGTAATATTATTAATTCTATCTTTACCAGTTTTAGCAGGAGCAATTACTATACTTCTTTTTGATCGAAATTTCAATACATCTTTTTTTGATCCTATAGGAGGTGGAGATCCAATTTTATATCAACATCTATTT
>ZFMK-TIS-2597929
AATAATATATTTTATTTTTGCTATATGATCAGGAATAATTGGATCATCAATAAGATTATTAATTCGTATAGAATTAAGTCATCCTGGTATATGAATTAATAATGATCAAATCTATAACTCATTAGTTACAAGACATGCATTTTTAATAATTTTTTTTATAGTTATACCATTTATAATTGGAGGATTTGGTAATTATTTAATTCCATTAATATTAGGATCACCTGATATAGCTTTTCCACGAATAAATAATATTAGATTTTGATTACTTCCTCCATCTCTTCTTATATTACTTTTAAGAAATCTATTTACACCAAATGTAGGAACAGGATGAACTGTATATCCTCCTTTATCATCTTATATATTTCACTCATCCCCTTCAGTTGATATTGCAATTTTTTCATTACATATAACAGGAATTTCTTCAATTATTGGATCTTTAAATTTTATTGTAACTATTATATTAATAAAAAATTTTTCATTAAATTATGATCAAATTAATTTATTTTCTTGATCAGTTTGTATTACAGTAATATTATTAATTCTATCTTTACCAGTTTTAGCAGGAGCAATTACTATACTTCTTTTTGATCGAAATTTCAATACATCTTTTTTTGATCCTATAGGAGGTGGAGATCCAATTTTATATCAACATCTATTT
>ZFMK-TIS-2604714
AATAATATATTTTATTTTTGCTATATGATCAGGAATAATTGGATCATCAATAAGATTATTAATTCGTATAGAATTAAGTCATCCTGGTATATGAATTAATAATGATCAAATCTATAACTCATTAGTTACAAGACATGCATTTTTAATAATTTTTTTTATAGTTATACCATTTATAATTGGAGGATTTGGTAATTATTTAATTCCATTAATATTAGGATCACCTGATATAGCTTTTCCACGAATAAATAATATTAGATTTTGATTACTTCCTCCATCTCTTCTTATATTACTTTTAAGAAATCTATTTACACCAAATGTAGGAACAGGATGAACTGTATATCCTCCTTTATCATCTTATATATTTCACTCATCCCCTTCAGTTGATATTGCAATTTTTTCATTACATATAACAGGAATTTCTTCAATTATTGGATCTTTAAATTTTATTGTAACTATTATATTAATAAAAAATTTTTCATTAAATTATGATCAAATTAATTTATTTTCTTGATCAGTTTGTATTACAGTAATATTATTAATTCTATCTTTACCAGTTTTAGCAGGAGCAATTACTATACTTCTTTTTGATCGAAATTTCAATACATCTTTTTTTGATCCTATAGGAGGTGGAGATCCAATTTTATATCAACATCTATTT
>ZFMK-TIS-2604717
AATAATATATTTTATTTTTGCTATATGATCAGGAATAATTGGATCATCAATAAGATTATTAATTCGTATAGAATTAAGTCATCCTGGTATATGAATTAATAATGATCAAATCTATAACTCATTAGTTACAAGACATGCATTTTTAATAATTTTTTTTATAGTTATACCATTTATAATTGGAGGATTTGGTAATTATTTAATTCCATTAATATTAGGATCACCTGATATAGCTTTTCCACGAATAAATAATATTAGATTTTGATTACTTCCTCCATCTCTTCTTATATTACTTTTAAGAAATCTATTTACACCAAATGTAGGAACAGGATGAACTGTATATCCTCCTTTATCATCTTATATATTTCACTCATCCCCTTCAGTTGATATTGCAATTTTTTCATTACATATAACAGGAATTTCTTCAATTATTGGATCTTTAAATTTTATTGTAACTATTATATTAATAAAAAATTTTTCATTAAATTATGATCAAATTAATTTATTTTCTTGATCAGTTTGTATTACAGTAATATTATTAATTCTATCTTTACCAGTTTTAGCAGGAGCAATTACTATACTTCTTTTTGATCGAAATTTCAATACATCTTTTTTTGATCCTATAGGAGGTGGAGATCCAATTTTATATCAACATCTATTT
>ZFMK-TIS-2604718
AATAATATATTTTATTTTTGCTATATGATCAGGAATAATTGGATCATCAATAAGATTATTAATTCGTATAGAATTAAGTCATCCTGGTATATGAATTAATAATGATCAAATCTATAACTCATTAGTTACAAGACATGCATTTTTAATAATTTTTTTTATAGTTATACCATTTATAATTGGAGGATTTGGTAATTATTTAATTCCATTAATATTAGGATCACCTGATATAGCTTTTCCACGAATAAATAATATTAGATTTTGATTACTTCCTCCATCTCTTCTTATATTACTTTTAAGAAATCTATTTACACCAAATGTAGGAACAGGATGAACTGTATATCCTCCTTTATCATCTTATATATTTCACTCATCCCCTTCAGTTGATATTGCAATTTTTTCATTACATATAACAGGAATTTCTTCAATTATTGGATCTTTAAATTTTATTGTAACTATTATATTAATAAAAAATTTTTCATTAAATTATGATCAAATTAATTTATTTTCTTGATCAGTTTGTATTACAGTAATATTATTAATTCTATCTTTACCAGTTTTAGCAGGAGCAATTACTATACTTCTTTTTGATCGAAATTTCAATACATCTTTTTTTGATCCTATAGGAGGTGGAGATCCAATTTTATATCAACATCTATTT
>ZFMK-TIS-8013043
AATAATATATTTTATTTTTGCTATATGATCAGGAATAATTGGATCATCAATAAGATTATTAATTCGTATAGAATTAAGTCATCCTGGTATATGAATTAATAATGATCAAATTTATAATTCATTAGTTACAAGACATGCATTTTTAATAATTTTTTTTATAGTTATACCATTTATAATTGGAGGATTCGGTAATTACTTAATTCCATTAATATTAGGATCACCTGATATAGCCTTTCCACGAATAAATAATATTAGATTTTGATTACTTCCTCCATCTCTTCTTATATTACTTTTAAGAAATTTATTTACACCAAATGTAGGAACAGGATGAACTGTATATCCTCCTTTATCATCTTATATATTTCACTCATCTCCTTCAATTGATATTGCAATTTTTTCATTACATATAACAGGAATTTCTTCAATTATTGGATCTTTAAATTTTATTGTAACTATTATATTAATAAAAAATTTTTCATTAAATTATGATCAAATTAATTTATTTTCTTGATCAGTTTGTATTACAGTAATATTATTAATTTTATCTTTACCAGTTTTAGCAGGAGCAATTACTATACTTCTTTTTGATCGAAACTTCAATACATCTTTTTTTGATCCTATAGGTGGTGGTGATCCAATTTTATATCAACATTTATTT
>ZFMK-TIS-2505893
AATAATATACTTTATTTTAGCAATATGATCAGGTATAATTGGATCATCAATAAGTTTATTAATCCGCATAGAACTTAGTCATCCCGGTATATGAATTAACAATGATCAAATTTATAATTCACTTATTACAAGACATGCATTTTTAATAATTTTTTTTATAGTTATACCATTCTTAATTGGAGGATTTGGAAATTACTTAATTCCATTAATATTAGGATCCCCTGATATAGCTTTCCCTCGAATAAATAATATTAGATTTTGACTTCTTCCTCCATCATTATTTTTATTATTATTAAGAAATTTATTTAACCCAAATGTAGGAACAGGTTGAACTGTATACCCACCTCTATCTTCATACTTATTTCATTCTTCTCCATCAATTGATATTGCAATTTTTTCAATACATATTACAGGAATTTCCTCTGTTATTGGTTCTTTAAATTTTATTGTAACTATTATATTTATAAAAAATTTTTCCTTAAATTATGATCAAATCAATTTATTTTCTTGATCTGTATGTATTACAGTAATTCTACTAATTTTATCTTTACCAGTTTTAGCAGGAGCAGTAACTATACTTCTATTTGATCGAAATTTTAATACATCCTTTTTTGATCCTATAGGAGGAGGTGATCCAATTCTTTATCAACATTTATTC
>ZFMK-TIS-2505905
AATAATATACTTTATTTTAGCAATATGATCAGGTATAATTGGATCATCAATAAGTTTATTAATCCGCATAGAACTTAGTCATCCCGGTATATGAATTAACAATGATCAAATTTATAATTCACTTATTACAAGACATGCATTTTTAATAATTTTTTTTATAGTTATACCATTCTTAATTGGAGGATTTGGAAATTACTTAATTCCATTAATATTAGGATCCCCTGATATAGCTTTCCCTCGAATAAATAATATTAGATTTTGACTTCTTCCTCCATCATTATTTTTATTATTATTAAGAAATTTATTTAACCCAAATGTAGGAACAGGTTGAACTGTATACCCACCTCTATCTTCATACTTATTTCATTCTTCTCCATCAATTGATATTGCAATTTTTTCAATACATATTACAGGAATTTCCTCTGTTATTGGTTCTTTAAATTTTATTGTAACTATTATATTTATAAAAAATTTTTCCTTAAATTATGATCAAATCAATTTATTTTCTTGATCTGTATGTATTACAGTAATTCTACTAATTTTATCTTTACCAGTTTTAGCAGGAGCAGTAACTATACTTCTATTTGATCGAAATTTTAATACATCCTTTTTTGATCCTATAGGAGGAGGTGATCCAATTCTTTATCAACATTTATTC
>ZFMK-TIS-2571252
AATAATATACTTTATTTTAGCAATATGATCAGGTATAATTGGATCATCAATAAGTTTATTAATCCGCATAGAACTTAGTCATCCCGGTATATGAATTAACAATGATCAAATTTATAATTCACTTATTACAAGACATGCATTTTTAATAATTTTTTTTATAGTTATACCATTCTTAATTGGAGGATTTGGAAATTACTTAATTCCATTAATATTAGGATCCCCTGATATAGCTTTCCCTCGAATAAATAATATTAGATTTTGACTTCTTCCTCCATCATTATTTTTATTATTATTAAGAAATTTATTTAACCCAAATGTAGGAACAGGTTGAACTGTATACCCACCTCTATCTTCATACTTATTTCATTCTTCTCCATCAATTGATATTGCAATTTTTTCAATACATATTACAGGAATTTCCTCTGTTATTGGTTCTTTAAATTTTATTGTAACTATTATATTTATAAAAAATTTTTCCTTAAATTATGATCAAATCAATTTATTTTCTTGATCTGTATGTATTACAGTAATTCTACTAATTTTATCTTTACCAGTTTTAGCAGGAGCAGTAACTATACTTCTATTTGATCGAAATTTTAATACATCCTTTTTTGATCCTATAGGAGGAGGTGATCCAATTCTTTATCAACATTTATTC
>ZFMK-TIS-2597596
AATAATATACTTTATTTTAGCAATATGATCAGGTATAATTGGATCATCAATAAGTTTATTAATCCGCATAGAACTTAGTCATCCCGGTATATGAATTAACAATGATCAAATTTATAATTCACTTATTACAAGACATGCATTTTTAATAATTTTTTTTATAGTTATACCATTCTTAATTGGAGGATTTGGAAATTACTTAATTCCATTAATATTAGGATCCCCTGATATAGCTTTCCCTCGAATAAATAATATTAGATTTTGACTTCTTCCTCCATCATTATTTTTATTATTATTAAGAAATTTATTTAACCCAAATGTAGGAACAGGTTGAACTGTATACCCACCTCTATCTTCATACTTATTTCATTCTTCTCCATCAATTGATATTGCAATTTTTTCAATACATATTACAGGAATTTCCTCTGTTATTGGTTCTTTAAATTTTATTGTAACTATTATATTTATAAAAAATTTTTCCTTAAATTATGATCAAATCAATTTATTTTCTTGATCTGTATGTATTACAGTAATTCTACTAATTTTATCTTTACCAGTTTTAGCAGGAGCAGTAACTATACTTCTATTTGATCGAAATTTTAATACATCCTTTTTTGATCCTATAGGAGGAGGTGATCCAATTCTTTATCAACATTTATTC
>ZFMK-TIS-2597598
AATAATATACTTTATTTTAGCAATATGATCAGGTATAATTGGATCATCAATAAGTTTATTAATCCGCATAGAACTTAGTCATCCCGGTATATGAATTAACAATGATCAAATTTATAATTCACTTATTACAAGACATGCATTTTTAATAATTTTTTTTATAGTTATACCATTCTTAATTGGAGGATTTGGAAATTACTTAATTCCATTAATATTAGGATCCCCTGATATAGCTTTCCCTCGAATAAATAATATTAGATTTTGACTTCTTCCTCCATCATTATTTTTATTATTATTAAGAAATTTATTTAACCCAAATGTAGGAACAGGTTGAACTGTATACCCACCTCTATCTTCATACTTATTTCATTCTTCTCCATCAATTGATATTGCAATTTTTTCAATACATATTACAGGAATTTCCTCTGTTATTGGTTCTTTAAATTTTATTGTAACTATTATATTTATAAAAAATTTTTCCTTAAATTATGATCAAATCAATTTATTTTCTTGATCTGTATGTATTACAGTAATTCTACTAATTTTATCTTTACCAGTTTTAGCAGGAGCAGTAACTATACTTCTATTTGATCGAAATTTTAATACATCCTTTTTTGATCCTATAGGAGGAGGTGATCCAATTCTTTATCAACATTTATTC
>ZFMK-TIS-2602417
AATAATATACTTTATTTTAGCAATATGATCAGGTATAATTGGATCATCAATAAGTTTATTAATCCGCATAGAACTTAGTCATCCCGGTATATGAATTAACAATGATCAAATTTATAATTCACTTATTACAAGACATGCATTTTTAATAATTTTTTTTATAGTTATACCATTCTTAATTGGAGGATTTGGAAATTACTTAATTCCATTAATATTAGGATCCCCTGATATAGCTTTCCCTCGAATAAATAATATTAGATTTTGACTTCTTCCTCCATCATTATTTTTATTATTATTAAGAAATTTATTTAACCCAAATGTAGGAACAGGTTGAACTGTATACCCACCTCTATCTTCATACTTATTTCATTCTTCTCCATCAATTGATATTGCAATTTTTTCAATACATATTACAGGAATTTCCTCTGTTATTGGTTCTTTAAATTTTATTGTAACTATTATATTTATAAAAAATTTTTCCTTAAATTATGATCAAATCAATTTATTTTCTTGATCTGTATGTATTACAGTAATTCTACTAATTTTATCTTTACCAGTTTTAGCAGGAGCAGTAACTATACTTCTATTTGATCGAAATTTTAATACATCCTTTTTTGATCCTATAGGAGGAGGTGATCCAATTCTTTATCAACATTTATTC
>ZFMK-TIS-2604625
AATAATATACTTTATTTTAGCAATATGATCAGGTATAATTGGATCATCAATAAGTTTATTAATCCGCATAGAACTTAGTCATCCCGGTATATGAATTAACAATGATCAAATTTATAATTCACTTATTACAAGACATGCATTTTTAATAATTTTTTTTATAGTTATACCATTCTTAATTGGAGGATTTGGAAATTACTTAATTCCATTAATATTAGGATCCCCTGATATAGCTTTCCCTCGAATAAATAATATTAGATTTTGACTTCTTCCTCCATCATTATTTTTATTATTATTAAGAAATTTATTTAACCCAAATGTAGGAACAGGTTGAACTGTATACCCACCTCTATCTTCATACTTATTTCATTCTTCTCCATCAATTGATATTGCAATTTTTTCAATACATATTACAGGAATTTCCTCTGTTATTGGTTCTTTAAATTTTATTGTAACTATTATATTTATAAAAAATTTTTCCTTAAATTATGATCAAATCAATTTATTTTCTTGATCTGTATGTATTACAGTAATTCTACTAATTTTATCTTTACCAGTTTTAGCAGGAGCAGTAACTATACTTCTATTTGATCGAAATTTTAATACATCCTTTTTTGATCCTATAGGAGGAGGTGATCCAATTCTTTATCAACATTTATTC
>ZFMK-TIS-2604627
AATAATATACTTTATTTTAGCAATATGATCAGGTATAATTGGATCATCAATAAGTTTATTAATCCGCATAGAACTTAGTCATCCCGGTATATGAATTAACAATGATCAAATTTATAATTCACTTATTACAAGACATGCATTTTTAATAATTTTTTTTATAGTTATACCATTCTTAATTGGAGGATTTGGAAATTACTTAATTCCATTAATATTAGGATCCCCTGATATAGCTTTCCCTCGAATAAATAATATTAGATTTTGACTTCTTCCTCCATCATTATTTTTATTATTATTAAGAAATTTATTTAACCCAAATGTAGGAACAGGTTGAACTGTATACCCACCTCTATCTTCATACTTATTTCATTCTTCTCCATCAATTGATATTGCAATTTTTTCAATACATATTACAGGAATTTCCTCTGTTATTGGTTCTTTAAATTTTATTGTAACTATTATATTTATAAAAAATTTTTCCTTAAATTATGATCAAATCAATTTATTTTCTTGATCTGTATGTATTACAGTAATTCTACTAATTTTATCTTTACCAGTTTTAGCAGGAGCAGTAACTATACTTCTATTTGATCGAAATTTTAATACATCCTTTTTTGATCCTATAGGAGGAGGTGATCCAATTCTTTATCAACATTTATTC
>ZFMK-TIS-2604628
AATAATATACTTTATTTTAGCAATATGATCAGGTATAATTGGATCATCAATAAGTTTATTAATCCGCATAGAACTTAGTCATCCCGGTATATGAATTAACAATGATCAAATTTATAATTCACTTATTACAAGACATGCATTTTTAATAATTTTTTTTATAGTTATACCATTCTTAATTGGAGGATTTGGAAATTACTTAATTCCATTAATATTAGGATCCCCTGATATAGCTTTCCCTCGAATAAATAATATTAGATTTTGACTTCTTCCTCCATCATTATTTTTATTATTATTAAGAAATTTATTTAACCCAAATGTAGGAACAGGTTGAACTGTATACCCACCTCTATCTTCATACTTATTTCATTCTTCTCCATCAATTGATATTGCAATTTTTTCAATACATATTACAGGAATTTCCTCTGTTATTGGTTCTTTAAATTTTATTGTAACTATTATATTTATAAAAAATTTTTCCTTAAATTATGATCAAATCAATTTATTTTCTTGATCTGTATGTATTACAGTAATTCTACTAATTTTATCTTTACCAGTTTTAGCAGGAGCAGTAACTATACTTCTATTTGATCGAAATTTTAATACATCCTTTTTTGATCCTATAGGAGGAGGTGATCCAATTCTTTATCAACATTTATTC
>ZFMK-TIS-2604655
AATAATATACTTTATTTTAGCAATATGATCAGGTATAATTGGATCATCAATAAGTTTATTAATCCGCATAGAACTTAGTCATCCCGGTATATGAATTAACAATGATCAAATTTATAATTCACTTATTACAAGACATGCATTTTTAATAATTTTTTTTATAGTTATACCATTCTTAATTGGAGGATTTGGAAATTACTTAATTCCATTAATATTAGGATCCCCTGATATAGCTTTCCCTCGAATAAATAATATTAGATTTTGACTTCTTCCTCCATCATTATTTTTATTATTATTAAGAAATTTATTTAACCCAAATGTAGGAACAGGTTGAACTGTATACCCACCTCTATCTTCATACTTATTTCATTCTTCTCCATCAATTGATATTGCAATTTTTTCAATACATATTACAGGAATTTCCTCTGTTATTGGTTCTTTAAATTTTATTGTAACTATTATATTTATAAAAAATTTTTCCTTAAATTATGATCAAATCAATTTATTTTCTTGATCTGTATGTATTACAGTAATTCTACTAATTTTATCTTTACCAGTTTTAGCAGGAGCAGTAACTATACTTCTATTTGATCGAAATTTTAATACATCCTTTTTTGATCCTATAGGAGGAGGTGATCCAATTCTTTATCAACATTTATTC
>ZFMK-TIS-2604656
AATAATATACTTTATTTTAGCAATATGATCAGGTATAATTGGATCATCAATAAGTTTATTAATCCGCATAGAACTTAGTCATCCCGGTATATGAATTAACAATGATCAAATTTATAATTCACTTATTACAAGACATGCATTTTTAATAATTTTTTTTATAGTTATACCATTCTTAATTGGAGGATTTGGAAATTACTTAATTCCATTAATATTAGGATCCCCTGATATAGCTTTCCCTCGAATAAATAATATTAGATTTTGACTTCTTCCTCCATCATTATTTTTATTATTATTAAGAAATTTATTTAACCCAAATGTAGGAACAGGTTGAACTGTATACCCACCTCTATCTTCATACTTATTTCATTCTTCTCCATCAATTGATATTGCAATTTTTTCAATACATATTACAGGAATTTCCTCTGTTATTGGTTCTTTAAATTTTATTGTAACTATTATATTTATAAAAAATTTTTCCTTAAATTATGATCAAATCAATTTATTTTCTTGATCTGTATGTATTACAGTAATTCTACTAATTTTATCTTTACCAGTTTTAGCAGGAGCAGTAACTATACTTCTATTTGATCGAAATTTTAATACATCCTTTTTTGATCCTATAGGAGGAGGTGATCCAATTCTTTATCAACATTTATTC
>ZFMK-TIS-2604659
AATAATATACTTTATTTTAGCAATATGATCAGGTATAATTGGATCATCAATAAGTTTATTAATCCGCATAGAACTTAGTCATCCCGGTATATGAATTAACAATGATCAAATTTATAATTCACTTATTACAAGACATGCATTTTTAATAATTTTTTTTATAGTTATACCATTCTTAATTGGAGGATTTGGAAATTACTTAATTCCATTAATATTAGGATCCCCTGATATAGCTTTCCCTCGAATAAATAATATTAGATTTTGACTTCTTCCTCCATCATTATTTTTATTATTATTAAGAAATTTATTTAACCCAAATGTAGGAACAGGTTGAACTGTATACCCACCTCTATCTTCATACTTATTTCATTCTTCTCCATCAATTGATATTGCAATTTTTTCAATACATATTACAGGAATTTCCTCTGTTATTGGTTCTTTAAATTTTATTGTAACTATTATATTTATAAAAAATTTTTCCTTAAATTATGATCAAATCAATTTATTTTCTTGATCTGTATGTATTACAGTAATTCTACTAATTTTATCTTTACCAGTTTTAGCAGGAGCAGTAACTATACTTCTATTTGATCGAAATTTTAATACATCCTTTTTTGATCCTATAGGAGGAGGTGATCCAATTCTTTATCAACATTTATTC
>ZFMK-TIS-2604660
AATAATATACTTTATTTTAGCAATATGATCAGGTATAATTGGATCATCAATAAGTTTATTAATCCGCATAGAACTTAGTCATCCCGGTATATGAATTAACAATGATCAAATTTATAATTCACTTATTACAAGACATGCATTTTTAATAATTTTTTTTATAGTTATACCATTCTTAATTGGAGGATTTGGAAATTACTTAATTCCATTAATATTAGGATCCCCTGATATAGCTTTCCCTCGAATAAATAATATTAGATTTTGACTTCTTCCTCCATCATTATTTTTATTATTATTAAGAAATTTATTTAACCCAAATGTAGGAACAGGTTGAACTGTATACCCACCTCTATCTTCATACTTATTTCATTCTTCTCCATCAATTGATATTGCAATTTTTTCAATACATATTACAGGAATTTCCTCTGTTATTGGTTCTTTAAATTTTATTGTAACTATTATATTTATAAAAAATTTTTCCTTAAATTATGATCAAATCAATTTATTTTCTTGATCTGTATGTATTACAGTAATTCTACTAATTTTATCTTTACCAGTTTTAGCAGGAGCAGTAACTATACTTCTATTTGATCGAAATTTTAATACATCCTTTTTTGATCCTATAGGAGGAGGTGATCCAATTCTTTATCAACATTTATTC
>ZFMK-TIS-2604661
AATAATATACTTTATTTTAGCAATATGATCAGGTATAATTGGATCATCAATAAGTTTATTAATCCGCATAGAACTTAGTCATCCCGGTATATGAATTAACAATGATCAAATTTATAATTCACTTATTACAAGACATGCATTTTTAATAATTTTTTTTATAGTTATACCATTCTTAATTGGAGGATTTGGAAATTACTTAATTCCATTAATATTAGGATCCCCTGATATAGCTTTCCCTCGAATAAATAATATTAGATTTTGACTTCTTCCTCCATCATTATTTTTATTATTATTAAGAAATTTATTTAACCCAAATGTAGGAACAGGTTGAACTGTATACCCACCTCTATCTTCATACTTATTTCATTCTTCTCCATCAATTGATATTGCAATTTTTTCAATACATATTACAGGAATTTCCTCTGTTATTGGTTCTTTAAATTTTATTGTAACTATTATATTTATAAAAAATTTTTCCTTAAATTATGATCAAATCAATTTATTTTCTTGATCTGTATGTATTACAGTAATTCTACTAATTTTATCTTTACCAGTTTTAGCAGGAGCAGTAACTATACTTCTATTTGATCGAAATTTTAATACATCCTTTTTTGATCCTATAGGAGGAGGTGATCCAATTCTTTATCAACATTTATTC
>ZFMK-TIS-2604662
AATAATATACTTTATTTTAGCAATATGATCAGGTATAATTGGATCATCAATAAGTTTATTAATCCGCATAGAACTTAGTCATCCCGGTATATGAATTAACAATGATCAAATTTATAATTCACTTATTACAAGACATGCATTTTTAATAATTTTTTTTATAGTTATACCATTCTTAATTGGAGGATTTGGAAATTACTTAATTCCATTAATATTAGGATCCCCTGATATAGCTTTCCCTCGAATAAATAATATTAGATTTTGACTTCTTCCTCCATCATTATTTTTATTATTATTAAGAAATTTATTTAACCCAAATGTAGGAACAGGTTGAACTGTATACCCACCTCTATCTTCATACTTATTTCATTCTTCTCCATCAATTGATATTGCAATTTTTTCAATACATATTACAGGAATTTCCTCTGTTATTGGTTCTTTAAATTTTATTGTAACTATTATATTTATAAAAAATTTTTCCTTAAATTATGATCAAATCAATTTATTTTCTTGATCTGTATGTATTACAGTAATTCTACTAATTTTATCTTTACCAGTTTTAGCAGGAGCAGTAACTATACTTCTATTTGATCGAAATTTTAATACATCCTTTTTTGATCCTATAGGAGGAGGTGATCCAATTCTTTATCAACATTTATTC
>ZFMK-TIS-2604663
AATAATATACTTTATTTTAGCAATATGATCAGGTATAATTGGATCATCAATAAGTTTATTAATCCGCATAGAACTTAGTCATCCCGGTATATGAATTAACAATGATCAAATTTATAATTCACTTATTACAAGACATGCATTTTTAATAATTTTTTTTATAGTTATACCATTCTTAATTGGAGGATTTGGAAATTACTTAATTCCATTAATATTAGGATCCCCTGATATAGCTTTCCCTCGAATAAATAATATTAGATTTTGACTTCTTCCTCCATCATTATTTTTATTATTATTAAGAAATTTATTTAACCCAAATGTAGGAACAGGTTGAACTGTATACCCACCTCTATCTTCATACTTATTTCATTCTTCTCCATCAATTGATATTGCAATTTTTTCAATACATATTACAGGAATTTCCTCTGTTATTGGTTCTTTAAATTTTATTGTAACTATTATATTTATAAAAAATTTTTCCTTAAATTATGATCAAATCAATTTATTTTCTTGATCTGTATGTATTACAGTAATTCTACTAATTTTATCTTTACCAGTTTTAGCAGGAGCAGTAACTATACTTCTATTTGATCGAAATTTTAATACATCCTTTTTTGATCCTATAGGAGGAGGTGATCCAATTCTTTATCAACATTTATTC
>ZFMK-TIS-2604664
AATAATATACTTTATTTTAGCAATATGATCAGGTATAATTGGATCATCAATAAGTTTATTAATCCGCATAGAACTTAGTCATCCCGGTATATGAATTAACAATGATCAAATTTATAATTCACTTATTACAAGACATGCATTTTTAATAATTTTTTTTATAGTTATACCATTCTTAATTGGAGGATTTGGAAATTACTTAATTCCATTAATATTAGGATCCCCTGATATAGCTTTCCCTCGAATAAATAATATTAGATTTTGACTTCTTCCTCCATCATTATTTTTATTATTATTAAGAAATTTATTTAACCCAAATGTAGGAACAGGTTGAACTGTATACCCACCTCTATCTTCATACTTATTTCATTCTTCTCCATCAATTGATATTGCAATTTTTTCAATACATATTACAGGAATTTCCTCTGTTATTGGTTCTTTAAATTTTATTGTAACTATTATATTTATAAAAAATTTTTCCTTAAATTATGATCAAATCAATTTATTTTCTTGATCTGTATGTATTACAGTAATTCTACTAATTTTATCTTTACCAGTTTTAGCAGGAGCAGTAACTATACTTCTATTTGATCGAAATTTTAATACATCCTTTTTTGATCCTATAGGAGGAGGTGATCCAATTCTTTATCAACATTTATTC
>ZFMK-TIS-2604665
AATAATATACTTTATTTTAGCAATATGATCAGGTATAATTGGATCATCAATAAGTTTATTAATCCGCATAGAACTTAGTCATCCCGGTATATGAATTAACAATGATCAAATTTATAATTCACTTATTACAAGACATGCATTTTTAATAATTTTTTTTATAGTTATACCATTCTTAATTGGAGGATTTGGAAATTACTTAATTCCATTAATATTAGGATCCCCTGATATAGCTTTCCCTCGAATAAATAATATTAGATTTTGACTTCTTCCTCCATCATTATTTTTATTATTATTAAGAAATTTATTTAACCCAAATGTAGGAACAGGTTGAACTGTATACCCACCTCTATCTTCATACTTATTTCATTCTTCTCCATCAATTGATATTGCAATTTTTTCAATACATATTACAGGAATTTCCTCTGTTATTGGTTCTTTAAATTTTATTGTAACTATTATATTTATAAAAAATTTTTCCTTAAATTATGATCAAATCAATTTATTTTCTTGATCTGTATGTATTACAGTAATTCTACTAATTTTATCTTTACCAGTTTTAGCAGGAGCAGTAACTATACTTCTATTTGATCGAAATTTTAATACATCCTTTTTTGATCCTATAGGAGGAGGTGATCCAATTCTTTATCAACATTTATTC
>ZFMK-TIS-2604666
AATAATATACTTTATTTTAGCAATATGATCAGGTATAATTGGATCATCAATAAGTTTATTAATCCGCATAGAACTTAGTCATCCCGGTATATGAATTAACAATGATCAAATTTATAATTCACTTATTACAAGACATGCATTTTTAATAATTTTTTTTATAGTTATACCATTCTTAATTGGAGGATTTGGAAATTACTTAATTCCATTAATATTAGGATCCCCTGATATAGCTTTCCCTCGAATAAATAATATTAGATTTTGACTTCTTCCTCCATCATTATTTTTATTATTATTAAGAAATTTATTTAACCCAAATGTAGGAACAGGTTGAACTGTATACCCACCTCTATCTTCATACTTATTTCATTCTTCTCCATCAATTGATATTGCAATTTTTTCAATACATATTACAGGAATTTCCTCTGTTATTGGTTCTTTAAATTTTATTGTAACTATTATATTTATAAAAAATTTTTCCTTAAATTATGATCAAATCAATTTATTTTCTTGATCTGTATGTATTACAGTAATTCTACTAATTTTATCTTTACCAGTTTTAGCAGGAGCAGTAACTATACTTCTATTTGATCGAAATTTTAATACATCCTTTTTTGATCCTATAGGAGGAGGTGATCCAATTCTTTATCAACATTTATTC
>ZFMK-TIS-2604703
AATAATATACTTTATTTTAGCAATATGATCAGGTATAATTGGATCATCAATAAGTTTATTAATCCGCATAGAACTTAGTCATCCCGGTATATGAATTAACAATGATCAAATTTATAATTCACTTATTACAAGACATGCATTTTTAATAATTTTTTTTATAGTTATACCATTCTTAATTGGAGGATTTGGAAATTACTTAATTCCATTAATATTAGGATCCCCTGATATAGCTTTCCCTCGAATAAATAATATTAGATTTTGACTTCTTCCTCCATCATTATTTTTATTATTATTAAGAAATTTATTTAACCCAAATGTAGGAACAGGTTGAACTGTATACCCACCTCTATCTTCATACTTATTTCATTCTTCTCCATCAATTGATATTGCAATTTTTTCAATACATATTACAGGAATTTCCTCTGTTATTGGTTCTTTAAATTTTATTGTAACTATTATATTTATAAAAAATTTTTCCTTAAATTATGATCAAATCAATTTATTTTCTTGATCTGTATGTATTACAGTAATTCTACTAATTTTATCTTTACCAGTTTTAGCAGGAGCAGTAACTATACTTCTATTTGATCGAAATTTTAATACATCCTTTTTTGATCCTATAGGAGGAGGTGATCCAATTCTTTATCAACATTTATTC
>ZFMK-TIS-2604705
AATAATATACTTTATTTTAGCAATATGATCAGGTATAATTGGATCATCAATAAGTTTATTAATCCGCATAGAACTTAGTCATCCCGGTATATGAATTAACAATGATCAAATTTATAATTCACTTATTACAAGACATGCATTTTTAATAATTTTTTTTATAGTTATACCATTCTTAATTGGAGGATTTGGAAATTACTTAATTCCATTAATATTAGGATCCCCTGATATAGCTTTCCCTCGAATAAATAATATTAGATTTTGACTTCTTCCTCCATCATTATTTTTATTATTATTAAGAAATTTATTTAACCCAAATGTAGGAACAGGTTGAACTGTATACCCACCTCTATCTTCATACTTATTTCATTCTTCTCCATCAATTGATATTGCAATTTTTTCAATACATATTACAGGAATTTCCTCTGTTATTGGTTCTTTAAATTTTATTGTAACTATTATATTTATAAAAAATTTTTCCTTAAATTATGATCAAATCAATTTATTTTCTTGATCTGTATGTATTACAGTAATTCTACTAATTTTATCTTTACCAGTTTTAGCAGGAGCAGTAACTATACTTCTATTTGATCGAAATTTTAATACATCCTTTTTTGATCCTATAGGAGGAGGTGATCCAATTCTTTATCAACATTTATTC
>ZFMK-TIS-2604707
AATAATATACTTTATTTTAGCAATATGATCAGGTATAATTGGATCATCAATAAGTTTATTAATCCGCATAGAACTTAGTCATCCCGGTATATGAATTAACAATGATCAAATTTATAATTCACTTATTACAAGACATGCATTTTTAATAATTTTTTTTATAGTTATACCATTCTTAATTGGAGGATTTGGAAATTACTTAATTCCATTAATATTAGGATCCCCTGATATAGCTTTCCCTCGAATAAATAATATTAGATTTTGACTTCTTCCTCCATCATTATTTTTATTATTATTAAGAAATTTATTTAACCCAAATGTAGGAACAGGTTGAACTGTATACCCACCTCTATCTTCATACTTATTTCATTCTTCTCCATCAATTGATATTGCAATTTTTTCAATACATATTACAGGAATTTCCTCTGTTATTGGTTCTTTAAATTTTATTGTAACTATTATATTTATAAAAAATTTTTCCTTAAATTATGATCAAATCAATTTATTTTCTTGATCTGTATGTATTACAGTAATTCTACTAATTTTATCTTTACCAGTTTTAGCAGGAGCAGTAACTATACTTCTATTTGATCGAAATTTTAATACATCCTTTTTTGATCCTATAGGAGGAGGTGATCCAATTCTTTATCAACATTTATTC
>ZFMK-TIS-2604708
AATAATATACTTTATTTTAGCAATATGATCAGGTATAATTGGATCATCAATAAGTTTATTAATCCGCATAGAACTTAGTCATCCCGGTATATGAATTAACAATGATCAAATTTATAATTCACTTATTACAAGACATGCATTTTTAATAATTTTTTTTATAGTTATACCATTCTTAATTGGAGGATTTGGAAATTACTTAATTCCATTAATATTAGGATCCCCTGATATAGCTTTCCCTCGAATAAATAATATTAGATTTTGACTTCTTCCTCCATCATTATTTTTATTATTATTAAGAAATTTATTTAACCCAAATGTAGGAACAGGTTGAACTGTATACCCACCTCTATCTTCATACTTATTTCATTCTTCTCCATCAATTGATATTGCAATTTTTTCAATACATATTACAGGAATTTCCTCTGTTATTGGTTCTTTAAATTTTATTGTAACTATTATATTTATAAAAAATTTTTCCTTAAATTATGATCAAATCAATTTATTTTCTTGATCTGTATGTATTACAGTAATTCTACTAATTTTATCTTTACCAGTTTTAGCAGGAGCAGTAACTATACTTCTATTTGATCGAAATTTTAATACATCCTTTTTTGATCCTATAGGAGGAGGTGATCCAATTCTTTATCAACATTTATTC
>ZFMK-TIS-2604709
AATAATATACTTTATTTTAGCAATATGATCAGGTATAATTGGATCATCAATAAGTTTATTAATCCGCATAGAACTTAGTCATCCCGGTATATGAATTAACAATGATCAAATTTATAATTCACTTATTACAAGACATGCATTTTTAATAATTTTTTTTATAGTTATACCATTCTTAATTGGAGGATTTGGAAATTACTTAATTCCATTAATATTAGGATCCCCTGATATAGCTTTCCCTCGAATAAATAATATTAGATTTTGACTTCTTCCTCCATCATTATTTTTATTATTATTAAGAAATTTATTTAACCCAAATGTAGGAACAGGTTGAACTGTATACCCACCTCTATCTTCATACTTATTTCATTCTTCTCCATCAATTGATATTGCAATTTTTTCAATACATATTACAGGAATTTCCTCTGTTATTGGTTCTTTAAATTTTATTGTAACTATTATATTTATAAAAAATTTTTCCTTAAATTATGATCAAATCAATTTATTTTCTTGATCTGTATGTATTACAGTAATTCTACTAATTTTATCTTTACCAGTTTTAGCAGGAGCAGTAACTATACTTCTATTTGATCGAAATTTTAATACATCCTTTTTTGATCCTATAGGAGGAGGTGATCCAATTCTTTATCAACATTTATTC
>ZFMK-TIS-2604710
AATAATATACTTTATTTTAGCAATATGATCAGGTATAATTGGATCATCAATAAGTTTATTAATCCGCATAGAACTTAGTCATCCCGGTATATGAATTAACAATGATCAAATTTATAATTCACTTATTACAAGACATGCATTTTTAATAATTTTTTTTATAGTTATACCATTCTTAATTGGAGGATTTGGAAATTACTTAATTCCATTAATATTAGGATCCCCTGATATAGCTTTCCCTCGAATAAATAATATTAGATTTTGACTTCTTCCTCCATCATTATTTTTATTATTATTAAGAAATTTATTTAACCCAAATGTAGGAACAGGTTGAACTGTATACCCACCTCTATCTTCATACTTATTTCATTCTTCTCCATCAATTGATATTGCAATTTTTTCAATACATATTACAGGAATTTCCTCTGTTATTGGTTCTTTAAATTTTATTGTAACTATTATATTTATAAAAAATTTTTCCTTAAATTATGATCAAATCAATTTATTTTCTTGATCTGTATGTATTACAGTAATTCTACTAATTTTATCTTTACCAGTTTTAGCAGGAGCAGTAACTATACTTCTATTTGATCGAAATTTTAATACATCCTTTTTTGATCCTATAGGAGGAGGTGATCCAATTCTTTATCAACATTTATTC
>ZFMK-TIS-2604764
AATAATATACTTTATTTTAGCAATATGATCAGGTATAATTGGATCATCAATAAGTTTATTAATCCGCATAGAACTTAGTCATCCCGGTATATGAATTAACAATGATCAAATTTATAATTCACTTATTACAAGACATGCATTTTTAATAATTTTTTTTATAGTTATACCATTCTTAATTGGAGGATTTGGAAATTACTTAATTCCATTAATATTAGGATCCCCTGATATAGCTTTCCCTCGAATAAATAATATTAGATTTTGACTTCTTCCTCCATCATTATTTTTATTATTATTAAGAAATTTATTTAACCCAAATGTAGGAACAGGTTGAACTGTATACCCACCTCTATCTTCATACTTATTTCATTCTTCTCCATCAATTGATATTGCAATTTTTTCAATACATATTACAGGAATTTCCTCTGTTATTGGTTCTTTAAATTTTATTGTAACTATTATATTTATAAAAAATTTTTCCTTAAATTATGATCAAATCAATTTATTTTCTTGATCTGTATGTATTACAGTAATTCTACTAATTTTATCTTTACCAGTTTTAGCAGGAGCAGTAACTATACTTCTATTTGATCGAAATTTTAATACATCCTTTTTTGATCCTATAGGAGGAGGTGATCCAATTCTTTATCAACATTTATTC
>ZFMK-TIS-2604765
AATAATATACTTTATTTTAGCAATATGATCAGGTATAATTGGATCATCAATAAGTTTATTAATCCGCATAGAACTTAGTCATCCCGGTATATGAATTAACAATGATCAAATTTATAATTCACTTATTACAAGACATGCATTTTTAATAATTTTTTTTATAGTTATACCATTCTTAATTGGAGGATTTGGAAATTACTTAATTCCATTAATATTAGGATCCCCTGATATAGCTTTCCCTCGAATAAATAATATTAGATTTTGACTTCTTCCTCCATCATTATTTTTATTATTATTAAGAAATTTATTTAACCCAAATGTAGGAACAGGTTGAACTGTATACCCACCTCTATCTTCATACTTATTTCATTCTTCTCCATCAATTGATATTGCAATTTTTTCAATACATATTACAGGAATTTCCTCTGTTATTGGTTCTTTAAATTTTATTGTAACTATTATATTTATAAAAAATTTTTCCTTAAATTATGATCAAATCAATTTATTTTCTTGATCTGTATGTATTACAGTAATTCTACTAATTTTATCTTTACCAGTTTTAGCAGGAGCAGTAACTATACTTCTATTTGATCGAAATTTTAATACATCCTTTTTTGATCCTATAGGAGGAGGTGATCCAATTCTTTATCAACATTTATTC
>ZFMK-TIS-2597926
TATAATATATTTTATTTGTGCTATATGATCTGGAATAATTGGATCTTCAATAAGAATAATAATCCGAATAGAATTAAGTCATCCAGGAATATGAATTAATAATGACCAAATTTATAATTCCATAATTACAAGTCATGCTTTTTTAATAATTTTTTTTATAGTTATACCATTTTTAATTGGTGGATTTGGAAATTACCTAATTCCATTAATACTAGGATCTCCTGATATAGCATTCCCACGACTAAATAACTTAAGATTTTGACTTTTACCTCCATCATTAATAATATTAATATTTAGAAATTTATTTACTCCAAATACTGGAACAGGTTGAACAATCTATCCTCCTTTATCTTCTTATCTATTCCATTCATCACCTTCAATTGACTTAACAATTTTTTCTCTTCATATAACAGGAATCTCCTCAATTATTGGTTCATTAAACTTTATAATTTCAATTATAATAATAAAAAATTATTCATTAAACTTTGATCAAATCAATCTATTCTCCTGATCAGTATGTATTACTGTAATTTTATTATCTCTATCTTTACCTGTTTTAGCAGGAGCAATTACAATATTATTATTTGATCGAAATTTCAATACATCATTCTTTGATCCTATAGGAGGAGGTGATCCAATTCTTTATCAACATTTATTT
>ZFMK-TIS-2597927
TATAATATATTTTATTTTTGCTATATGATCTGGAATAATTGGATCTTCAATAAGAATAATAATCCGAATAGAATTAAGTCATCCAGGAATATGAATTAATAATGACCAAATTTATAATTCCATAATTACAAGTCATGCTTTTTTAATAATTTTTTTTATAGTTATACCATTTTTAATTGGTGGATTTGGAAATTACCTAATTCCATTAATACTAGGATCTCCTGATATAGCATTCCCACGACTAAATAACTTAAGATTTTGACTTTTACCTCCATCATTAATAATATTAATATTTAGAAATTTATTTACTCCAAATACTGGAACAGGTTGAACAATCTATCCTCCTTTATCTTCTTATCTATTCCATTCATCACCTTCAATTGACTTAACAATTTTTTCTCTTCATATAACAGGAATCTCCTCAATTATTGGTTCATTAAACTTTATAATTTCAATTATAATAATAAAAAATTATTCATTAAACTTTGATCAAATCAATCTATTCTCCTGATCAGTATGTATTACTGTAATTTTATTATCTCTATCTTTACCTGTTTTAGCAGGAGCAATTACAATATTATTATTTGATCGAAATTTCAATACATCATTCTTTGATCCTATAGGAGGAGGTGATCCAATTCTTTATCAACATTTATTT
>ZFMK-TIS-2602421
AATAATATATTTTATTTTTGCTATTTGATCCGGAATAATTGGCTCTTCCATAAGAATAATAATTCGAATAGAATTAAGCCATCCAGGAATATGAATTAATAATGATCAAATTTATAATTCCATAATTACTAGTCACGCATTTTTAATAATTTTCTTTATAGTAATACCATTTTTAATTGGTGGATTTGGAAATTATCTAATTCCATTAATATTAGGATCTCCTGATATAGCATTTCCACGATTAAATAATCTAAGATTTTGACTTTTACCACCATCATTAATATTACTAATTTTAAGAAATCTATTTACTCCAAATACTGGAACAGGTTGAACAATTTACCCCCCCCTATCATCTTATTTATTTCATTCATCACCTTCAATTGATTTAGCAATTTTTTCATTACATATAACAGGAATTTCTTCAATCATTGGTTCACTAAATTTTATAGTTTCAATTATAATAATAAAAAATTATTCATTAAACTTTGATCAAATTAATTTATTTTCCTGATCAATTTGTATTACTGTTATTTTATTATCTTTATCTTTACCCGTTTTAGCAGGAGCTATTACAATACTTCTATTTGATCGAAATTTTAATACATCATTCTTTGATCCAATAGGTGGAGGTGATCCAATTCTTTACCAACATTTATTC
>ZFMK-TIS-2605989
AATAATATATTTTATTTTTGCTATTTGATCCGGAATAATTGGCTCTTCCATAAGAATAATAATTCGAATAGAATTAAGCCATCCAGGAATATGAATTAATAATGATCAAATTTATAATTCCATAATTACTAGTCACGCATTTTTAATAATTTTCTTTATAGTAATACCATTTTTAATTGGTGGATTTGGAAATTATCTAATTCCATTAATATTAGGATCTCCTGATATAGCATTTCCACGATTAAATAATCTAAGATTTTGACTTTTACCACCATCATTAATATTACTAATTTTAAGAAATCTATTTACTCCAAATACTGGAACAGGTTGAACAATTTACCCCCCCCTATCATCTTATTTATTTCATTCATCACCTTCAATTGATTTAGCAATTTTTTCATTACATATAACAGGAATTTCTTCAATCATTGGTTCACTAAATTTTATAGTTTCAATTATAATAATAAAAAATTATTCATTAAACTTTGATCAAATTAATTTATTTTCCTGATCAATTTGTATTACTGTTATTTTATTATCTTTATCTTTACCCGTTTTAGCAGGAGCTATTACAATACTTCTATTTGATCGAAATTTTAATACATCATTCTTTGATCCAATAGGTGGAGGTGATCCAATTCTTTACCAACATTTATTC
>ZFMK-TIS-2597930
TATAATATATTTCATGTTTGCTATATGATCTGGAATAATTGGATCATCTATAAGAATAATAATTCGAATAGAATTAAGTAATCCAGGTGCATGAATTAATAATGACCAAATTTATAATTCTATAGTTACTAGACATGCATTTTTAATAATTTTTTTTATAGTTATACCATTTCTAATTGGTGGATTTGGAAATTATTTAATTCCACTAATATTAGGTTCTCCTGATATAGCTTTTCCACGATTAAATAATTTAAGATTTTGACTTCTTCCCCCATCATTAATTTTATTAATTTTAAGAAATTTATTCACTCCTAATACAGGAACAGGTTGAACTATTTACCCTCCTTTATCTTCATATTTATTTCATTCATCACCTTCTGTAGATTTAACAATTTTTTCACTACACATAACAGGAATTTCTTCAATTATTGGTTCATTAAATTTTATAGTTTCAATTATAATAATAAAAAATTATTCATTAAATTATGATCAAATTAATCTATTTTCATGATCAATTTATATTACTGTAATTTTATTAACTTTATCTTTACCTGTTTTAGCAGGAGCAATTACAATATTATTATTTGATCGAAATTTTAATACATCATTTTTTGATCCAATAGGTGGTGGAGATCCTATTCTTTATCAACATCTATTT
>ZFMK-TIS-2602467
TATAATATATTTCATGTTTGCTATATGATCTGGAATAATTGGATCATCTATAAGAATAATAATTCGAATAGAATTAAGTAATCCAGGTGCATGAATTAATAATGACCAAATTTATAATTCTATAGTTACTAGACATGCATTTTTAATAATTTTTTTTATAGTTATACCATTTCTAATTGGTGGATTTGGAAATTATTTAATTCCACTAATATTAGGTTCTCCTGATATAGCTTTTCCACGATTAAATAATTTAAGATTTTGACTTCTTCCCCCATCATTAATTTTATTAATTTTAAGAAATTTATTCACTCCTAATACAGGAACAGGTTGAACTATTTACCCTCCTTTATCTTCATATTTATTTCATTCATCACCTTCTGTAGATTTAACAATTTTTTCACTACACATAACAGGAATTTCTTCAATTATTGGTTCATTAAATTTTATAGTTTCAATTATAATAATAAAAAACTATTCATTAAATTATGATCAAATTAATCTATTTTCATGATCAATTTATATTACTGTAATTTTATTAACTTTATCTTTACCTGTTTTAGCAGGAGCAATTACAATATTATTATTTGATCGAAATTTTAATACATCATTTTTTGATCCAATAGGTGGTGGAGATCCTATTCTTTATCAACATCTATTT
>ZFMK-TIS-2604658
TTTAATATATTTCATGTTTGCTATATGATCTGGAATAATTGGATCATCTATAAGAATAATAATTCGAATAGAATTAAGTAATCCAGGTGCATGAATTAATAATGACCAAATTTATAATTCTATAGTTACTAGACATGCATTTTTAATAATTTTTTTTATAGTTATACCATTTCTAATTGGTGGATTTGGAAATTATTTAATTCCACTAATATTAGGTTCTCCTGATATAGCTTTTCCACGATTAAATAATTTAAGATTTTGACTTCTTCCCCCATCATTAATTTTATTAATTTTAAGAAATTTATTCACTCCTAATACAGGAACAGGTTGAACTATTTACCCTCCTTTATCTTCATATTTATTTCATTCATCACCTTCTGTAGATTTAACAATTTTTTCACTACACATAACAGGAATTTCTTCAATTATTGGTTCATTAAATTTTATAGTTTCAATTATAATAATAAAAAATTATTCATTAAATTATGATCAAATTAATCTATTTTCATGATCAATTTATATTACTGTAATTTTATTAACTTTATCTTTACCTGTTTTAGCAGGAGCAATTACAATATTATTATTTGATCGAAATTTTAATACATCATTTTTTGATCCAATAGGTGGTGGAGATCCTATTCTTTATCAACATCTATTT
>ZFMK-TIS-2597931
AATAATATATTTCATTTTCGCCATATGATCTGGAATAATCGGATCATCAATAAGAATAATAATCCGAATAGAATTAAGTCACCCAGGTATATGAATTAATAATGATCAAATTTATAATTCTATAGTTACAAGTCATGCATTTTTAATAATTTTTTTTATAGTTATACCATTTTTAATTGGTGGATTTGGAAATTATTTAATTCCTTTAATAATAGGATCCCCTGATATAGCATTTCCACGATTAAATAACTTAAGATTTTGACTTTTACCTCCATCATTAATATTATTAATTATAAGAAATTTATTTACCCCAAATACTGGTACAGGATGAACAATTTATCCACCATTATCTTCCTATTTATTCCATTCATCCCCTTCTGTAGATTTAACTATTTTTTCATTACACATAACAGGTATTTCCTCAATTATTGGATCACTAAATTTTTTAATTTCAATTATAATAATAAAAAATTACTCAATAAATTTTGATCAAATCAATTTATTTTCTTGATCTGTTTGTATTACTGTAATTTTATTAACTTTATCTTTACCAGTTTTAGCTGGTGCAATTACAATATTATTATTTGATCGAAACTTTAATACATCATTTTTTGATCCAATAGGTGGTGGTGATCCTATTCTTTATCAACATTTATTT
>ZFMK-TIS-2597932
AATAATATATTTCATTTTCGCCATATGATCTGGAATAATCGGATCATCAATAAGAATAATAATCCGAATAGAATTAAGTCACCCAGGTATATGAATTAATAATGATCAAATTTATAATTCTATAGTTACAAGTCATGCATTTTTAATAATTTTTTTTATAGTTATACCATTTTTAATTGGTGGATTTGGAAATTATTTAATTCCTTTAATAATAGGATCCCCTGATATAGCATTTCCACGATTAAATAACTTAAGATTTTGACTTTTACCTCCATCATTAATATTATTAATTATAAGAAATTTATTTACCCCAAATACTGGTACAGGATGAACAATTTATCCACCATTATCTTCCTATTTATTCCATTCATCCCCTTCTGTAGATTTAACTATTTTTTCATTACACATAACAGGTATTTCCTCAATTATTGGATCACTAAATTTTTTAATTTCAATTATAATAATAAAAAATTACTCAATAAATTTTGATCAAATCAATTTATTTTCTTGATCTGTTTGTATTACTGTAATTTTATTAACTTTATCTTTACCAGTTTTAGCTGGTGCAATTACAATATTATTATTTGATCGAAACTTTAATACATCATTTTTTGATCCAATAGGTGGTGGTGATCCTATTCTTTATCAACATTTATTT
>ZFMK-TIS-2602475
AATAATATATTTCATTTTCGCCATATGATCTGGAATAATCGGATCATCAATAAGAATAATAATCCGAATAGAATTAAGTCACCCAGGTATATGAATTAATAATGATCAAATTTATAATTCTATAGTTACAAGTCATGCATTTTTAATAATTTTTTTTATAGTTATACCATTTTTAATTGGTGGATTTGGAAATTATTTAATTCCTTTAATAATAGGATCCCCTGATATAGCATTTCCACGATTAAATAACTTAAGATTTTGACTTTTACCTCCATCATTAATATTATTAATTATAAGAAATTTATTTACCCCAAATACTGGTACAGGATGAACAATTTATCCACCATTATCTTCCTATTTATTCCATTCATCCCCTTCTGTAGATTTAACTATTTTTTCATTACACATAACAGGTATTTCCTCAATTATTGGATCACTAAATTTTTTAATTTCAATTATAATAATAAAAAATTACTCAATAAATTTTGATCAAATCAATTTATTTTCTTGATCTGTTTGTATTACTGTAATTTTATTAACTTTATCTTTACCAGTTTTAGCTGGTGCAATTACAATATTATTATTTGATCGAAACTTTAATACATCATTTTTTGATCCAATAGGTGGTGGTGATCCTATTCTTTATCAACATTTATTT
>ZFMK-TIS-8012437
AATAATATATTTCATTTTCGCCATATGATCTGGAATAATCGGATCATCAATAAGAATAATAATCCGAATAGAATTAAGTCACCCAGGTATATGAATTAATAATGATCAAATTTATAATTCTATAGTTACAAGTCATGCATTTTTAATAATTTTTTTTATAGTGATACCATTTTTAATTGGTGGATTTGGAAATTATTTAATTCCTTTAATAATAGGATCCCCTGATATAGCATTTCCACGATTAAATAACTTAAGATTTTGACTTTTACCTCCATCATTAATATTATTAATTATAAGAAATTTATTTACCCCAAATACTGGTACAGGATGAACAATTTATCCACCATTATCTTCCTACTTATTCCATTCATCCCCTTCTGTAGATTTAACTATTTTTTCATTACACATAACAGGTATTTCCTCAATTATTGGATCACTAAATTTTTTAATTTCAATTATAATAATAAAAAATTACTCAATAAATTTTGATCAAATCAATTTATTTTCTTGATCTGTTTGTATTACTGTAATTTTATTAACTTTATCTTTACCAGTTTTAGCTGGTGCAATTACAATATTATTATTTGATCGAAACTTTAATACATCATTTTTTGATCCAATAGGTGGTGGTGATCCTATTCTTTATCAACATTTATTT
>ZFMK-TIS-8013046
AATAATATATTTCATTTTCGCCATATGATCTGGAATAATCGGATCATCAATAAGAATAATAATCCGAATAGAATTAAGTCACCCAGGTATATGAATTAATAATGATCAAATTTATAATTCTATAGTTACAAGTCATGCATTTTTAATAATTTTTTTTATAGTGATACCATTTTTAATTGGTGGATTTGGAAATTATTTAATTCCTTTAATAATAGGATCCCCTGATATAGCATTTCCACGATTAAATAACTTAAGATTTTGACTTTTACCTCCATCATTAATATTATTAATTATAAGAAATTTATTTACCCCAAATACTGGTACAGGATGAACAATTTATCCACCATTATCTTCCTACTTATTCCATTCATCCCCTTCTGTAGATTTAACTATTTTTTCATTACACATAACAGGTATTTCCTCAATTATTGGATCACTAAATTTTTTAATTTCAATTATAATAATAAAAAATTACTCAATAAATTTTGATCAAATCAATTTATTTTCTTGATCTGTTTGTATTACTGTAATTTTATTAACTTTATCTTTACCAGTTTTAGCTGGTGCAATTACAATATTATTATTTGATCGAAACTTTAATACATCATTTTTTGATCCAATAGGTGGTGGTGATCCTATTCTTTATCAACATTTATTT
>ZFMK-TIS-8013047
AATAATATATTTCATTTTCGCCATATGATCTGGANTAATCGGATCATCAATAAGAATAATAATCCGAATAGAATTAAGTCACCCAGGTATATGAATTAATAATGATCAAATTTATAATTCTATAGTTACAAGTCATGCATTTTTAATAATTTTTTTTATAGTGATACCATTTTTAATTGGTGGATTTGGAAATTATTTAATTCCTTTAATAATAGGATCCCCTGATATAGCATTTCCACGATTAAATAACTTAAGATTTTGACTTTTACCTCCATCATTAATATTATTAATTATAAGAAATTTATTTACCCCAAATACTGGTACAGGATGAACAATTTATCCACCATTATCTTCCTACTTATTCCATTCATCCCCTTCTGTAGATTTAACTATTTTTTCATTACACATAACAGGTATTTCCTCAATTATTGGATCACTAAATTTTTTAATTTCAATTATAATAATAAAAAATTACTCAATAAATTTTGATCAAATCAATTTATTTTCTTGATCTGTTTGTATTACTGTAATTTTATTAACTTTATCTTTACCAGTTTTAGCTGGTGCAATTACAATATTATTATTTGATCGAAACTTTAATACATCATTTTTTGATCCAATAGGTGGTGGTGATCCTATTCTTTATCAACATTTATTT
>ZFMK-TIS-22326
TATATTATATATAATATTAGCAATATGATCAGGTATAATTGGAACTTCAATAAGATTAATTATTCGAATAGAATTAAGATGTCCAGGAAAATGAATTAATAATGATCAACTATATAATTCATTTGTTACAGCACATGCTTTTTTAATAATTTTTTTTATAGTTATACCTTTTTTAATTGGAGGATTTGGAAATTGATTAATACCTTTAATATTAGGATCACCTGATATAGCATTTCCACGAATAAATAATATTAGATTTTGATTATTACCTTGTTCTTTAATATTTTTATTAATAAGAAATTTATTTAGAATAACTCCAGGAACAGGATGAACAATTTATCCTCCATTATCTTCTTATATATTTCATTCTTCCCCATCAGTAGATATAATAATTTTTTCATTACATTTATCAGGAATATCTTCTATTTTAGGTGCAATAAATTTTATAGTGACTATTATAATAATAAAAAATTTATCAATAAATTATGATCAAATTAATTTATTTTCATGATCAGTATTTATTACAGCTATTTTATTATTATTATCATTACCTGTTTTAGCTGGAGCAATTACTATATTATTATTTGATCGTAATATAAATACTTCATTTTTTGATCCTATAGGAGGAGGAGATCCAATTTTATTTCAACATTTATTT
>ZFMK-TIS-2595032
TATATTATATATAATATTAGCAATATGATCAGGTATAATTGGAACTTCAATAAGATTAATTATTCGAATAGAATTAAGATGTCCAGGAAAATGAATTAATAATGATCAACTATATAATTCATTTGTTACAGCACATGCTTTTTTAATAATTTTTTTTATAGTTATACCTTTTTTAATTGGAGGATTTGGAAATTGATTAATACCTTTAATATTAGGATCACCTGATATAGCATTTCCACGAATAAATAATATTAGATTTTGATTATTACCTTGTTCTTTAATATTTTTATTAATAAGAAATTTATTTAGAATAACTCCAGGAACAGGATGAACAATTTATCCTCCATTATCTTCTTATATATTTCATTCTTCCCCATCAGTAGATATAATAATTTTTTCATTACATTTATCAGGAATATCTTCTATTTTAGGTGCAATAAATTTTATAGTGACTATTATAATAATAAAAAATTTATCAATAAATTATGATCAAATTAATTTATTTTCATGATCAGTATTTATTACAGCTATTTTATTATTATTATCATTACCTGTTTTAGCTGGAGCAATTACTATATTATTATTTGATCGTAATATAAATACTTCATTTTTTGATCCTATAGGAGGAGGAGATCCAATTTTATTTCAACATTTATTT
>ZFMK-TIS-2597605
TATATTATATATAATATTAGCAATATGATCAGGTATAATTGGAACTTCAATAAGATTAATTATTCGAATAGAATTAAGATGTCCAGGAAAATGAATTAATAATGATCAACTATATAATTCATTTGTTACAGCACATGCTTTTTTAATAATTTTTTTTATAGTTATACCTTTTTTAATTGGAGGATTTGGAAATTGATTAATACCTTTAATATTAGGATCACCTGATATAGCATTTCCACGAATAAATAATATTAGATTTTGATTATTACCTTGTTCTTTAATATTTTTATTAATAAGAAATTTATTTAGAATAACTCCAGGAACAGGATGAACAATTTATCCTCCATTATCTTCTTATATATTTCATTCTTCCCCATCAGTAGATATAATAATTTTTTCATTACATTTATCAGGAATATCTTCTATTTTAGGTGCAATAAATTTTATAGTGACTATTATAATAATAAAAAATTTATCAATAAATTATGATCAAATTAATTTATTTTCATGATCAGTATTTATTACAGCTATTTTATTATTATTATCATTACCTGTTTTAGCTGGAGCAATTACTATATTATTATTTGATCGTAATATAAATACTTCATTTTTTGATCCTATAGGAGGAGGAGATCCAATTTTATTTCAACATTTATTT
>ZFMK-TIS-2597606
TATATTATATATAATATTAGCAATATGATCAGGTATAATTGGAACTTCAATAAGATTAATTATTCGAATAGAATTAAGATGTCCAGGAAAATGAATTAATAATGATCAACTATATAATTCATTTGTTACAGCACATGCTTTTTTAATAATTTTTTTTATAGTTATACCTTTTTTAATTGGAGGATTTGGAAATTGATTAATACCTTTAATATTAGGATCACCTGATATAGCATTTCCACGAATAAATAATATTAGATTTTGATTATTACCTTGTTCTTTAATATTTTTATTAATAAGAAATTTATTTAGAATAACTCCAGGAACAGGATGAACAATTTATCCTCCATTATCTTCTTATATATTTCATTCTTCCCCATCAGTAGATATAATAATTTTTTCATTACATTTATCAGGAATATCTTCTATTTTAGGTGCAATAAATTTTATAGTGACTATTATAATAATAAAAAATTTATCAATAAATTATGATCAAATTAATTTATTTTCATGATCAGTATTTATTACAGCTATTTTATTATTATTATCATTACCTGTTTTAGCTGGAGCAATTACTATATTATTATTTGATCGTAATATAAATACTTCATTTTTTGATCCTATAGGAGGAGGAGATCCAATTTTATTTCAACATTTATTT
>ZFMK-TIS-2597607
TATATTATATATAATATTAGCAATATGATCAGGTATAATTGGAACTTCAATAAGATTAATTATTCGAATAGAATTAAGATGTCCAGGAAAATGAATTAATAATGATCAACTATATAATTCATTTGTTACAGCACATGCTTTTTTAATAATTTTTTTTATAGTTATACCTTTTTTAATTGGAGGATTTGGAAATTGATTAATACCTTTAATATTAGGATCACCTGATATAGCATTTCCACGAATAAATAATATTAGATTTTGATTATTACCTTGTTCTTTAATATTTTTATTAATAAGAAATTTATTTAGAATAACTCCAGGAACAGGATGAACAATTTATCCTCCATTATCTTCTTATATATTTCATTCTTCCCCATCAGTAGATATAATAATTTTTTCATTACATTTATCAGGAATATCTTCTATTTTAGGTGCAATAAATTTTATAGTGACTATTATAATAATAAAAAATTTATCAATAAATTATGATCAAATTAATTTATTTTCATGATCAGTATTTATTACAGCTATTTTATTATTATTATCATTACCTGTTTTAGCTGGAGCAATTACTATATTATTATTTGATCGTAATATAAATACTTCATTTTTTGATCCTATAGGAGGAGGAGATCCAATTTTATTTCAACATTTATTT
>ZFMK-TIS-22327
TATATTATATATAATATTAGCAATATGATCAGGTATAATTGGAACTTCAATAAGATTAATTATTCGAATAGAATTAAGATGTCCAGGAAAATGAATTAATAATGATCAATTATATAATTCATTTGTTACAGCACATGCTTTTTTAATAATTTTTTTTATAGTTATACCTTTTTTAATTGGAGGATTTGGAAATTGATTAATACCTTTAATATTAGGATCACCTGATATAGCATTTCCACGAATAAATAATATTAGATTTTGATTATTACCTTGTTCTTTAATATTTTTATTAATAAGAAATTTATTTAGAATAACTCCAGGAACAGGATGAACAATTTATCCTCCATTATCTTCTTATATATTTCATTCTTCCCCATCAGTAGATATAATAATTTTTTCATTACATTTATCAGGAATATCTTCTATTTTAGGTGCAATAAATTTTATAGTRACTATTATAATAATAAAAAATTTATCAATAAATTATGATCAAATTAATTTATTTTCATGATCAGTATTTATTACAGCTATTTTATTATTATTATCATTACCTGTTTTAGCTGGAGCAATTACTATATTATTATTTGATCGTAATATAAATACTTCATTTTTTGATCCTATAGGAGGAGGAGATCCAATTTTATTTCAACATTTATTT
>ZFMK-TIS-2595012
TATATTATATATAATATTAGCAATATGATCAGGTATAATTGGAACATCAATAAGATTAATTATTCGAATAGAATTAAGATGTCCAGGAAAATGAATTAATAATGATCAATTATATAATTCATTTGTTACAGCACATGCTTTTTTAATAATTTTTTTTATAGTTATACCTTTTTTAATTGGAGGATTTGGAAATTGATTAATACCTTTAATATTAGGATCTCCTGATATAGCATTTCCACGAATAAATAATATTAGATTTTGATTATTACCTTGTTCTTTAATATTTTTATTAATAAGAAATTTATTTAGAATAACTCCTGGTACAGGATGAACAATTTATCCTCCTTTATCATCTTATATATTTCATTCTTCTCCTTCAGTAGATATAATAATTTTTTCATTACATTTATCAGGAATATCTTCAATTTTAGGTGCAATAAATTTTATAGTAACTATTATAATAATAAAAAATTTATCAATAAATTATGATCAAATTAATTTATTTTCTTGATCAGTATTTATTACAGCTATTTTATTATTATTATCATTACCTATTTTAGCAGGAGCAATTACTATATTATTATTTGATCGTAATATAAATACTTCATTTTTTGATCCTATAGGAGGAGGAGATCCAATTTTATATCAACATTTATTT
>ZFMK-TIS-22331
AATATTATATATTATTTTTGCTTTATGATCAGGTATAATTGGAACTTCTATAAGGTTTATTATTCGTATAGAATTAAGTAGACCTGGAGAATGAATTATAAATGATCAAATTTATAATTCATTAGTTACTTCTCATGCTTTTTTAATAATTTTTTTTATAGTTATACCTTTTATAATTGGGGGATTTGGTAATTGATTAATTCCTTTAATAATAGGATGTCCTGATATAGCTTTTCCTCGTATAAATAATATTAGTTTTTGATTATTACCTCCTTCTTTATTTTTATTAATATCAAGAAATTTATTTAATATTACTCCTGGTACAGGTTGAACAGTTTATCCTCCTTTATCATCTTTTATATTTCATAGATCACCTTCAGTTGATTTAGCTATTTTTTCTCTTCATATATCTGGAATTTCTTCTATTATAGGGGCAATAAATTTTATAGTAACAATTTTAATAATAAAAAATATTTCTATAAATTATGATCAAATTAATTTATTTTCTTGATCTGTATTTATTACTGCAGTTTTATTATTATTATCTTTACCTGTATTAGCTGGGGCAATTACAATATTATTATTTGATCGAAATTTTAATACTTCTTTTTTTGACCCTATAGGAGGAGGGGACCCTATTTTATATCAACATTTATTT
>ZFMK-TIS-2571296
AATATTATATATTATTTTTGCTTTATGATCAGGTATAATTGGAACTTCTATAAGGTTTATTATTCGTATAGAATTAAGTAGACCTGGAGAATGAATTATAAATGATCAAATTTATAATTCATTAGTTACTTCTCATGCTTTTTTAATAATTTTTTTTATAGTTATACCTTTTATAATTGGGGGATTTGGTAATTGATTAATTCCTTTAATAATAGGATGTCCTGATATAGCTTTTCCTCGTATAAATAATATTAGTTTTTGATTATTACCTCCTTCTTTATTTTTATTAATATCAAGAAATTTATTTAATATTACTCCTGGTACAGGTTGAACAGTTTATCCTCCTTTATCATCTTTTATATTTCATAGATCACCTTCAGTTGATTTAGCTATTTTTTCTCTTCATATATCTGGAATTTCTTCTATTATAGGGGCAATAAATTTTATAGTAACAATTTTAATAATAAAAAATATTTCTATAAATTATGATCAAATTAATTTATTTTCTTGATCTGTATTTATTACTGCAGTTTTATTATTATTATCTTTACCTGTATTAGCTGGGGCAATTACAATATTATTATTTGATCGAAATTTTAATACTTCTTTTTTTGACCCTATAGGAGGAGGGGACCCTATTTTATATCAACATTTATTT
>ZFMK-TIS-2571305
AATATTATATATTATTTTTGCTTTATGATCAGGTATAATTGGAACTTCTATAAGGTTTATTATTCGTATAGAATTAAGTAGACCTGGAGAATGAATTATAAATGATCAAATTTATAATTCATTAGTTACTTCTCATGCTTTTTTAATAATTTTTTTTATAGTTATACCTTTTATAATTGGGGGATTTGGTAATTGATTAATTCCTTTAATAATAGGATGTCCTGATATAGCTTTTCCTCGTATAAATAATATTAGTTTTTGATTATTACCTCCTTCTTTATTTTTATTAATATCAAGAAATTTATTTAATATTACTCCTGGTACAGGTTGAACAGTTTATCCTCCTTTATCATCTTTTATATTTCATAGATCACCTTCAGTTGATTTAGCTATTTTTTCTCTTCATATATCTGGAATTTCTTCTATTATAGGGGCAATAAATTTTATAGTAACAATTTTAATAATAAAAAATATTTCTATAAATTATGATCAAATTAATTTATTTTCTTGATCTGTATTTATTACTGCAGTTTTATTATTATTATCTTTACCTGTATTAGCTGGGGCAATTACAATATTATTATTTGATCGAAATTTTAATACTTCTTTTTTTGACCCTATAGGAGGAGGGGACCCTATTTTATATCAACATTTATTT
>ZFMK-TIS-2571323
AATATTATATATTATTTTTGCTTTATGATCAGGTATAATTGGAACTTCTATAAGGTTTATTATTCGTATAGAATTAAGTAGACCTGGAGAATGAATTATAAATGATCAAATTTATAATTCATTAGTTACTTCTCATGCTTTTTTAATAATTTTTTTTATAGTTATACCTTTTATAATTGGGGGATTTGGTAATTGATTAATTCCTTTAATAATAGGATGTCCTGATATAGCTTTTCCTCGTATAAATAATATTAGTTTTTGATTATTACCTCCTTCTTTATTTTTATTAATATCAAGAAATTTATTTAATATTACTCCTGGTACAGGTTGAACAGTTTATCCTCCTTTATCATCTTTTATATTTCATAGATCACCTTCAGTTGATTTAGCTATTTTTTCTCTTCATATATCTGGAATTTCTTCTATTATAGGGGCAATAAATTTTATAGTAACAATTTTAATAATAAAAAATATTTCTATAAATTATGATCAAATTAATTTATTTTCTTGATCTGTATTTATTACTGCAGTTTTATTATTATTATCTTTACCTGTATTAGCTGGGGCAATTACAATATTATTATTTGATCGAAATTTTAATACTTCTTTTTTTGACCCTATAGGAGGAGGGGACCCTATTTTATATCAACATTTATTT
>ZFMK-TIS-2594917
TATATTATATATTATTTTTGCTTTATGATCAGGAATAATTGGTACATCAATAAGATTTATTATTCGTATAGAATTAAGTAATCCTGGTGAATGAATTATAAATGATCAAATTTATAATTCATTAGTTACAGCTCATGCTTTTTTGATAATTTTTTTTATAGTGATACCTTTTATAATTGGGGGGTTTGGTAATTGATTAGTTCCTTTAATATTAGGATGTCCAGATATAGCTTTCCCTCGAATAAATAATATTAGATTTTGATTATTACCTCCTTCTTTATTTTTATTATTATTAAGAAATTTATTTAATATTACTCCAGGAACAGGTTGAACTGTATATCCTCCTTTATCATCTTCAATATTTCATAGTTCACCTTCAGTTGATTTAGCTATTTTTTCACTTCATATATCAGGAATTTCTTCTATTATAGGTGCAATAAATTTTATAGTAACAATTATAATAATAAAAAATATTTCTATAAATTATGATCAAATTAATTTATTTTCTTGATCTATTTTTATTACAGCAATTTTATTATTATTATCTTTACCTGTTTTAGCTGGGGCTATTACTATATTATTATTTGATCGTAATTTTAATACATCATTTTTTGATCCTATGGGAGGGGGGGATCCAATTTTATATCAACATTTATTT
>ZFMK-TIS-2594920
TATATTATATATTATTTTTGCTTTATGATCAGGAATAATTGGTACATCAATAAGATTTATTATTCGTATAGAATTAAGTAATCCTGGTGAATGAATTATAAATGATCAAATTTATAATTCATTAGTTACAGCTCATGCTTTTTTGATAATTTTTTTTATAGTGATACCTTTTATAATTGGGGGGTTTGGTAATTGATTAGTTCCTTTAATATTAGGATGTCCAGATATAGCTTTCCCTCGAATAAATAATATTAGATTTTGATTATTACCTCCTTCTTTATTTTTATTATTATTAAGAAATTTATTTAATATTACTCCAGGAACAGGTTGAACTGTATATCCTCCTTTATCATCTTCAATATTTCATAGTTCACCTTCAGTTGATTTAGCTATTTTTTCACTTCATATATCAGGAATTTCTTCTATTATAGGTGCAATAAATTTTATAGTAACAATTATAATAATAAAAAATATTTCTATAAATTATGATCAAATTAATTTATTTTCTTGATCTATTTTTATTACAGCAATTTTATTATTATTATCTTTACCTGTTTTAGCTGGGGCTATTACTATATTATTATTTGATCGTAATTTTAATACATCATTTTTTGATCCTATGGGAGGGGGGGATCCAATTTTATATCAACATTTATTT
>ZFMK-TIS-2594921
TATATTATATATTATTTTTGCTTTATGATCAGGAATAATTGGTACATCAATAAGATTTATTATTCGTATAGAATTAAGTAATCCTGGTGAATGAATTATAAATGATCAAATTTATAATTCATTAGTTACAGCTCATGCTTTTTTGATAATTTTTTTTATAGTGATACCTTTTATAATTGGGGGGTTTGGTAATTGATTAGTTCCTTTAATATTAGGATGTCCAGATATAGCTTTCCCTCGAATAAATAATATTAGATTTTGATTATTACCTCCTTCTTTATTTTTATTATTATTAAGAAATTTATTTAATATTACTCCAGGAACAGGTTGAACTGTATATCCTCCTTTATCATCTTCAATATTTCATAGTTCACCTTCAGTTGATTTAGCTATTTTTTCACTTCATATATCAGGAATTTCTTCTATTATAGGTGCAATAAATTTTATAGTAACAATTATAATAATAAAAAATATTTCTATAAATTATGATCAAATTAATTTATTTTCTTGATCTATTTTTATTACAGCAATTTTATTATTATTATCTTTACCTGTTTTAGCTGGGGCTATTACTATATTATTATTTGATCGTAATTTTAATACATCATTTTTTGATCCTATGGGAGGGGGGGATCCAATTTTATATCAACATTTATTT
>ZFMK-TIS-2597938
TATATTATATATTATTTTTGCTTTATGATCTGGAATAATTGGTACATCAATAAGATTTATCATTCGTATAGAATTAAGTAATCCTGGTGCATGAATTATAAATGATCAAATTTATAATTCATTAGTTACAGCTCATGCTTTTTTAATAATTTTTTTTATAGTTATACCTTTTATAATTGGAGGATTTGGTAATTGATTAGTTCCTTTAATATTAGGATGTCCTGATATAGCTTTCCCTCGAATAAATAATATTAGATTTTGATTATTACCTCCTTCTTTATTTTTATTATTATTAAGAAATTTATTTAATATTACTCCAGGAACAGGTTGAACTGTATATCCTCCTTTATCATCTTCAATATTCCATAATTCTCCTTCAGTTGATTTAGCTATTTTTTCACTTCATATATCAGGAATTTCTTCTATTATAGGTGCAATAAATTTTATAGTAACAATTATAATAATAAAAAATGTTTCTATAAATTATGATCAAATTAATTTATTTTCTTGATCTATTTTTATTACAGCAATTTTATTACTATTATCTTTACCTGTTTTAGCTGGAGCTATTACTATACTATTATTTGATCGTAATTTTAATACATCATTTTTTGATCCTATAGGAGGTGGAGACCCAATTTTATATCAACATTTATTT
>ZFMK-TIS-2597939
TATATTATATATTATTTTTGCTTTATGATCTGGAATAATTGGTACATCAATAAGATTTATCATTCGTATAGAATTAAGTAATCCTGGTGCATGAATTATAAATGATCAAATTTATAATTCATTAGTTACAGCTCATGCTTTTTTAATAATTTTTTTTATAGTTATACCTTTTATAATTGGAGGATTTGGTAATTGATTAGTTCCTTTAATATTAGGATGTCCTGATATAGCTTTCCCTCGAATAAATAATATTAGATTTTGATTATTACCTCCTTCTTTATTTTTATTATTATTAAGAAATTTATTTAATATTACTCCAGGAACAGGTTGAACTGTATATCCTCCTTTATCATCTTCAATATTCCATAATTCTCCTTCAATTGATTTAGCTATTTTTTCACTTCATATATCAGGAATTTCTTCTATTATAGGTGCAATAAATTTTATAGTAACAATTATAATAATAAAAAATGTTTCTATAAATTATGATCAAATTAATTTATTTTCTTGATCTATTTTTATTACAGCAATTTTATTACTATTATCTTTACCTGTTTTAGCTGGAGCTATTACTATACTATTATTTGATCGTAATTTTAATACATCATTTTTTGATCCTATAGGAGGTGGAGATCCAATTTTATATCAACATTTATTT
>ZFMK-TIS-2594930
CATATTATATATTATTTTTGCTTTATGATCAGGTATAATTGGTTCATCAATAAGATTTCTTATTCGTATAGAATTAAGTAATCCAGGTGAATGAATTATAAATGATCAAATTTATAATTCATTGGTTACTGCTCATGCTTTTTTAATAATTTTTTTTATAGTTATACCTTTTATAATTGGGGGATTTGGAAATTGATTAGTTCCTTTAATGTTAGGATGTCCAGATATAGCTTTCCCTCGTATAAATAATATTAGATTTTGATTATTACCTCCTTCTTTATTTTTATTATTATTAAGTAATTTATTTAACATTACACCAGGTACAGGTTGAACAGTTTATCCACCTTTATCTTCTTCTATATTTCATAATTCTCCTTCAGTTGATTTGGCTATTTTTTCACTTCATATATCGGGAATTTCTTCAATTATAGGTGCAATAAATTTTATAGTAACTATTATAATAATAAAAAATATTTCTATAAATTATGATCAAATTAATTTATTTTCTTGATCTATTTTTATTACAGCAATTTTATTATTATTATCTTTACCTGTTTTAGCTGGAGCAATTACTATATTATTATTTGATCGTAATTTTAATACTTCATTTTTTGATCCTATAGGAGGTGGGGATCCAATTTTATATCAACATTTATTT
>ZFMK-TIS-2594947
CATATTATATATTATTTTTGCTTTATGATCAGGTATAATTGGTTCATCAATAAGATTTCTTATTCGTATAGAATTAAGTAATCCAGGTGAATGAATTATAAATGATCAAATTTATAATTCATTGGTTACTGSTCATGCTTTTTTAATAATTTTTTTTATAGTTATACCTTTTATAATTGGGGGATTTGGAAATTGATTAGTTCCTTTAATGTTAGGATGTCCAGATATAGCTTTCCCTCGTATAAATAATATTAGATTTTGATTATTACCTCCTTCTTTATTTTTATTATTATTAAGTAATTTATTTAACATTACACCAGGTACAGGTTGAACAGTTTATCCACCTTTATCTTCTTCTATATTTCATAATTCTCCTTCAGTTGATTTGGCTATTTTTTCACTTCATATATCGGGAATTTCTTCAATTATAGGTGCAATAAATTTTATAGTAACTATTATAATAATAAAAAATATTTCTATAAATTATGATCAAATTAATTTATTTTCTTGATCTATTTTTATTACAGCAATTTTATTATTATTATCTTTACCTGTTTTAGCTGGAGCAATTACTATATTATTATTTGATCGTAATTTTAATACTTCATTTTTTGATCCTATAGGAGGTGGGGATCCGATTTTATATCAACATTTATTT
>ZFMK-TIS-2597611
TATATTATATATTATTTTTGCTTTATGATCAGGAATAATTGGAACTTCAATGAGATTTATTATTCGTATAGAATTAAGTAATCCTGGTGAATGAATTATAAATGATCAAATTTATAATTCATTAGTTACTGCTCATGCTTTTTTAATAATTTTTTTTATAGTAATACCATTTATAATTGGTGGATTTGGTAATTGATTAATACCTTTAATATTAGGATGTCCTGATATAGCTTTTCCTCGAATAAATAATATTAGTTTTTGATTATTACCTCCTTCTTTAATTTTATTATTATTAAGAAATTTATTTAATATTACTCCAGGTACAGGTTGAACAATTTATCCTCCTTTATCTTCATCAATATTTCATAGATCTCCTTCAGTTGATTTAGCTATTTTTTCACTTCATATATCTGGAATTTCTTCAATTATAGGTGCAATAAATTTTATAGTAACAATTATATTAATAAAAAATATTTCAATAAATTATGATCAAATTAATTTATTTTCATGATCAATTTTTATTACAGCAATTTTATTATTATTATCTTTACCAGTATTAGCTGGTGCAATTACTATATTATTATTTGATCGAAATTTTAATACTTCATTTTTTGATCCTATAGGAGGGGGAGATCCAATTTTATATCAACATTTATTT
>ZFMK-TIS-2597946
TATATTATATATTATTTTTGCTTTATGATCAGGAATAATTGGAACTTCAATGAGATTTATTATTCGTATAGAATTAAGTAATCCTGGTGAATGAATTATAAATGATCAAATTTATAATTCATTAGTTACTGCTCATGCTTTTTTAATAATTTTTTTTATAGTAATACCATTTATAATTGGTGGATTTGGTAATTGATTAATACCTTTAATATTAGGATGTCCTGATATAGCTTTTCCTCGAATAAATAATATTAGTTTTTGATTATTACCTCCTTCTTTAATTTTATTATTATTAAGAAATTTATTTAATATTACTCCAGGTACAGGKTGAACAATTTATCCTCCTTTATCTTCATCAATATTTCATAGATCTCCTTCAGTTGATTTAGCTATTTTTTCACTTCATATATCTGGAATTTCTTCAATTATAGGTGCAATAAATTTTATAGTAACAATTATATTAATAAAAAATATTTCAATAAATTATGATCAAATTAATTTATTTTCATGATCAATTTTTATTACAGCAATTTTATTATTATTATCTTTACCAGTATTAGCTGGTGCAATTACTATATTATTATTTGATCGAAATTTTAATACTTCATTTTTTGATCCTATAGGAGGGGGAGATCCAATTTTATATCAACATTTATTT
>ZFMK-TIS-2597944
AATATTATATATTATTTTTGCTTTATGATCAGGAATAATTGGAACTTCTATAAGATTTATTATTCGTATAGAATTAAGTAATCCTGGTGAATGAATTATAAATGATCAAATTTATAATTCATTAGTTACTGCACATGCTTTTTTAATAATTTTTTTTATAGTAATACCTTTTATAATTGGTGGATTTGGAAATTGATTAATACCTTTGATATTAGGATGTCCTGATATAGCTTTTCCTCGAATAAATAATATTAGATTTTGATTATTACCACCATCTTTAATTTTATTACTATTAAGGAATTTATTTAATATTACCCCAGGGACAGGGTGAACAGTTTATCCTCCTTTATCTTCTTCTATATTTCATAATTCTCCTTCAGTTGATTTAGCTATTTTTTCACTTCATATATCTGGAATTTCTTCAATTATAGGAGCAATAAATTTTATAGTAACAATTATATTAATAAAAAATGTTTCAATAAATTATGATCAAATTAATTTATTTTCATGATCAATTTTTATTACAGCAATTTTATTATTATTATCATTACCAGTTTTAGCTGGTGCAATTACTATATTATTATTTGATCGAAATTTTAATACTTCTTTTTTTGATCCTATAGGAGGAGGTGATCCTATTTTATATCAACATTTATTT
>ZFMK-TIS-2597948
AATATTATATATTATTTTTGCTTTATGATCAGGAATAATTGGAACTTCTATAAGATTTATTATTCGTATAGAATTAAGTAATCCCGGAGAATGAATTATAAATGATCAAATTTATAATTCATTAGTTACTGCACATGCTTTTTTAATAATTTTTTTTATAGTAATACCTTTTATAATTGGTGGATTTGGAAATTGATTAATACCTTTAATATTAGGATGTCCTGATATAGCTTTTCCTCGAATGAACAATATTAGATTTTGATTACTACCACCATCTTTAATTTTATTATTATTAAGAAATTTATTTAATATTACTCCGGGTACAGGGTGAACAGTTTATCCACCTTTATCTTCTTCTATATTTCATAATTCCCCTTCAGTTGATTTAGCCATTTTTTCACTTCATATATCTGGAATTTCTTCAATTATAGGGGCTATAAATTTTATAGTAACAATTATATTAATAAAAAATATTTCAATAAATTATGATCAAATTAATTTATTTTCATGATCAATTTTTATTACAGCAATTTTATTATTATTATCATTACCAGTTTTAGCTGGTGCAATTACTATATTATTATTTGATCGAAATTTTAATACTTCTTTTTTTGATCCTATAGGAGGAGGAGATCCTATTTTATACCAACATTTATTT
>ZFMK-TIS-2594993
TATATTATATATTATTTTTGCTTTATGATCAGGAATAATTGGAACTTCAATAAGATTTATTATTCGAATAGAATTAAGTAATCCTGGTGAATGAATTATAAATGATCAAATTTATAATTCTTTAGTAACTGCTCATGCTTTTTTAATAATTTTTTTTATAGTTATACCTTTTATAATTGGAGGGTTTGGAAATTGATTAGTACCTTTAATATTAGGATGTCCTGATATAGCCTTTCCTCGAATAAATAATATTAGATTTTGATTACTTCCTCCATCATTATTTTTACTTTTATTAAGAAATTTATTTAATATTACTCCAGGAACAGGATGAACAGTTTATCCTCCATTATCATCATCAATATTTCATAATTCACCTTCAGTAGATTTAGCAATTTTTTCACTTCATATATCTGGAATTTCATCAATTATAGGTGCAATAAATTTTATAGTTACAATTATAATAATAAAGAATATTTCAATAAATTTTGATCAAATTAATTTATTTTCTTGATCAATTTTTATTACAGCAATTTTATTATTATTATCTTTACCAGTTTTAGCAGGTGCAATTACTATATTATTATTTGATCGAAATTTTAATACTTCTTTTTTTGACCCAATAGGAGGTGGTGATCCAATTTTATATCAACATTTATTT
>ZFMK-TIS-2597940
TATATTATATATTATTTTTGCTTTATGATCAGGAATAATTGGAACTTCAATAAGATTTATTATTCGAATAGAATTAAGTAATCCTGGTGAATGAATTATAAATGATCAAATTTATAATTCTTTAGTAACTGCTCATGCTTTTTTAATAATTTTTTTTATAGTTATACCTTTTATAATTGGAGGGTTTGGAAATTGATTAGTACCTTTAATATTAGGATGTCCTGATATAGCCTTTCCTCGAATAAATAATATTAGATTTTGATTACTTCCTCCATCATTATTTTTACTTTTATTAAGAAATTTATTTAATATTACTCCAGGAACAGGATGAACAGTTTATCCTCCATTATCATCATCAATATTTCATAATTCACCTTCAGTAGATTTAGCAATTTTTTCACTTCATATATCTGGAATTTCATCAATTATAGGTGCAATAAATTTTATAGTTACAATTATAATAATAAAGAATATTTCAATAAATTTTGATCAAATTAATTTATTTTCTTGATCAATTTTTATTACAGCAATTTTATTATTATTATCTTTACCAGTTTTAGCAGGTGCAATTACTATATTATTATTTGATCGAAATTTTAATACTTCTTTTTTTGACCCAATAGGAGGTGGTGATCCAATTTTATATCAACATTTATTT
>ZFMK-TIS-2597941
TATATTATATATTATTTTTGCTTTATGATCAGGAATAATTGGAACTTCAATAAGATTTATTATTCGAATAGAATTAAGTAATCCTGGTGAATGAATTATAAATGATCAAATTTATAATTCTTTAGTAACTGCTCATGCTTTTTTAATAATTTTTTTTATAGTTATACCTTTTATAATTGGAGGGTTTGGAAATTGATTAGTACCTTTAATATTAGGATGTCCTGATATAGCCTTTCCTCGAATAAATAATATTAGATTTTGATTACTTCCTCCATCATTATTTTTACTTTTATTAAGAAATTTATTTAATATTACTCCAGGAACAGGATGAACAGTTTATCCTCCATTATCATCATCAATATTTCATAATTCACCTTCAGTAGATTTAGCAATTTTTTCACTTCATATATCTGGAATTTCATCAATTATAGGTGCAATAAATTTTATAGTTACAATTATAATAATAAAGAATATTTCAATAAATTTTGATCAAATTAATTTATTTTCTTGATCAATTTTTATTACAGCAATTTTATTATTATTATCTTTACCAGTTTTAGCAGGTGCAATTACTATATTATTATTTGATCGAAATTTTAATACTTCTTTTTTTGACCCAATAGGAGGTGGTGATCCAATTTTATATCAACATTTATTT
>ZFMK-TIS-2597942
TATATTATATATTATTTTTGCTTTATGATCAGGAATAATTGGAACTTCAATAAGATTTATTATTCGAATAGAATTAAGTAATCCTGGTGAATGAATTATAAATGATCAAATTTATAATTCTTTAGTAACTGCTCATGCTTTTTTAATAATTTTTTTTATAGTTATACCTTTTATAATTGGAGGGTTTGGAAATTGATTAGTACCTTTAATATTAGGATGTCCTGATATAGCCTTTCCTCGAATAAATAATATTAGATTTTGATTACTTCCTCCATCATTATTTTTACTTTTATTAAGAAATTTATTTAATATTACTCCAGGAACAGGATGAACAGTTTATCCTCCATTATCATCATCAATATTTCATAATTCACCTTCAGTAGATTTAGCAATTTTTTCACTTCATATATCTGGAATTTCATCAATTATAGGTGCAATAAATTTTATAGTTACAATTATAATAATAAAGAATATTTCAATAAATTTTGATCAAATTAATTTATTTTCTTGATCAATTTTTATTACAGCAATTTTATTATTATTATCTTTACCAGTTTTAGCAGGTGCAATTACTATATTATTATTTGATCGAAATTTTAATACTTCTTTTTTTGACCCAATAGGAGGTGGTGATCCAATTTTATATCAACATTTATTT
>ZFMK-TIS-2597608
TGTATTATACATTATTTTTGCTTTATGATCAGGTATAATTGGAACTTCTATAAGATTTATTATTCGAATAGAATTAAGAAGTCCAGGTGAATGAATTATAAATGATCAAATTTATAATTCATTAGTAACTGCTCATGCTTTTTTAATAATTTTTTTTATAGTTATACCTTTTATAATTGGAGGATTTGGTAATTGATTAGTTCCATTAATATTAGGATGTCCTGATATAGCATTTCCTCGAATAAATAATATTAGATTTTGATTACTTCCCCCTTCTTTATTTTTATTATTATTAAGAAATTTATTTAATATTACTCCAGGAACTGGTTGAACAGTTTATCCTCCTTTATCATCTTCAATATTTCATAATTCTCCTTCTGTAGATTTGGCGATTTTTTCACTTCATATATCTGGAATTTCTTCTATTATAGGAGCAATAAATTTTATAGTAACAATTATATTAATAAAAAATATTTCAATAAATTATGATCAAATTAATTTATTTTCTTGATCAATTTTTATTACAGCAATTTTATTATTATTATCATTGCCTGTTTTAGCAGGTGCTATTACTATATTATTATTTGATCGAAATTTTAATACATCTTTTTTTGATCCAATAGGAGGAGGTGATCCAATTTTATATCAACATTTATTT
>ZFMK-TIS-2597609
TATATTGTATATTATTTTTGCTTTATGATCAGGAATAATTGGAACTTCTATAAGATTTATTATTCGAATAGAATTAAGGAGTCCAGGTGAATGGATTATAAATGATCAAATTTATAATTCATTAGTAACTGCTCATGCTTTTTTAATAATTTTTTTTATAGTTATACCTTTTATAATTGGAGGATTTGGTAATTGATTAGTTCCATTAATATTAGGATGTCCTGATATAGCATTTCCTCGAATAAATAATATTAGATTTTGATTGCTTCCTCCTTCTTTATTTTTATTATTATTAAGAAATTTATTTAATATTACTCCAGGAACTGGTTGAACAGTTTATCCTCCTTTATCATCTTCAATATTTCATAATTCTCCTTCTGTAGATTTAGCAATTTTTTCACTTCATATATCTGGAATTTCTTCTATTATAGGAGCAATAAATTTTATAGTAACAATTATATTAATAAAAAATATTTCAATAAATTATGATCAAATTAATTTATTTTCTTGATCAATTTTTATTACAGCAATTTTATTATTATTATCATTACCTGTTTTAGCAGGTGCTATTACTATATTATTATTTGATCGAAATTTTAATACATCTTTTTTTGATCCAATAGGAGGAGGTGATCCAATTTTATATCAACATTTATTT
>ZFMK-TIS-2597610
TATATTGTATATTATTTTTGCTTTATGATCAGGAATAATTGGAACTTCTATAAGATTTATTATTCGAATAGAATTAAGGAGTCCAGGTGAATGGATTATAAATGATCAAATTTATAATTCATTAGTAACTGCTCATGCTTTTTTAATAATTTTTTTTATAGTTATACCTTTTATAATTGGAGGATTTGGTAATTGATTAGTTCCATTAATATTAGGATGTCCTGATATAGCATTTCCTCGAATAAATAATATTAGATTTTGATTGCTTCCTCCTTCTTTATTTTTATTATTATTAAGAAATTTATTTAATATTACTCCAGGAACTGGTTGAACAGTTTATCCTCCTTTATCATCTTCAATATTTCATAATTCTCCTTCTGTAGATTTAGCAATTTTTTCACTTCATATATCTGGAATTTCTTCTATTATAGGAGCAATAAATTTTATAGTAACAATTATATTAATAAAAAATATTTCAATAAATTATGATCAAATTAATTTATTTTCTTGATCAATTTTTATTACAGCAATTTTATTATTATTATCATTACCTGTTTTAGCAGGTGCTATTACTATATTATTATTTGATCGAAATTTTAATACATCTTTTTTTGATCCAATAGGAGGAGGTGATCCAATTTTATATCAACATTTATTT
>ZFMK-TIS-2594998
AATATTATATATTATTTTTGCTTTATGATCAGGAATAATTGGAACTTCAATAAGATTTATTATTCGAATAGAATTAAGAAATCCAGGTGAATGAATTATAAATGACCAAATTTATAATTCATTAGTAACAGCTCATGCATTCTTAATAATTTTTTTTATAGTTATACCATTTATAATTGGAGGATTTGGAAATTGATTAATCCCTTTAATATTAGGATGTCCTGATATAGCATTCCCTCGAATAAATAATATTAGATTTTGATTATTACCTCCTTCATTATTTTTATTATTATTAAGAAATCTTTTTAATATTACTCCAGGAACTGGATGAACAGTATATCCACCTTTATCATCATCAATATTTCATAGATCCCCTTCTGTAGATTTAGCTATTTTTTCCTTACACATAGCTGGAATTTCATCTATTATAGGAGCTATAAATTTTATAGTTACAATTATAATAATAAAAAATATTTCAATAAATTATGATCAAGTTAATTTATTTTCTTGATCTGTATTTATTACTGCTATTTTATTACTATTATCATTACCTGTATTAGCAGGTGCAATTACTATATTATTATTTGATCGTAATTTTAATACTTCATTTTTTGATCCAATAGGAGGAGGGGATCCAATTTTATATCAACATTTATTT
>ZFMK-TIS-2597947
AATATTATATATTATTTTTGCTTTATGATCAGGAATAATTGGAACTTCAATAAGATTTATTATTCGAATAGAATTAAGAAATCCAGGTGAATGAATTATAAATGACCAAATTTATAATTCATTAGTAACAGCTCATGCATTCTTAATAATTTTTTTTATAGTTATACCATTTATAATTGGAGGATTTGGAAATTGATTAATCCCTTTAATATTAGGATGTCCTGATATAGCATTCCCTCGAATAAATAATATTAGATTTTGATTATTACCTCCTTCATTATTTTTATTATTATTAAGAAATCTTTTTAATATTACTCCAGGAACTGGATGAACAGTATATCCACCTTTATCATCATCAATATTTCATAGATCCCCTTCTGTAGATTTAGCTATTTTTTCCTTACACATAGCTGGAATTTCATCTATTATAGGAGCTATAAATTTTATAGTTACAATTATAATAATAAAAAATATTTCAATAAATTATGATCAAGTTAATTTATTTTCTTGATCTGTATTTATTACTGCTATTTTATTACTATTATCATTACCTGTATTAGCAGGTGCAATTACTATATTATTATTTGATCGTAATTTTAATACTTCATTTTTTGATCCAATAGGAGGAGGGGATCCAATTTTATATCAACATTTATTT
>ZFMK-TIS-2594938
AATTTTATATATTATATTTGCTATATGATCAGGAATAATTGGAGCATCAATAAGATTAATTATTCGTATAGAATTAAGAACACCTGGAAGTTGAATTTCTAATGATCAAATTTACAATTCATTAGTTACCGCTCATGCTTTTTTAATAATTTTTTTTATAGTTATACCTTTTATAATTGGTGGTTTTGGAAATTACTTAATTCCTCTAATAATTGGATCCCCAGATATATCATTTCCTCGTTTAAATAATATTAGATTTTGATTATTACCTCCTTCACTATTTTTACTACTTATAAGAAATTTATTTTCAATAAGTCCTGGAACTGGATGAACTGTTTACCCCCCACTTTCATCATATCTTTTTCATTCTTCACCATCTGTTGATTTAGCTATTTTCTCACTTCATATATCAGGTATTTCATCAATTCTTGGTGCTATTAATTTTATAGTTACTATTATAATAATAAAAAATATTTCAATTAATTATGATTCAATTCCTTTATTTTCTTGATCCGTATTTATTACTGCAATCCTTTTACTTTTTTCTTTACCTGTTTTAGCAGGAGCAATTACTATATTATTATTTGATCGAAATTTAAATACATCATTTTTTGATCCCATAGGAGGAGGAGATCCAATTTTATATCAACATTTATTT
>ZFMK-TIS-2597602
AATTTTATATATTATATTTGCTATATGATCAGGAATAATTGGAGCATCAATAAGATTAATTATTCGTATAGAATTAAGAACACCTGGAAGTTGAATTTCTAATGATCAAATTTACAATTCATTAGTTACCGCTCATGCTTTTTTAATAATTTTTTTTATAGTTATACCTTTTATAATTGGTGGTTTTGGAAATTACTTAATTCCTCTAATAATTGGATCCCCAGATATATCATTTCCTCGTTTAAATAATATTAGATTTTGATTATTACCTCCTTCACTATTTTTACTACTTATAAGAAATTTATTTTCAATAAGTCCTGGAACTGGATGAACTGTTTACCCCCCACTTTCATCATATCTTTTTCATTCTTCACCATCTGTTGATTTAGCTATTTTCTCACTTCATATATCAGGTATTTCATCAATTCTTGGTGCTATTAATTTTATAGTTACTATTATAATAATAAAAAATATTTCAATTAATTATGATTCAATTCCTTTATTTTCTTGATCCGTATTTATTACTGCAATCCTTTTACTTTTTTCTTTACCTGTTTTAGCAGGAGCAATTACTATATTATTATTTGATCGAAATTTAAATACATCATTTTTTGATCCCATAGGAGGAGGAGATCCAATTTTATATCAACATTTATTT
>ZFMK-TIS-2597603
AATTTTATATATTATATTTGCTATATGATCAGGAATAATTGGAGCATCAATAAGATTAATTATTCGTATAGAATTAAGAACACCTGGAAGTTGAATTTCTAATGATCAAATTTACAATTCATTAGTTACCGCTCATGCTTTTTTAATAATTTTTTTTATAGTTATACCTTTTATAATTGGTGGTTTTGGAAATTACTTAATTCCTCTAATAATTGGATCCCCAGATATATCATTTCCTCGTTTAAATAATATTAGATTTTGATTATTACCTCCTTCACTATTTTTACTACTTATAAGAAATTTATTTTCAATAAGTCCTGGAACTGGATGAACTGTTTACCCCCCACTTTCATCATATCTTTTTCATTCTTCACCATCTGTTGATTTAGCTATTTTCTCACTTCATATATCAGGTATTTCATCAATTCTTGGTGCTATTAATTTTATAGTTACTATTATAATAATAAAAAATATTTCAATTAATTATGATTCAATTCCTTTATTTTCTTGATCCGTATTTATTACTGCAATCCTTTTACTTTTTTCTTTACCTGTTTTAGCAGGAGCAATTACTATATTATTATTTGATCGAAATTTAAATACATCATTTTTTGATCCCATAGGAGGAGGAGATCCAATTTTATATCAACATTTATTT
>ZFMK-TIS-2597604
AATTTTATATATTATATTTGCTATATGATCAGGAATAATTGGAGCATCAATAAGATTAATTATTCGTATAGAATTAAGAACACCTGGAAGTTGAATTTCTAATGATCAAATTTACAATTCATTAGTTACCGCTCATGCTTTTTTAATAATTTTTTTTATAGTTATACCTTTTATAATTGGTGGTTTTGGAAATTACTTAATTCCTCTAATAATTGGATCCCCAGATATATCATTTCCTCGTTTAAATAATATTAGATTTTGATTATTACCTCCTTCACTATTTTTACTACTTATAAGAAATTTATTTTCAATAAGTCCTGGAACTGGATGAACTGTTTACCCCCCACTTTCATCATATCTTTTTCATTCTTCACCATCTGTTGATTTAGCTATTTTCTCACTTCATATATCAGGTATTTCATCAATTCTTGGTGCTATTAATTTTATAGTTACTATTATAATAATAAAAAATATTTCAATTAATTATGATTCAATTCCTTTATTTTCTTGATCCGTATTTATTACTGCAATCCTTTTACTTTTTTCTTTACCTGTTTTAGCAGGAGCAATTACTATATTATTATTTGATCGAAATTTAAATACATCATTTTTTGATCCCATAGGAGGAGGAGATCCAATTTTATATCAACATTTATTT
>ZFMK-TIS-2597599
AATTTTGTATATTTTATTAGCTTTGTGAGCGGGAATAGTTGGAGCTTCAATAAGATTAATTATTCGTATAGAATTAAGAACTCCAGGGAGTTGAATTGGTCATGATCAAGTTTATAATTCTTTAGTTACTGCTCATGCTTTTTTAATAATTTTTTTTATAGTTATACCTTTTATAATTGGGGGTTTTGGAAATTGATTAATTCCATTGATATTAGGGTCTCCTGATATATCATTTCCTCGTTTAAATAATGTTAGATTTTGATTGTTACCTCCTTCTTTATTTTTGTTATTAATTAGAAATTTATTTTCAGTAAGACCTGGAACAGGTTGAACAGTTTATCCTCCTTTATCATCTTATGCATTTCATTCTTCTCCTTCAGTTGATTTAGCTATTTTTTCTTTACATATATCAGGAATTTCTTCAATTTTAGGGGCTATTAATTTTATAGTAACAATTATAATAATGAAGAATATTTCTTTAAATTATGATAATATTTCTTTATTTCCTTGATCGGTATTTATTACTGCTATTTTATTATTATTATCTTTACCTGTTTTAGCTGGTGCTATTACTATATTATTATTTGATCGAAATTTTAATACTTCTTTTTTTGATCCTATAGGAGGGGGTGATCCTATTTTATATCAACATTTATTT
>ZFMK-TIS-2597600
AATTTTGTATATTTTATTAGCTTTGTGAGCGGGAATAGTTGGAGCTTCAATAAGATTAATTATTCGTATAGAATTAAGAACTCCAGGGAGTTGAATTGGTCATGATCAAGTTTATAATTCTTTAGTTACTGCTCATGCTTTTTTAATAATTTTTTTTATAGTTATACCTTTTATAATTGGGGGTTTTGGAAATTGATTAATTCCATTGATATTAGGGTCTCCTGATATATCATTTCCTCGTTTAAATAATGTTAGATTTTGATTGTTACCTCCTTCTTTATTTTTGTTATTAATTAGAAATTTATTTTCAGTAAGACCTGGAACAGGTTGAACAGTTTATCCTCCTTTATCATCTTATGCATTTCATTCTTCTCCTTCAGTTGATTTAGCTATTTTTTCTTTACATATATCAGGAATTTCTTCAATTTTAGGGGCTATTAATTTTATAGTAACAATTATAATAATGAAGAATATTTCTTTAAATTATGATAATATTTCTTTATTTCCTTGATCGGTATTTATTACTGCTATTTTATTATTATTATCTTTACCTGTTTTAGCTGGTGCTATTACTATATTATTATTTGATCGAAATTTTAATACTTCTTTTTTTGATCCTATAGGAGGGGGCGATCCTATTTTATATCAACATTTATTT
>ZFMK-TIS-2597601
AATTTTGTATATTTTATTAGCTTTGTGAGCGGGAATAGTTGGAGCTTCAATAAGATTAATTATTCGTATAGAATTAAGAACTCCAGGGAGTTGAATTGGTCATGATCAAGTTTATAATTCTTTAGTTACTGCTCATGCTTTTTTAATAATTTTTTTTATAGTTATACCTTTTATAATTGGGGGTTTTGGAAATTGATTAATTCCATTGATATTAGGATCTCCTGATATATCATTTCCTCGTTTAAATAATGTTAGATTTTGATTGTTACCTCCTTCTTTATTTTTGTTATTAATTAGAAATTTATTTTCAGTAAGACCTGGAACAGGTTGAACAGTTTATCCTCCTTTATCATCTTATGCATTTCATTCTTCTCCTTCAGTTGATTTAGCTATTTTTTCTTTACATATATCAGGAATTTCTTCAATTTTAGGGGCTATTAATTTTATAGTAACAATTATAATAATGAAGAATATTTCTTTAAATTATGATAATATTTCTTTATTTCCTTGATCGGTATTTATTACTGCTATTTTATTATTATTATCTTTACCTGTTTTAGCTGGTGCTATTACTATATTATTATTTGATCGAAATTTTAATACTTCTTTTTTTGATCCTATAGGAGGGGGTGATCCTATTTTATATCAACATTTATTT
>ZFMK-TIS-2597936
AATTTTATATATTTTATTAGCTTTATGATCAGGAATAATTGGAGCATCAATAAGATTGATTATTCGAATGGAATTAAGAACTCCTGGTAGTTGGATTAATAATGATCAAGTATATAATTCATTAGTTACTGCTCATGCTTTTTTAATAATTTTTTTTATGGTTATACCTTTTATAATTGGAGGTTTTGGTAATTGATTAGTTCCATTAATATTAGGTTCTCCTGATATATCTTTTCCTCGTTTGAATAATATTAGATTTTGATTATTACCACCTTCATTATTTTTATTATTAATTAGAAATTTATTTTCTGTAAGTCCTGGGACTGGATGAACAGTTTATCCTCCTTTATCTTCTTATGCATTTCATTCTTCTCCTTCAGTTGATTTAGCTATTTTTTCTTTACATATATCAGGAATTTCTTCAATTTTAGGAGCTATTAATTTTATAGTAACAATTATAATAATAAAGAATATTTCTATAAATTATGATAATATTTCTTTATTTCCTTGATCTGTTTTTATTACTGCTATTTTATTATTATTATCATTACCTGTTTTGGCAGGAGCTATTACTATATTATTATTTGATCGAAATTTTAATACTTCATTTTTTGATCCTATAGGAGGAGGGGATCCTATTTTATATCAACATTTATTT
>ZFMK-TIS-2597937
AATTTTATATATTTTATTAGCTTTATGATCAGGAATAATTGGAGCATCAATAAGATTGATTATTCGAATGGAATTAAGAACTCCTGGTAGTTGGATTAATAATGATCAAGTATATAATTCATTAGTTACTGCTCATGCTTTTTTAATAATTTTTTTTATGGTTATACCTTTTATAATTGGAGGTTTTGGTAATTGATTAGTTCCATTAATATTAGGTTCTCCTGATATATCTTTTCCTCGTTTGAATAATATTAGATTTTGATTATTACCACCTTCATTATTTTTATTATTAATTAGAAATTTATTTTCTGTAAGTCCTGGGACTGGATGAACAGTTTATCCTCCTTTATCTTCTTATGCATTTCATTCTTCTCCTTCAGTTGATTTAGCTATTTTTTCTTTACATATATCAGGAATTTCTTCAATTTTAGGAGCTATTAATTTTATAGTAACAATTATAATAATAAAGAATATTTCTATAAATTATGATAATATTTCTTTATTTCCTTGATCTGTTTTTATTACTGCTATTTTATTATTATTATCATTACCTGTTTTGGCAGGAGCTATTACTATATTATTATTTGATCGAAATTTTAATACTTCATTTTTTGATCCTATAGGAGGAGGGGATCCTATTTTATATCAACATTTATTT
>ZFMK-TIS-2594918
AATGATTTATTTTGTTTTTGCATTATGATCTGGAATAATTGGTACATCTATAAGTATAATTATTCGTATAGAATTAAGTACTCCTGGGGCTTGAATTGGAAATGATCAAATTTATAATTCGATTGTTACTGTTCATGCATTTTTAATAATTTTTTTTATAGTTATACCTTTTATGATTGGGGGATTTGGAAATTGATTAATTCCTTTGATATTGGGGGCTCCTGATATAGCATTTCCACGAATAAATAATATTAGATTTTGATTATTACCTCCTTCATTAACTTTATTACTTTTGAGAAATTTATTTCAAGTTAGTCCAGGAACTGGATGAACTATTTATCCTCCTTTATCTTCTTATTTATTTCATTCTTCACCTTCAGTTGATATTACTATTTTTTCTTTACATTTATCAGGGGTTTCTTCAATTATTGGGGCAATAAATTTTATGGTTACTATTGTAATAATAAAAAATTTATCATTAAATTATGATCAAATTTCATTATTTTCATGATCAGTTTTTATTACAGCTATTTTATTATTATTATCATTACCAGTTTTAGCTGGTGCAATTACTATATTAATTTTTGATCGTAATATTAATACTTCATTTTTTGATCCTTTAGGTGGAGGGGATCCTATTTTATATCAACATTTATTT
>ZFMK-TIS-2597922
AATGATTTATTTTGTTTTTGCATTATGATCTGGAATAATTGGTACATCTATAAGTATAATTATTCGTATAGAATTAAGTACTCCTGGGGCTTGAATTGGAAATGATCAAATTTATAATTCGATTGTTACTGTTCATGCATTTTTAATAATTTTTTTTATAGTTATACCTTTTATGATTGGGGGATTTGGAAATTGATTAATTCCTTTGATATTGGGGGCTCCTGATATAGCATTTCCACGAATAAATAATATTAGATTTTGATTATTACCTCCTTCATTAACTTTATTACTTTTGAGAAATTTATTTCAAGTTAGTCCAGGAACTGGATGAACTATTTATCCTCCTTTATCTTCTTATTTATTTCATTCTTCACCTTCAGTTGATATTACTATTTTTTCTTTACATTTATCAGGGGTTTCTTCAATTATTGGGGCAATAAATTTTATGGTTACTATTGTAATAATAAAAAATTTATCATTAAATTATGATCAAATTTCATTATTTTCATGATCAGTTTTTATTACAGCTATTTTATTATTATTATCATTACCAGTTTTAGCTGGTGCAATTACTATATTAATTTTTGATCGTAATATTAATACTTCATTTTTTGATCCTTTAGGTGGAGGGGATCCTATTTTATATCAACATTTATTT
>ZFMK-TIS-2594922
TATAATTTATTTTGTGTTTGCTTTATGATCAGGGATAATTGGAACTTCTATGAGAATAATTATTCGTATGGAGTTAAGTACCCCAGGTATATGAATTAATAATGATCAAGTTTATAATTCAATTGTTACTGTTCATGCATTTTTAATAATTTTTTTTATAGTAATACCATTTATAATTGGTGGATTTGGTAATTGATTAGTTCCATTAATATTAGGATCTCCAGATATGGCATTTCCTCGTATAAATAATATTAGATTTTGATTATTACCGCCATCATTAATATTATTACTTTTAAGAAATTTATTTCAAGTTAGACCAGGGACTGGTTGAACGGTTTATCCTCCTTTATCTTCATATTTATTTCATTCTTCTCCTTCTGTTGATATTACTATTTTTTCTTTACATTTATCAGGAATTTCTTCAATTATTGGGGCAATAAATTTTATAGTAACTATTATAATAATAAAAAATTTATCTTTAAATTATGATCAAATAGCTTTATTTCCTTGATCAGTGTTTATTACAGCTATTTTATTATTATTATCATTGCCAGTTTTAGCTGGAGCAATTACAATATTAATTTTTGATCGAAATATTAATACTTCGTTTTTTGATCCTTTAGGGGGAGGTGATCCAATTTTATATCAACATTTATTT
>ZFMK-TIS-2594928
TATAATTTATTTTGTGTTTGCTTTATGATCAGGGATAATTGGAACTTCTATGAGAATAATTATTCGTATGGAGTTAAGTACCCCAGGTATATGAATTAATAATGATCAAGTTTATAATTCAATTGTTACTGTTCATGCATTTTTAATAATTTTTTTTATAGTAATACCATTTATAATTGGTGGATTTGGTAATTGATTAGTTCCATTAATATTAGGATCTCCAGATATGGCATTTCCTCGTATAAATAATATTAGATTTTGATTATTACCGCCATCATTAATATTATTACTTTTAAGAAATTTATTTCAAGTTAGACCAGGGACTGGTTGAACGGTTTATCCTCCTTTATCTTCATATTTATTTCATTCTTCTCCTTCTGTTGATATTACTATTTTTTCTTTACATTTATCAGGAATTTCTTCAATTATTGGGGCAATAAATTTTATAGTAACTATTATAATAATAAAAAATTTATCTTTAAATTATGATCAAATAGCTTTATTTCCTTGATCAGTGTTTATTACAGCTATTTTATTATTATTATCATTGCCAGTTTTAGCTGGAGCAATTACAATATTAATTTTTGATCGAAATATTAATACTTCGTTTTTTGATCCTTTAGGGGGAGGTGATCCAATTTTATATCAACATTTATTT
>ZFMK-TIS-2597924
TATAATTTATTTTGTGTTTGCTTTATGATCAGGGATAATTGGAACTTCTATGAGAATAATTATTCGTATGGAGTTAAGTACCCCAGGTATATGAATTAATAATGATCAAGTTTATAATTCAATTGTTACTGTTCATGCATTTTTAATAATTTTTTTTATAGTAATACCATTTATAATTGGTGGATTTGGTAATTGATTAGTTCCATTAATATTAGGATCTCCAGATATGGCATTTCCTCGTATAAATAATATTAGATTTTGATTATTACCGCCATCATTAATATTATTACTTTTAAGAAATTTATTTCAAGTTAGACCAGGGACTGGTTGAACGGTTTATCCTCCTTTATCTTCATATTTATTTCATTCTTCTCCTTCTGTTGATATTACTATTTTTTCTTTACATTTATCAGGAATTTCTTCAATTATTGGGGCAATAAATTTTATAGTAACTATTATAATAATAAAAAATTTATCTTTAAATTATGATCAAATAGCTTTATTTCCTTGATCAGTGTTTATTACAGCTATTTTATTATTATTATCATTGCCAGTTTTAGCTGGAGCAATTACAATATTAATTTTTGATCGAAATATTAATACTTCGTTTTTTGATCCTTTAGGGGGAGGTGATCCAATCTTGTATCAACATTTATTT
>ZFMK-TIS-2597923
TATAATTTATTTTGTATTTGCTTTATGATCAGGAATAATTGGAACTTCTATGAGAATAATTATTCGTATAGAGTTAAGTACCCCAGGTATATGAATTAATAATGATCAAGTTTATAATTCAATTGTTACTGTTCATGCATTTTTAATAATTTTTTTTATAGTAATACCATTTATAATTGGTGGATTTGGTAATTGATTAGTTCCATTAATATTAGGATCYCCAGATATGGCATTTCCTCGTATAAATAATATTAGATTTTGATTATTACCACCATCATTAATATTATTACTTTTAAGAAATTTATTTCAAGTTAGACCAGGGACTGGTTGAACGGTTTATCCTCCTTTATCTTCATATTTATTTCATTCTTCTCCTTCTGTGGATATTACTATTTTTTCTTTACATTTATCAGGAATTTCTTCAATTATTGGGGCAATAAATTTTATAGTAACTATTATAATAATAAAAAATTTATCTTTAAATTATGATCAAATAGCTTTATTTCCTTGATCAGTGTTTATTACAGCTATTTTGTTATTATTATCATTACCAGTTTTAGCAGGAGCAATTACAATATTAATTTTTGATCGAAATATTAATACTTCGTTTTTTGATCCATTAGGGGGAGGTGATCCAATCTTGTATCAACATTTATTT
>ZFMK-TIS-2597925
TATAATTTATTTTATTTTTGCTTTATGAGCAGGAATAATTGGAACTTCAATAAGGGTGATTATTCGTATAGAGTTAAGAGTTCCTGGAGAGTGAATTGGTAATGATCAAGTTTATAATACTATTGTAACTGTTCATGCTTTTTTAATAATTTTTTTTATGGTAATACCATTTATAATTGGTGGATTTGGTAATTGATTAGTACCTTTAATATTAGGTTCTCCTGATATAGCCTTTCCTCGTATAAATAATATTAGATTTTGATTGTTACCTCCATCTTTAATTTTAATACTTTTAAGGAATTTATTTCAAATTAGATCAGGTACAGGATGAACAATTTATCCCCCATTGTCATCTTATTTATTTCATTCTTCACCTTCAGTTGATATAGTTATTTTTTCTTTACATTTATCAGGAATTTCTTCAATTATTGGTGCTATAAATTTTATAGTAACTATTATAATAATAAAAAATTTATCTTTAAATTATGATCAAATTTCTTTATTTCCTTGATCTGTATTTATTACAGCTATTTTGTTATTATTATCATTACCTGTTTTAGCTGGTGCAATTACTATATTAATTTTTGATCGTAATTTAAATACTTCTTTTTTTGATCCTTTAGGAGGAGGAGATCCAATTTTATATCAACATTTATTT
>ZFMK-TIS-22325
GATACTTTATATAATTTTTGCACTATGAGCCGGAATAATTGGATCAAGATTATCTATAATTATTCGAATAGAGTTAAGAACTCCCGGATCATGGATTAAAAATGATCAAATTTATAATTCTATTGTTACTGCCCATGCATTTTTAATAATTTTTTTTTTAGTAATACCATTTATAATTGGAGGATTTGGTAATTGATTAATACCTTTAATAATTGGGGCACCAGATATAGCATTCCCACGAATAAATAATGTAAGATTTTGATTATTACCTCCCTCACTAATCTTACTATTATTAAGAAATTTAATTACTCCTAGACCAGGAACTGGATGAACTGTATATCCTCCCTTATCACTATATATATTTCATCCATCTCCATCAGTTGACTTAACAATTTTCTCTTTACACTTATCAGGAATTTCTTCAATTATTGGATCTTTAAATTTTATAGTTACAATTTTATTAATAAAAAATTATTCCTTAAATTATAGTCAAATAACTTTATTTCCATGATCAATTTTTATTACAACCATATTACTTCTTTTATCTTTACCAGTATTAGCTGGAGCAATTACTATATTATTATTTGATCGAAATTTAAATACATCATTTTTCGATCCAATAGGAGGAGGAGACCCAATTTTATATCAACATTTATTT
>ZFMK-TIS-2598016
TATATTATATATAATTTTTGCTTTATGAGCTGGAATAATTGGTTCAAGATTATCAATAATTATTCGGATAGAATTAAGTACACCTGGGGCTTGAATTAAAAATGATCAAATTTACAATTCTATTGTTACAGCTCATGCATTTTTAATAATTTTTTTTTTAGTTATACCATTTATAATTGGGGGATTTGGTAATTGATTAATACCATTAATAATTGGAGCTCCAGATATAGCATTCCCACGAATAAATAATGTAAGATTTTGATTATTACCTCCCTCATTAATCTTACTATTATCAAGAAATTTAATTACCCCTAGACCAGGAACTGGTTGAACTGTATATCCTCCCTTATCTTTATATATATTTCACCCTTCTCCTTCAGTTGATTTAACAATTTTTTCACTTCACTTATCAGGAATTTCTTCAATTATTGGTTCATTAAATTTTATAGTTACAATTTTATTAATAAAAAATTATTCATTAAATTATAGTCAAATAACTTTATTTCCATGATCAATTTTTATTACAACAATATTACTTTTATTATCCCTACCAGTATTAGCTGGAGCTATTACAATACTATTATTTGATCGAAATTTAAATACATCATTTTTTGACCCAATAGGTGGAGGAGACCCAATTCTTTATCAACACTTATTT
>ZFMK-TIS-2598017
TATATTATATATAATTTTTGCTTTATGAGCTGGAATAATTGGTTCAAGATTATCAATAATTATTCGGATAGAATTAAGTACACCTGGGGCTTGAATTAAAAATGATCAAATTTACAATTCTATTGTTACAGCTCATGCATTTTTAATAATTTTTTTTTTAGTTATACCATTTATAATTGGGGGATTTGGTAATTGATTAATACCATTAATAATTGGAGCTCCAGATATAGCATTCCCACGAATAAATAATGTAAGATTTTGATTATTACCTCCCTCATTAATCTTACTATTATCAAGAAATTTAATTACCCCTAGACCAGGAACTGGTTGAACTGTATATCCTCCCTTATCTTTATATATATTTCACCCTTCTCCTTCAGTTGATTTAACAATTTTTTCACTTCACTTATCAGGAATTTCTTCAATTATTGGTTCATTAAATTTTATAGTTACAATTTTATTAATAAAAAATTATTCATTAAATTATAGTCAAATAACTTTATTTCCATGATCAATTTTTATTACAACAATATTACTTTTATTATCCCTACCAGTATTAGCTGGAGCTATTACAATACTATTATTTGATCGAAATTTAAATACATCATTTTTTGACCCAATAGGTGGAGGAGACCCAATTCTTTATCAACACTTATTT
>ZFMK-TIS-2598018
TATATTATATATAATTTTTGCTTTATGAGCTGGAATAATTGGTTCAAGATTATCAATAATTATTCGGATAGAATTAAGTACACCTGGGGCTTGAATTAAAAATGATCAAATTTACAATTCTATTGTTACAGCTCATGCATTTTTAATAATTTTTTTTTTAGTTATACCATTTATAATTGGGGGATTTGGTAATTGATTAATACCATTAATAATTGGAGCTCCAGATATAGCATTCCCACGAATAAATAATGTAAGATTTTGATTATTACCTCCCTCATTAATCTTACTATTATCAAGAAATTTAATTACCCCTAGACCAGGAACTGGTTGAACTGTATATCCTCCCTTATCTTTATATATATTTCACCCTTCTCCTTCAGTTGATTTAACAATTTTTTCACTTCACTTATCAGGAATTTCTTCAATTATTGGTTCATTAAATTTTATAGTTACAATTTTATTAATAAAAAATTATTCATTAAATTATAGTCAAATAACTTTATTTCCATGATCAATTTTTATTACAACAATATTACTTTTATTATCCCTACCAGTATTAGCTGGAGCTATTACAATACTATTATTTGATCGAAATTTAAATACATCATTTTTTGACCCAATAGGTGGAGGAGACCCAATTCTTTATCAACACTTATTT
>ZFMK-TIS-2594992
AATATTATACATAATTTTTGCATTATGATCAGGTATAATTGGATCTAGATTATCCATAATTATTCGTATAGAATTAAGAATTCCTGGATCTTGAATTAAAAATGATCAAATTTATAATTCAATTGTTACTGCTCATGCATTTTTAATAATTTTTTTTTTAGTTATACCATTTATAATTGGTGGATTTGGTAATTGATTAATACCATTAATAATTGGAGCTCCTGATATAGCATTCCCACGAATAAATAATGTAAGATTTTGATTATTACCCCCATCATTAATCTTATTATTATCAAGAAATTTAATAAATCCAAGACCAGGAACTGGATGGACTGTATATCCCCCTTTATCATTATATATATTTCATCCTTCCCCTTCTGTAGATTTAACAATTTTTTCATTACATTTATCAGGAATTTCATCAATTATTGGTTCATTAAATTTTATAGTAACTATTTTAATAATAAAAAATTTTTCATTAAATTATAGACAAATAACACTATTTCCATGATCTATTTTTATTACAACAATATTACTTTTATTATCACTTCCTGTATTAGCTGGTGCTATTACAATATTATTATTTGATCGAAATTTAAATACATCATTTTTTGATCCTATAGGTGGAGGTGATCCAATTTTATATCAACATTTATTT
>ZFMK-TIS-2595035
AATATTATACATAATTTTTGCATTATGATCAGGTATAATTGGATCTAGATTATCCATAATTATTCGTATAGAATTAAGAATTCCTGGATCTTGAATTAAAAATGATCAAATTTATAATTCAATTGTTACTGCTCATGCATTTTTAATAATTTTTTTTTTAGTTATACCATTTATAATTGGTGGATTTGGTAATTGATTAATACCATTAATAATTGGAGCTCCTGATATAGCATTCCCACGAATAAATAATGTAAGATTTTGATTATTACCCCCATCATTAATCTTATTATTATCAAGAAATTTAATAAATCCAAGACCAGGAACTGGATGGACTGTATATCCCCCTTTATCATTATATATATTTCATCCTTCCCCTTCTGTAGATTTAACAATTTTTTCATTACATTTATCAGGAATTTCATCAATTATTGGTTCATTAAATTTTATAGTAACTATTTTAATAATAAAAAATTTTTCATTAAATTATAGACAAATAACACTATTTCCATGATCTATTTTTATTACAACAATATTACTTTTATTATCACTTCCTGTATTAGCTGGTGCTATTACAATATTATTATTTGATCGAAATTTAAATACATCATTTTTTGATCCTATAGGTGGAGGTGATCCAATTTTATATCAACATTTATTT
>ZFMK-TIS-2597675
AATATTATACATAATTTTTGCATTATGATCAGGTATAATTGGATCTAGATTATCCATAATTATTCGTATAGAATTAAGAATTCCTGGATCTTGAATTAAAAATGATCAAATTTATAATTCAATTGTTACTGCTCATGCATTTTTAATAATTTTTTTTTTAGTTATACCATTTATAATTGGTGGATTTGGTAATTGATTAATACCATTAATAATTGGAGCTCCTGATATAGCATTCCCACGAATAAATAATGTAAGATTTTGATTATTACCCCCATCATTAATCTTATTATTATCAAGAAATTTAATAAATCCAAGACCAGGAACTGGATGGACTGTATATCCCCCTTTATCATTATATATATTTCATCCTTCCCCTTCTGTAGATTTAACAATTTTTTCATTACATTTATCAGGAATTTCATCAATTATTGGTTCATTAAATTTTATAGTAACTATTTTAATAATAAAAAATTTTTCATTAAATTATAGACAAATAACACTATTTCCATGATCTATTTTTATTACAACAATATTACTTTTATTATCACTTCCTGTATTAGCTGGTGCTATTACAATATTATTATTTGATCGAAATTTAAATACATCATTTTTTGATCCTATAGGTGGAGGTGATCCAATTTTATATCAACATTTATTT
>ZFMK-TIS-2597674
AATATTATATATAATTTTTGCATTATGATCAGGTATAATTGGATCTAGATTATCCATAATTATTCGTATAGAATTAAGAATTCCTGGATCTTGAATTAAAAATGATCAAATTTATAATTCAATTGTTACTGCTCATGCATTTTTAATAATTTTTTTTTTAGTTATACCATTTATAATTGGTGGATTTGGTAATTGATTAATACCACTAATAATTGGAGCTCCTGATATAGCATTTCCACGAATAAATAATGTAAGATTTTGATTATTACCCCCATCATTAATCTTATTATTATCAAGAAATTTAATAAATCCAAGACCAGGAACCGGATGAACTGTATATCCCCCATTATCATTATATATATTTCATCCTTCTCCTTCTGTAGATTTAACAATTTTTTCATTACATTTATCAGGAATTTCATCAATTATTGGTTCACTAAATTTTATAGTAACTATTTTAATAATAAAAAATTTTTCATTAAATTATAGACAAATAACACTATTTCCATGATCTATTTTTATTACAACAATATTACTTTTATTATCACTTCCTGTATTAGCTGGTGCTATTACAATATTATTATTTGATCGAAATCTAAATACATCATTTTTTGACCCTATAGGTGGAGGTGACCCAATTTTATATCAACATTTATTT
>ZFMK-TIS-2598020
AATATTATATATAATTTTTGCATTATGATCAGGTATAATTGGATCTAGATTATCCATAATTATTCGTATAGAATTAAGAATTCCTGGATCTTGAATTAAAAATGATCAAATTTATAATTCAATTGTTACTGCTCATGCATTTTTAATAATTTTTTTTTTAGTTATACCATTTATAATTGGTGGATTTGGTAATTGATTAATACCACTAATAATTGGAGCTCCTGATATAGCATTTCCACGAATAAATAATGTAAGATTTTGATTATTACCCCCATCATTAATCTTATTATTATCAAGAAATTTAATAAATCCAAGACCAGGAACCGGATGAACTGTATATCCCCCATTATCATTATATATATTTCATCCTTCTCCTTCTGTAGATTTAACAATTTTTTCATTACATTTATCAGGAATTTCATCAATTATTGGTTCACTAAATTTTATAGTAACTATTTTAATAATAAAAAATTTTTCATTAAATTATAGACAAATAACACTATTTCCATGATCTATTTTTATTACAACAATATTACTTTTATTATCACTTCCTGTATTAGCTGGTGCTATTACAATATTATTATTTGATCGAAATCTAAATACATCATTTTTTGACCCTATAGGTGGAGGTGACCCAATTTTATATCAACATTTATTT
>ZFMK-TIS-2597705
TATATTATATATAATTTTTGCATTATGAGCAGGAATAATTGGATCAAGATTATCAATAATTATTCGAATAGAATTAAGAATTCCTGGATCTTGAATTAAAAATGATCAAATTTATAATTCAATTGTTACTGCTCATGCATTTTTAATAATTTTTTTTTTAGTTATACCATTTATAATTGGAGGATTTGGAAATTGATTAATACCATTAATAATTGGTGCTCCTGATATAGCATTTCCACGAATAAATAATGTAAGATTTTGATTATTACCTCCATCATTAATTTTATTATTATCAAGAAATTTATTAAATCCTAGACCAGGAACTGGATGAACTGTATACCCCCCATTATCATTATACATATTTCATCCATCTCCTTCTGTAGATTTAACAATTTTTTCTTTACATTTATCAGGAATTTCATCAATTATTGGTTCACTAAATTTTATAGTAACTATTTTATTAATAAAAAATTTTTCATTAAATTATAGACAAATAACATTATTCCCATGATCAATTTTTATTACAACAATATTACTTTTATTGTCATTACCAGTATTAGCTGGAGCAATTACAATATTATTATTTGATCGAAATTTAAATACATCATTTTTTGACCCTATAGGTGGAGGTGACCCAATTTTATATCAACATTTATTT
>ZFMK-TIS-2597707
TATATTATATATAATTTTTGCATTATGAGCAGGAATAATTGGATCAAGATTATCAATAATTATTCGAATAGAATTAAGAATTCCTGGATCTTGAATTAAAAATGATCAAATTTATAATTCAATTGTTACTGCTCATGCATTTTTAATAATTTTTTTTTTAGTTATACCATTTATAATTGGAGGATTTGGAAATTGATTAATACCATTAATAATTGGTGCTCCTGATATAGCATTCCCACGAATAAATAATGTAAGATTTTGATTATTACCTCCATCATTAATTTTATTATTATCAAGAAATTTATTAAATCCTAGACCAGGAACTGGATGAACTGTATACCCCCCATTATCATTATACATATTTCATCCATCTCCTTCTGTAGATTTAACAATTTTTTCTTTACATTTATCAGGAATTTCATCAATTATTGGTTCACTAAATTTTATAGTAACTATTTTATTAATAAAAAATTTTTCATTAAATTATAGACAAATAACATTATTCCCATGATCAATTTTTATTACAACAATATTACTTTTATTGTCATTACCAGTATTAGCTGGAGCAATTACAATATTATTATTTGATCGAAATTTAAATACATCATTTTTTGACCCTATAGGTGGAGGTGACCCAATTTTATATCAACATTTATTT
>ZFMK-TIS-2597706
TATATTATATATAATTTTTGCATTATGAGCAGGAATAATTGGATCAAGATTATCAATAATTATTCGAATAGAATTAAGAATTCCTGGCTCTTGAATTAAAAATGATCAAATTTATAATTCAATTGTTACTGCTCATGCATTTTTAATAATTTTTTTTTTAGTTATACCATTTATAATTGGAGGATTTGGAAATTGATTAATACCATTAATAATTGGTGCTCCTGATATAGCATTTCCACGAATAAATAATGTAAGATTTTGATTATTACCTCCATCATTAATTTTATTATTATCAAGAAATTTATTAAATCCTAGACCAGGAACTGGATGAACTGTATACCCCCCATTATCATTATACATATTTCATCCATCTCCTTCTGTAGATTTAACAATTTTTTCTTTACATTTATCAGGAATTTCATCAATTATTGGTTCACTAAATTTTATAGTAACTATTTTATTAATAAAAAATTTTTCATTAAATTATAGACAAATAACATTATTCCCATGATCAATTTTTATTACAACAATATTACTTTTATTGTCATTACCAGTATTAGCTGGAGCAATTACAATATTATTATTTGATCGAAATTTAAATACATCATTTTTTGACCCTATAGGTGGAGGTGATCCAATTTTATATCAACATTTATTT
>ZFMK-TIS-2571311
AATATTATATATAATTTTTGCTTTATGAGCTGGAATAACTGGATCAAGATTATCTATAATCATTCGTATAGAATTAAGAACCCCAGGATCTTGAATTAAAAATGATCAAATTTATAATTCCATTGTTACAGCTCATGCATTTTTAATAATTTTCTTTTTAGTTATACCATTTATAATTGGAGGATTTGGTAATTGATTAATACCATTAATAGTAGGAGCACCAGATATAGCATTTCCACGAATAAATAATATTAGATTTTGATTATTACCACCATCATTAATTTTATTATTATTAAGAAATTTAATTACTCCAAGACCAGGAACTGGTTGAACAGTATATCCACCCTTATCATTATATATATATCACCCATCACCTTCTATTGATATAACAATTTTTTCTCTTCATTTATCAGGAATTTCTTCAATTATTGGTTCATTAAATTTTATAGTAACAATTTTAATAATAAAAAATTATTCATTAAATTATAGTCAAATAACATTATTTCCATGATCAATTTTTATTACAACTATATTACTTTTATTATCATTACCAGTACTAGCAGGTGCAATTACAATATTATTATTTGATCGAAATTTAAATACATCTTTTTTTGATCCTATAGGTGGAGGAGATCCAATTTTATATCAACATCTATTT
>ZFMK-TIS-2571312
AATTATATATATAATATTTGCATTATGATCTGGAATAATTGGTTCAAGAATATCAATAATTATTCGAATAGAATTAAGAACACCAGGATCCTGAATCAAAAATGATCAAATTTATAATTCTATTGTCACAGCTCATGCATTTTTAATAATCTTTTTTTTAGTAATACCATTTATAATTGGTGGATTTGGTAATTGATTAATACCATTAATAATTGGAGCTCCAGATATAGCTTTTCCACGAATAAATAATGTAAGATTTTGATTTTTACCTCCATCTTTAATCTTACTATTATCTAGAAATTTAATTAATCCAAGACCAGGAACTGGATGAACTGTATACCCCCCCTTATCATTATACATATTTCATCCATCCCCTTCAGTTGATTTGACAATTTTTTCACTTCATTTATCTGGAATTTCATCAATTATTGGATCATTAAATTTTATAGTAACAATTTTATTAATAAAAAATTACTCCTTAAATTATAGAAAAGTAACATTATTCCCATGATCAGTTTTTATTACAACAATATTACTTTTATTGTCATTACCAGTTTTAGCGGGTGCAATTACAATATTATTATTTGATCGAAATTTAAATACATCTTTTTTTGATCCAATAGGAGGTGGAGATCCAATTTTATATCAACATTTATTT
>ZFMK-TIS-2571324
AATTATATATATAATATTTGCATTATGATCTGGAATAATTGGTTCAAGAATATCAATAATTATTCGAATAGAATTAAGAACACCAGGATCCTGAATCAAAAATGATCAAATTTATAATTCTATTGTCACAGCTCATGCATTTTTAATAATCTTTTTTTTAGTAATACCATTTATAATTGGTGGATTTGGTAATTGATTAATACCATTAATAATTGGAGCTCCAGATATAGCTTTTCCACGAATAAATAATGTAAGATTTTGATTTTTACCTCCATCTTTAATCTTACTATTATCTAGAAATTTAATTAATCCAAGACCAGGAACTGGATGAACTGTATACCCCCCCTTATCATTATACATATTTCATCCATCCCCTTCAGTTGATTTGACAATTTTTTCACTTCATTTATCTGGAATTTCATCAATTATTGGATCATTAAATTTTATAGTAACAATTTTATTAATAAAAAATTACTCCTTAAATTATAGAAAAGTAACATTATTCCCATGATCAGTTTTTATTACAACAATATTACTTTTATTGTCATTACCAGTTTTAGCGGGTGCAATTACAATATTATTATTTGATCGAAATTTAAATACATCTTTTTTTGATCCAATAGGAGGTGGAGATCCAATTTTATATCAACATTTATTT
>ZFMK-TIS-2595019
AATTATATATATAATATTTGCATTATGATCTGGAATAATTGGTTCAAGAATATCAATAATTATTCGAATAGAATTAAGAACACCAGGATCCTGAATCAAAAATGATCAAATTTATAATTCTATTGTCACAGCTCATGCATTTTTAATAATCTTTTTTTTAGTAATACCATTTATAATTGGTGGATTTGGTAATTGATTAATACCATTAATAATTGGAGCTCCAGATATAGCTTTTCCACGAATAAATAATGTAAGATTTTGATTTTTACCTCCATCTTTAATCTTACTATTATCTAGAAATTTAATTAATCCAAGACCAGGAACTGGATGAACTGTATACCCCCCCTTATCATTATACATATTTCATCCATCCCCTTCAGTTGATTTGACAATTTTTTCACTTCATTTATCTGGAATTTCATCAATTATTGGATCATTAAATTTTATAGTAACAATTTTATTAATAAAAAATTACTCCTTAAATTATAGAAAAGTAACATTATTCCCATGATCAGTTTTTATTACAACAATATTACTTTTATTGTCATTACCAGTTTTAGCGGGTGCAATTACAATATTATTATTTGATCGAAATTTAAATACATCTTTTTTTGATCCAATAGGAGGTGGAGATCCAATTTTATATCAACATTTATTT
>ZFMK-TIS-2598014
AATTATATATATAATATTTGCATTATGATCTGGAATAATTGGTTCAAGAATATCAATAATTATTCGAATAGAATTAAGAACACCAGGATCCTGAATCAAAAATGATCAAATTTATAATTCTATTGTCACAGCTCATGCATTTTTAATAATCTTTTTTTTAGTAATACCATTTATAATTGGTGGATTTGGTAATTGATTAATACCATTAATAATTGGAGCTCCAGATATAGCTTTTCCACGAATAAATAATGTAAGATTTTGATTTTTACCTCCATCTTTAATCTTACTATTATCTAGAAATTTAATTAATCCAAGACCAGGAACTGGATGAACTGTATACCCCCCCTTATCATTATACATATTTCATCCATCCCCTTCAGTTGATTTGACAATTTTTTCACTTCATTTATCTGGAATTTCATCAATTATTGGATCATTAAATTTTATAGTAACAATTTTATTAATAAAAAATTACTCCTTAAATTATAGAAAAGTAACATTATTCCCATGATCAGTTTTTATTACAACAATATTACTTTTATTGTCATTACCAGTTTTAGCGGGTGCAATTACAATATTATTATTTGATCGAAATTTAAATACATCTTTTTTTGATCCAATAGGAGGTGGAGATCCAATTTTATATCAACATTTATTT
>ZFMK-TIS-2604669
AATTATATATATAATATTTGCATTATGATCTGGAATAATTGGTTCAAGAATATCAATAATTATTCGAATAGAATTAAGAACACCAGGATCCTGAATCAAAAATGATCAAATTTATAATTCTATTGTCACAGCTCATGCATTTTTAATAATCTTTTTTTTAGTAATACCATTTATAATTGGTGGATTTGGTAATTGATTAATACCATTAATAATTGGAGCTCCAGATATAGCTTTTCCACGAATAAATAATGTAAGATTTTGATTTTTACCTCCATCTTTAATCTTACTATTATCTAGAAATTTAATTAATCCAAGACCAGGAACTGGATGAACTGTATACCCCCCCTTATCATTATACATATTTCATCCATCCCCTTCAGTTGATTTGACAATTTTTTCACTTCATTTATCTGGAATTTCATCAATTATTGGATCATTAAATTTTATAGTAACAATTTTATTAATAAAAAATTACTCCTTAAATTATAGAAAAGTAACATTATTCCCATGATCAGTTTTTATTACAACAATATTACTTTTATTGTCATTACCAGTTTTAGCGGGTGCAATTACAATATTATTATTTGATCGAAATTTAAATACATCTTTTTTTGATCCAATAGGAGGTGGAGATCCAATTTTATATCAACATTTATTT
>ZFMK-TIS-2604721
AATTATATATATAATATTTGCATTATGATCTGGAATAATTGGTTCAAGAATATCAATAATTATTCGAATAGAATTAAGAACACCAGGATCCTGAATCAAAAATGATCAAATTTATAATTCTATTGTCACAGCTCATGCATTTTTAATAATCTTTTTTTTAGTAATACCATTTATAATTGGTGGATTTGGTAATTGATTAATACCATTAATAATTGGAGCTCCAGATATAGCTTTTCCACGAATAAATAATGTAAGATTTTGATTTTTACCTCCATCTTTAATCTTACTATTATCTAGAAATTTAATTAATCCAAGACCAGGAACTGGATGAACTGTATACCCCCCCTTATCATTATACATATTTCATCCATCCCCTTCAGTTGATTTGACAATTTTTTCACTTCATTTATCTGGAATTTCATCAATTATTGGATCATTAAATTTTATAGTAACAATTTTATTAATAAAAAATTACTCCTTAAATTATAGAAAAGTAACATTATTCCCATGATCAGTTTTTATTACAACAATATTACTTTTATTGTCATTACCAGTTTTAGCGGGTGCAATTACAATATTATTATTTGATCGAAATTTAAATACATCTTTTTTTGATCCAATAGGAGGTGGAGATCCAATTTTATATCAACATTTATTT
>ZFMK-TIS-2603680
GATTTTGTACATAATATTCGCACTATGGTCCGGCATGGTCGGATCAAGAATATCAATAATCATTCGTATAGAATTAAGAACACCGGGATCATGAATTAAAAATGACCAAATCTACAATTCTATTGTTACTGCTCATGCATTTTTAATAATTTTTTTTTTAGTTATACCATTTATAATTGGTGGATTTGGAAATTGATTAATACCATTAATAATTGGAGCACCAGATATAGCTTTCCCACGAATAAATAATGTAAGATTTTGACTTTTACCCCCATCATTAATCTTACTATTATCGAGAAATTTAATTAATCCAAGACCAGGAACTGGATGAACTGTATATCCCCCCCTATCATTATATATATTTCATCCATCACCTTCAGTTGATTTAACAATTTTCTCACTTCATTTATCTGGAATTTCATCAATTATTGGATCATTAAATTTTATAGTTACAATTTTATTAATAAAAAATTATTCTTTAAATTATAGAAAAGTAACATTATTTCCATGATCAGTTTTTATTACAACAATATTACTTTTATTATCATTACCAGTATTAGCAGGTGCAATTACAATATTATTATTTGATCGAAATTTAAATACATCATTTTTTGATCCAATAGGTGGAGGAGATCCTATTTTATATCAACATTTATTT
>ZFMK-TIS-2604670
GATTTTGTACATAATATTCGCACTATGGTCCGGCATGGTCGGATCAAGAATATCAATAATCATTCGTATAGAATTAAGAACACCGGGATCATGAATTAAAAATGACCAAATCTACAATTCTATTGTTACTGCTCATGCATTTTTAATAATTTTTTTTTTAGTTATACCATTTATAATTGGTGGATTTGGAAATTGATTAATACCATTAATAATTGGAGCACCAGATATAGCTTTCCCACGAATAAATAATGTAAGATTTTGACTTTTACCCCCATCATTAATCTTACTATTATCGAGAAATTTAATTAATCCAAGACCAGGAACTGGATGAACTGTATATCCCCCCCTATCATTATATATATTTCATCCATCACCTTCAGTTGATTTAACAATTTTCTCACTTCATTTATCTGGAATTTCATCAATTATTGGATCATTAAATTTTATAGTTACAATTTTATTAATAAAAAATTATTCTTTAAATTATAGAAAAGTAACATTATTTCCATGATCAGTTTTTATTACAACAATATTACTTTTATTATCATTACCAGTATTAGCAGGTGCAATTACAATATTATTATTTGATCGAAATTTAAATACATCATTTTTTGATCCAATAGGTGGAGGAGATCCTATTTTATATCAACATTTATTT
>ZFMK-TIS-2597676
AATTCTTTACATAATTTTTGCTTTATGATCAGGAATAGTGGGATCTAGAATATCTATATTAATTCGAATAGAATTAAGAACACCAGGATCATGAATTAAAAATGATCAAATTTATAATTCTATTGTTACAGCACATGCATTTTTAATAATTTTTTTTTTAGTAATACCATTTATAATTGGTGGATTTGGAAATTGATTAATACCATTAATAATTGGAGCCCCCGATATAGCTTTTCCACGAATAAATAATGTAAGATTTTGATTATTACCTCCATCATTAATCTTATTATTATTTAGAAATATAATTAATCCTACACCAGGAACAGGATGAACAGTATATCCCCCTCTATCATTATACATGTATCATCCTTCTCCTTCAGTAGACTTAACAATTTTTTCTCTACATTTATCAGGAATTTCTTCAATTATTGGATCATTAAATTTTATAGTCACAATTTTAATAATAAAAAATTATTCATTAAATTATAGTAAAGTAACATTATTCCCATGATCAATTTTCATCACAACTATATTACTTTTACTATCACTACCTGTTTTAGCAGGTGCAATTACAATATTACTTTTTGATCGAAATTTAAATACATCATTTTTTGATCCAATAGGAGGAGGAGATCCAATTTTATATCAACATTTATTT
>ZFMK-TIS-2597677
AATTCTTTACATAATTTTTGCTTTATGATCAGGAATAGTGGGATCTAGAATATCTATATTAATTCGAATAGAATTAAGAACACCAGGATCATGAATTAAAAATGATCAAATTTATAATTCTATTGTTACAGCACATGCATTTTTAATAATTTTTTTTTTAGTAATACCATTTATAATTGGTGGATTTGGAAATTGATTAATACCATTAATAATTGGAGCCCCCGATATAGCTTTTCCACGAATAAATAATGTAAGATTTTGATTATTACCTCCATCATTAATCTTATTATTATTTAGAAATATAATTAATCCTACACCAGGAACAGGATGAACAGTATATCCCCCTCTATCATTATACATGTATCATCCTTCTCCTTCAGTAGACTTAACAATTTTTTCTCTACATTTATCAGGAATTTCTTCAATTATTGGATCATTAAATTTTATAGTCACAATTTTAATAATAAAAAATTATTCATTAAATTATAGTAAAGTAACATTATTTCCATGATCAATTTTCATCACAACTATATTACTTTTACTATCACTACCTGTTTTAGCAGGTGCAATTACAATATTACTTTTTGATCGAAATTTAAATACATCATTTTTTGATCCAATAGGAGGAGGAGATCCAATTTTATATCAACATTTATTT
>ZFMK-TIS-2598011
AATTCTTTACATAATTTTTGCTTTATGATCAGGAATAGTGGGATCTAGAATATCTATATTAATTCGAATAGAATTAAGAACACCAGGATCATGAATTAAAAATGATCAAATTTATAATTCTATTGTTACAGCACATGCATTTTTAATAATTTTTTTTTTAGTAATACCATTTATAATTGGTGGATTTGGAAATTGATTAATACCATTAATAATTGGAGCCCCCGATATAGCTTTTCCACGAATAAATAATGTAAGATTTTGATTATTACCTCCATCATTAATCTTATTATTATTTAGAAATATAATTAATCCTACACCAGGAACAGGATGAACAGTATATCCCCCTCTATCATTATACATGTATCATCCTTCTCCTTCAGTAGACTTAACAATTTTTTCTCTACATTTATCAGGAATTTCTTCAATTATTGGATCATTAAATTTTATAGTCACAATTTTAATAATAAAAAATTATTCATTAAATTATAGTAAAGTAACATTATTTCCATGATCAATTTTCATCACAACTATATTACTTTTACTATCACTACCTGTTTTAGCAGGTGCAATTACAATATTACTTTTTGATCGAAATTTAAATACATCATTTTTTGATCCAATAGGAGGAGGAGATCCAATTTTATATCAACATTTATTT
>ZFMK-TIS-2598013
AATTCTTTACATAATTTTTGCTTTATGATCAGGAATAGTGGGATCTAGAATATCTATATTAATTCGAATAGAATTAAGAACACCAGGATCATGAATTAAAAATGATCAAATTTATAATTCTATTGTTACAGCACATGCATTTTTAATAATTTTTTTTTTAGTAATACCATTTATAATTGGTGGATTTGGAAATTGATTAATACCATTAATAATTGGAGCCCCCGATATAGCTTTTCCACGAATAAATAATGTAAGATTTTGATTATTACCTCCATCATTAATCTTATTATTATTTAGAAATATAATTAATCCTACACCAGGAACAGGATGAACAGTATATCCCCCTCTATCATTATACATGTATCATCCTTCTCCTTCAGTAGACTTAACAATTTTTTCTCTACATTTATCAGGAATTTCTTCAATTATTGGATCATTAAATTTTATAGTCACAATTTTAATAATAAAAAATTATTCATTAAATTATAGTAAAGTAACATTATTTCCATGATCAATTTTCATCACAACTATATTACTTTTACTATCACTACCTGTTTTAGCAGGTGCAATTACAATATTACTTTTTGATCGAAATTTAAATACATCATTTTTTGATCCAATAGGAGGAGGAGATCCAATTTTATATCAACATTTATTT
>ZFMK-TIS-2598015
AATTCTTTACATAATTTTTGCTTTATGATCAGGAATAGTGGGATCTAGAATATCTATATTAATTCGAATAGAATTAAGAACACCAGGATCATGAATTAAAAATGATCAAATTTATAATTCTATTGTTACAGCACATGCATTTTTAATAATTTTTTTTTTAGTAATACCATTTATAATTGGTGGATTTGGAAATTGATTAATACCATTAATAATTGGAGCCCCCGATATAGCTTTTCCACGAATAAATAATGTAAGATTTTGATTATTACCTCCATCATTAATCTTATTATTATTTAGAAATATAATTAATCCTACACCAGGAACAGGATGAACAGTATATCCCCCTCTATCATTATACATGTATCATCCTTCTCCTTCAGTAGACTTAACAATTTTTTCTCTACATTTATCAGGAATTTCTTCAATTATTGGATCATTAAATTTTATAGTCACAATTTTAATAATAAAAAATTATTCATTAAATTATAGTAAAGTAACATTATTTCCATGATCAATTTTCATCACAACTATATTACTTTTACTATCACTACCTGTTTTAGCAGGTGCAATTACAATATTACTTTTTGATCGAAATTTAAATACATCATTTTTTGATCCAATAGGAGGAGGAGATCCAATTTTATATCAACATTTATTT
>ZFMK-TIS-2598019
AATTCTTTACATAATTTTTGCTTTATGATCAGGAATAGTGGGATCTAGAATATCTATATTAATTCGAATAGAATTAAGAACACCAGGATCATGAATTAAAAATGATCAAATTTATAATTCTATTGTTACAGCACATGCATTTTTAATAATTTTTTTTTTAGTAATACCATTTATAATTGGTGGATTTGGAAATTGATTAATACCATTAATAATTGGAGCCCCCGATATAGCTTTTCCACGAATAAATAATGTAAGATTTTGATTATTACCTCCATCATTAATCTTATTATTATTTAGAAATATAATTAATCCTACACCAGGAACAGGATGAACAGTATATCCCCCTCTATCATTATACATGTATCATCCTTCTCCTTCAGTAGACTTAACAATTTTTTCTCTACATTTATCAGGAATTTCTTCAATTATTGGATCATTAAATTTTATAGTCACAATTTTAATAATAAAAAATTATTCATTAAATTATAGTAAAGTAACATTATTTCCATGATCAATTTTCATCACAACTATATTACTTTTACTATCACTACCTGTTTTAGCAGGTGCAATTACAATATTACTTTTTGATCGAAATTTAAATACATCATTTTTTGATCCAATAGGAGGAGGAGATCCAATTTTATATCAACATTTATTT
>ZFMK-TIS-2598012
AATTCTTTACATAATTTTTGCTTTATGATCAGGAATAGTGGGATCTAGAATATCTATATTAATTCGAATAGAATTAAGAACACCAGGATCATGAATTAAAAATGATCAAATTTATAATTCTATTGTTACAGCACATGCATTTTTAATAATTTTTTTTTTAGTAATACCATTTATAATTGGTGGATTTGGAAATTGATTAATACCATTAATAATTGGAGCCCCCGATATAGCTTTTCCACGAATAAATAATGTAAGATTTTGATTATTACCTCCATCATTAATCTTATTATTATTTAGAAATATAATTAATCCTACACCAGGAACAGGATGAACAGTATATCCCCCTCTATCATTATACATGTATCATCCTTCTCCTTCAGTAGACTTAACAATTTTTTCTCTACATTTATCAGGAATTTCTTCAATTATTGGATCATTAAATTTTATAGTCACAATTTTAATAATAAAAAATTATTCATTAAATTATAGTAAAGTAACATTATTTCCATGATCAATTTTCATCACAACTATATTACTTTTACTATCACTACCTGTTTTAGCAGGTGCAATTACAATATTACTTTTTGATCGAAATTTAAATACATCATTTTTCGATCCAATAGGAGGAGGAGATCCAATTTTATATCAACATTTATTT
>ZFMK-TIS-8012287
AATCTTATAATWAATTTTTGCATTATGGTCTGGAATAGTTGGATCTAGAATATCTATATTAATTCGAATAGAACTAAGAACACCAGGATCCTGAATTAAAAACGATCAAATTTATAATTCTATTGTTACAGCACATGCATTTTTAATAATTTTTTTTTTAGTTATACCATTTATAATTGGTGGATTTGGAAATTGATTAATACCATTAATAATTGGAGCTCCAGATATAGCTTTCCCACGAATAAATAATGTAAGATTTTGATTTTTGCCCCCATCATTAATCTTACTATTATTTAGAAATATAATTAATCCTACACCAGGAACAGGATGAACTGTATACCCTCCCCTATCATCATATATATATCATCCTTCTCCTTCAGTAGATCTGACAATTTTTTCTCTACATCTATCAGGAATTTCTTCAATTATTGGATCATTAAATTTTATAGTTACAATTTTNNTAATAAAAAATTATTCATTAAACTATAGAAAAGTAACATTATTTCCATGATCAATTTTTATTACAACTATATTACTTTTATTATCATTACCAGTTTTAGCAGGTGCAATTACAATATTATTATTTGATCGAAACTTAAATACATCATTTTTTGATCCAATAGGTGGAGGAGATCCAATTTTATATCAACATTTATTT
>ZFMK-TIS-2594974
AATAATATATATAATTTTCGCAATATGATCAGGAATAATTGGATCAGCTATAAGATTAATTATTCGAATAGAGTTAAGAACTCCTGGTTCATGAATTAGAAATGATCAAATTTATAATTCTATTGTTACTGCACATGCATTTTTAATAATTTTTTTTCTAGTAATACCTTTTATAATTGGAGGATTTGGAAATTGATTAATCCCATTAATTCTTGGAATTCCAGACATAGCATTCCCACGAATAAATAATATTAGATTTTGACTTTTACCTCCTTCATTAATTTTATTATTAATTAGAAATTTATTTAACCCCAGACCAGGAACAGGATGAACAATTTATCCACCTTTATCCTTATACATATATCATCCTTCTCCCTCTGTAGATTTCACAATTTTTTCTTTACATATTTCAGGAATTTCCTCAATTATAGGATCCTTAAATTTTATTGTTACAATTCTATTAATAAAAAATAATTCATTAAATTATATACAAATACCTTTATTCCCTTGATCAGTATTTATTACTACAATTTTACTTTTATTATCTTTACCAGTATTAGCAGGAGCAATTACTATATTATTATTTGATCGAAACTTAAATTCATCTTTTTTTGACCCAATTGGAGGAGGAGATCCAATTTTATATCAACATTTATTT
>ZFMK-TIS-2597700
AATAATATATATAATTTTCGCAATATGATCAGGAATAATTGGATCAGCTATAAGATTAATTATTCGAATAGAGTTAAGAACTCCTGGTTCATGAATTAGAAATGATCAAATTTATAATTCTATTGTTACTGCACATGCATTTTTAATAATTTTTTTTCTAGTAATACCTTTTATAATTGGAGGATTTGGAAATTGATTAATCCCATTAATTCTTGGAATTCCAGACATAGCATTCCCACGAATAAATAATATTAGATTTTGACTTTTACCTCCTTCATTAATTTTATTATTAATTAGAAATTTATTTAACCCCAGACCAGGAACAGGATGAACAATTTATCCACCTTTATCCTTATACATATATCATCCTTCTCCCTCTGTAGATTTCACAATTTTTTCTTTACATATTTCAGGAATTTCCTCAATTATAGGATCCTTAAATTTTATTGTTACAATTCTATTAATAAAAAATAATTCATTAAATTATATACAAATACCTTTATTCCCTTGATCAGTATTTATTACTACAATTTTACTTTTATTATCTTTACCAGTATTAGCAGGAGCAATTACTATATTATTATTTGATCGAAACTTAAATTCATCTTTTTTTGACCCAATTGGAGGAGGAGATCCAATTTTATATCAACATTTATTT
>ZFMK-TIS-2597701
AATAATATATATAATTTTCGCAATATGATCAGGAATAATTGGATCAGCTATAAGATTAATTATTCGAATAGAGTTAAGAACTCCTGGTTCATGAATTAGAAATGATCAAATTTATAATTCTATTGTTACTGCACATGCATTTTTAATAATTTTTTTTCTAGTAATACCTTTTATAATTGGAGGATTTGGAAATTGATTAATCCCATTAATTCTTGGAATTCCAGACATAGCATTCCCACGAATAAATAATATTAGATTTTGACTTTTACCTCCTTCATTAATTTTATTATTAATTAGAAATTTATTTAACCCCAGACCAGGAACAGGATGAACAATTTATCCACCTTTATCCTTATACATATATCATCCTTCTCCCTCTGTAGATTTCACAATTTTTTCTTTACATATTTCAGGAATTTCCTCAATTATAGGATCCTTAAATTTTATTGTTACAATTCTATTAATAAAAAATAATTCATTAAATTATATACAAATACCTTTATTCCCTTGATCAGTATTTATTACTACAATTTTACTTTTATTATCTTTACCAGTATTAGCAGGAGCAATTACTATATTATTATTTGATCGAAACTTAAATTCATCTTTTTTTGACCCAATTGGAGGAGGAGATCCAATTTTATATCAACATTTATTT
>ZFMK-TIS-2604730
AATAATATATATAATTTTCGCAATATGATCAGGAATAATTGGATCAGCTATAAGATTAATTATTCGAATAGAGTTAAGAACTCCTGGTTCATGAATTAGAAATGATCAAATTTATAATTCTATTGTTACTGCACATGCATTTTTAATAATTTTTTTTCTAGTAATACCTTTTATAATTGGAGGATTTGGAAATTGATTAATCCCATTAATTCTTGGAATTCCAGACATAGCATTCCCACGAATAAATAATATTAGATTTTGACTTTTACCTCCTTCATTAATTTTATTATTAATTAGAAATTTATTTAACCCCAGACCAGGAACAGGATGAACAATTTATCCACCTTTATCCTTATACATATATCATCCTTCTCCCTCTGTAGATTTCACAATTTTTTCTTTACATATTTCAGGAATTTCCTCAATTATAGGATCCTTAAATTTTATTGTTACAATTCTATTAATAAAAAATAATTCATTAAATTATATACAAATACCTTTATTCCCTTGATCAGTATTTATTACTACAATTTTACTTTTATTATCTTTACCAGTATTAGCAGGAGCAATTACTATATTATTATTTGATCGAAACTTAAATTCATCTTTTTTTGACCCAATTGGAGGAGGAGATCCAATTTTATATCAACATTTATTT
>ZFMK-TIS-2604733
AATAATATATATAATTTTCGCAATATGATCAGGAATAATTGGATCAGCTATAAGATTAATTATTCGAATAGAGTTAAGAACTCCTGGTTCATGAATTAGAAATGATCAAATTTATAATTCTATTGTTACTGCACATGCATTTTTAATAATTTTTTTTCTAGTAATACCTTTTATAATTGGAGGATTTGGAAATTGATTAATCCCATTAATTCTTGGAATTCCAGACATAGCATTCCCACGAATAAATAATATTAGATTTTGACTTTTACCTCCTTCATTAATTTTATTATTAATTAGAAATTTATTTAACCCCAGACCAGGAACAGGATGAACAATTTATCCACCTTTATCCTTATACATATATCATCCTTCTCCCTCTGTAGATTTCACAATTTTTTCTTTACATATTTCAGGAATTTCCTCAATTATAGGATCCTTAAATTTTATTGTTACAATTCTATTAATAAAAAATAATTCATTAAATTATATACAAATACCTTTATTCCCTTGATCAGTATTTATTACTACAATTTTACTTTTATTATCTTTACCAGTATTAGCAGGAGCAATTACTATATTATTATTTGATCGAAACTTAAATTCATCTTTTTTTGACCCAATTGGAGGAGGAGATCCAATTTTATATCAACATTTATTT
>ZFMK-TIS-2597699
AATAATATATATAATTTTCGCAATATGATCAGGAATAATTGGATCAGCTATAAGATTAATTATTCGAATAGAATTAAGAACTCCTGGTTCATGAATTAGAAATGATCAAATTTATAATTCTATTGTTACTGCACATGCATTTTTAATAATTTTTTTTCTAGTAATACCTTTTATAATTGGAGGATTTGGAAATTGATTAATCCCATTAATTCTTGGAATTCCAGACATAGCATTCCCACGAATAAATAATATTAGATTTTGACTTTTACCTCCTTCATTAATTTTATTATTAATTAGAAATTTATTTAACCCCAGACCAGGAACAGGATGAACAATTTATCCACCTTTATCCTTATACATATATCATCCTTCTCCCTCTGTAGATTTCACAATTTTTTCTTTACATATTTCAGGAATTTCCTCAATTATAGGATCCTTAAATTTTATTGTTACAATTCTATTAATAAAAAATAATTCATTAAATTATATACAAATACCTTTATTCCCTTGATCAGTATTTATTACTACAATTTTACTTTTATTATCTTTACCAGTATTAGCAGGAGCAATTACTATATTATTATTTGATCGAAACTTAAATTCATCTTTTTTTGACCCAATTGGAGGAGGAGATCCAATTTTATATCAACATTTATTT
>ZFMK-TIS-2604768
AATAATATATATAATTTTCGCAATATGATCAGGAATAATTGGATCAGCTATAAGATTAATTATTCGAATAGAGTTAAGAACTCCTGGTTCATGAATTAGAAATGATCAAATTTATAATTCTATTGTTACTGCACATGCATTTTTAATAATTTTTTTTCTAGTAATACCTTTTATAATTGGAGGATTTGGAAATTGATTAATCCCATTAATTCTTGGAATTCCAGACATAGCATTCCCACGAATAAATAATATTAGATTTTGACTTTTACCTCCTTCATTAATTTTATTATTAATTAGAAATTTATTTAACCCCAGACCAGGAACAGGATGAACAATTTATCCACCTTTATCCTTATACATATATCATCCTTCTCCCTCTGTAGATTTCACAATTTTTTCTTTACATATCTCAGGAATTTCCTCAATTATAGGATCCTTAAATTTTATTGTTACAATTCTATTAATAAAAAATAATTCATTAAATTATATACAAATACCTTTATTCCCTTGATCAGTATTTATTACTACAATTTTACTTTTATTATCTTTACCAGTATTAGCAGGAGCAATTACTATATTATTATTTGATCGAAACTTAAATTCATCTTTTTTTGACCCAATTGGAGGAGGAGATCCAATTTTATATCAACATTTATTT
>ZFMK-TIS-2604769
AATAATATATATAATTTTCGCAATATGATCAGGAATAATTGGATCAGCTATAAGATTAATTATTCGAATAGAGTTAAGAACTCCTGGTTCATGAATTAGAAATGATCAAATTTATAATTCTATTGTTACTGCACATGCATTTTTAATAATTTTTTTTCTAGTAATACCTTTTATAATTGGAGGATTTGGAAATTGATTAATCCCATTAATTCTTGGAATTCCAGACATAGCATTCCCACGAATAAATAATATTAGATTTTGACTTTTACCTCCTTCATTAATTTTATTATTAATTAGAAATTTATTTAACCCCAGACCAGGAACAGGATGAACAATTTATCCACCTTTATCCTTATACATATATCATCCTTCTCCCTCTGTAGATTTCACAATTTTTTCTTTACATATCTCAGGAATTTCCTCAATTATAGGATCCTTAAATTTTATTGTTACAATTCTATTAATAAAAAATAATTCATTAAATTATATACAAATACCTTTATTCCCTTGATCAGTATTTATTACTACAATTTTACTTTTATTATCTTTACCAGTATTAGCAGGAGCAATTACTATATTATTATTTGATCGAAACTTAAATTCATCTTTTTTTGACCCAATTGGAGGAGGAGATCCAATTTTATATCAACATTTATTT
>ZFMK-TIS-2598000
AATAATATATATAATTTTTGCAATTTGATCAGGTATAATTGGATCTTCACTTAGAATAATTATTCGAATGGAATTAAGAACTCCAGGAAGATGAATCAACAACGATCAAATTTATAATTCTTTTATTACAGCTCATGCATTTTTAATAATTTTTTTTTTAGTTATACCATTTTTAATTGGAGGATTTGGAAATTGATTAGTACCTTTAATATTAGGAGCCCCCGATATAGCTTTTCCACGAATAAATAATGTAAGATTTTGACTATTACCTCCCTCAATTTTCTTATTATTATCAAGAACCCTAATTAACCCAAGAGCTGGTACTGGATGAACTGTATATCCTCCTTTATCCTTATATACATTTCATGCCTCACCTTCCGTTGATTTAGCAATTTTTTCACTTCATTTATCAGGAATTTCATCAATTATTGGATCAATAAATTTTATTGTTACAATCTTAATAATAAAAAATTTTTCTTTAAATTATAGACAAATACCATTATTTTCATGATCAGTTTTAATTACTACAATTTTACTTTTATTATCATTACCAATTTTAGCTGGAGCAATTACTATACTCCTATTTGATCGAAATTTAAATACCTCATTCTTTGACCCAATAGGAGGAGGAGATCCAATTTTATATCAACATTTATTT
>ZFMK-TIS-2598001
AATAATATATATAATTTTTGCAATTTGATCAGGTATAATTGGATCTTCACTTAGAATAATTATTCGAATAGAATTAAGAACTCCAGGAAGATGAATCAACAACGATCAAATTTATAATTCTTTTATTACAGCTCATGCATTTTTAATAATTTTTTTTTTAGTTATACCATTTTTAATTGGAGGATTTGGAAATTGATTAGTACCTTTAATACTAGGAGCCCCCGATATAGCTTTTCCACGAATAAATAATGTAAGATTTTGACTATTACCTCCCTCAATTTTCTTATTATTATCAAGAACCCTAATTAACCCAAGAGCTGGTACTGGATGAACTGTATATCCTCCTTTATCCTTATATACATTTCATGCCTCACCTTCCGTTGATTTAGCAATTTTTTCACTTCATTTATCAGGAATTTCATCAATTATTGGATCAATAAATTTTATTGTTACAATCTTAATAATAAAAAATTTTTCTTTAAATTATAGACAAATACCATTATTTTCATGATCAGTTTTAATTACTACAATTTTACTTTTATTATCACTACCAATTTTAGCTGGAGCAATTACTATACTCCTATTTGATCGAAATTTAAATACCTCATTCTTTGACCCAATAGGAGGAGGAGATCCAATTTTATATCAACATTTATTT
>ZFMK-TIS-2598002
AATAATATATATAATTTTTGCAATTTGATCAGGTATAATTGGATCTTCACTTAGAATAATTATTCGAATAGAATTAAGAACTCCAGGAAGATGAATCAACAACGATCAAATTTATAATTCTTTTATTACAGCTCATGCATTTTTAATAATTTTTTTTTTAGTTATACCATTTTTAATTGGAGGATTTGGAAATTGATTAGTACCTTTAATACTAGGAGCCCCCGATATAGCTTTTCCACGAATAAATAATGTAAGATTTTGACTATTACCTCCCTCAATTTTCTTATTATTATCAAGAACCCTAATTAACCCAAGAGCTGGTACTGGATGAACTGTATATCCTCCTTTATCCTTATATACATTTCATGCCTCACCTTCCGTTGATTTAGCAATTTTTTCACTTCATTTATCAGGAATTTCATCAATTATTGGATCAATAAATTTTATTGTTACAATCTTAATAATAAAAAATTTTTCTTTAAATTATAGACAAATACCATTATTTTCATGATCAGTTTTAATTACTACAATTTTACTTTTATTATCATTACCAATTTTAGCTGGAGCAATTACTATACTCCTATTTGATCGAAATTTAAATACCTCATTCTTTGACCCAATAGGAGGAGGAGATCCAATTTTATATCAACATTTATTT
>ZFMK-TIS-2598003
TATAATATATATAATTTTTGTTATATGATCAGGAATAATTGGATCTTCATTAAGAATAATTATTCGAATAGAATTAAGAATTCCAGGATCTTGAATTAATAATGACCAAATTTATAATTCTTTCATTACAGCCCATGCATTTTTAATAATTTTTTTTTTAGTTATACCTTTTTTAATTGGAGGATTTGGTAATTGATTAGCTCCTTTAATATTAGGAGCTCCTGATATAGCTTTCCCCCGAATAAATAATATTAGATTTTGATTATTACCACCTTCATTATTAATACTTTTATCTAGTAATTTACTTACCCCTAGTCCAGGAACAGGATGAACTGTATACCCCCCATTATCATTATATAATTATCATCCTTCTCCCTCTGTTGATTTAGCAATTTTTTCCTTACATTTATCAGGAATTTCCTCTATTATTGGATCAATAAATTTCATTGTAACAATTTTAATAATAAAAAATTTTTCAATAAATTATAATCAAATACCTTTATTCCCATGATCAATTTTAATTACTACAATTTTATTATTATTATCATTACCTGTATTAGCAGGAGCAATTACAATATTATTATTTGATCGTAATTTAAATTCTTCATTTTTTGATCCAATAGGTGGTGGAGATCCTATTTTATATCAACACTTATTT
>ZFMK-TIS-2598005
TATAATATATATAATTTTTGCAATATGATCAGGAATAATTGGATCTTCATTAAGAATAATTATTCGGATAGAATTAAGAATTCCAGGATCTTGAATTAATAATGATCAAATTTATAACTCTTTTATTACAGCCCATGCATTTTTGATAATTTTTTTTTTAGTAATACCATTTTTAATTGGAGGGTTTGGTAATTGATTAGCACCACTAATATTAGGAGCCCCTGATATAGCTTTCCCACGAATAAATAATATTAGATTTTGATTATTACCCCCCTCATTATTAATATTATTATCTAGTAATTTAATTTCCCCTAGACCAGGAACAGGATGAACTGTTTACCCACCATTATCATTATATACATATCACCCTTCACCAGCAGTTGATTTAGCAATTTTTTCTTTACATTTATCAGGAATCTCCTCTATTATTGGATCAATAAATTTTATTGTAACAATTTTAATAATAAAAAATTATTCAATAAATTATAATCAAATACCTTTATTTCCATGATCAATTTTAATTACTACAATTTTATTATTATTATCATTACCTGTATTAGCAGGAGCTATCACAATATTATTATTTGATCGGAATTTAAATTCTTCATTTTTTGACCCAATAGGAGGGGGAGACCCTATTTTATATCAACATTTATTT
>ZFMK-TIS-2598006
TATAATATATATAATTTTTGCAATATGATCAGGAATAATTGGATCTTCATTAAGAATAATTATTCGGATAGAATTAAGAATTCCAGGATCTTGAATTAATAATGATCAAATTTATAACTCTTTTATTACAGCCCATGCATTTTTGATAATTTTTTTTTTAGTAATACCATTTTTAATTGGAGGGTTTGGTAATTGATTAGCACCACTAATATTAGGAGCCCCTGATATAGCTTTCCCACGAATAAATAATATTAGATTTTGATTATTACCCCCCTCATTATTAATATTATTATCTAGTAATTTAATTTCCCCTAGACCAGGAACAGGATGAACTGTTTACCCACCATTATCATTATATACATATCACCCTTCACCAGCAGTTGATTTAGCAATTTTTTCTTTACATTTATCAGGAATCTCCTCTATTATTGGATCAATAAATTTTATTGTAACAATTTTAATAATAAAAAATTATTCAATAAATTATAATCAAATACCTTTATTTCCATGATCAATTTTAATTACTACAATTTTATTATTATTATCATTACCTGTATTAGCAGGAGCTATCACAATATTATTATTTGATCGGAATTTAAATTCTTCATTTTTTGACCCAATAGGAGGGGGAGACCCTATTTTATATCAACATTTATTT
>ZFMK-TIS-2598007
GATAATATATATAATTTTTGCAATATGATCAGGAATAATAGGATCCTCTTTAAGAATAATTATTCGTATAGAATTAAGAATTCCAGGATCTTGAATTAATAATGATCAAATTTATAACTCCTTTATTACAGCACATGCATTTTTAATAATTTTTTTTTTAGTTATACCTTTCCTTATTGGAGGATTTGGAAATTGATTAGTGCCTTTAATATTAGGATCACCAGATATAGCTTTCCCACGAATAAATAATATTAGATTTTGATTATTACCTCCTTCTTTATTAATATTACTAATAAGTAATTTAATAAATCCCAGACCAGGAACAGGCTGAACAGTTTATCCTCCCTTATCTTTATATATATATCACCCTTCTCCTTCAGTTGATTTAGCAATTTTTTCACTACATTTATCAGGAATCTCTTCTATTATTGGATCTATAAATTTTATTGTTACAATTTTAATAATAAAAAATTTTTCAATAAATTACAATCAAATACCATTATTCCCATGATCTATTTTAATTACTACTATTTTATTATTATTATCACTACCTGTATTAGCTGGTGCTATTACTATATTATTATTTGATCGAAATTTAAATTCTTCTTTTTTTGACCCTATAGGAGGAGGAGATCCAATTTTATACCAACATTTATTT
>ZFMK-TIS-22332
AATACTTTATATAATTTTTGCCTTATGAGCCGGAATAATTGGATCAGCAATAAGAATTATTATTCGTATAGAATTAAGAATTCCAGGTTCATGAATTTCAAATGATCAAACTTATAATTCTTTAGTTACCGCTCATGCTTTTTTAATAATTTTTTTTCTTGTTATACCTTTTATAATTGGTGGATTTGGAAATTGATTAGTTCCTTTAATACTAGGAATTCCTGATATAGCTTTTCCACGAATAAATAATATTAGATTTTGATTACTTCCACCTTCTTTAATACTTTTACTTTTAAGAAATTTTTTAACTCCAAGCCCAGGAACAGGATGAACTGTTTATCCCCCCTTATCTTCTTATTTATATCATTCTTCACCATCAGTTGATTTAGCAATTTTTTCTTTACATATTTCAGGTCTATCTTCAATTATAGGCTCTTTAAATTTTATTGTAACTATTATTTTAATAAAAAATATTTCTTTAAAATATTTTCAACTTCCTTTATTTCCATGATCAATTTTTATTACAACAATTTTACTTTTACTTTCTTTACCTGTTTTAGCAGGAGCAATTACTATATTACTTTTTGATCGAAATTTTAATACTTCTTTCTTTGATCCAACAGGAGGGGGTGATCCAATTTTATATCATCATTTATTT
>ZFMK-TIS-2571333
AATTCTTTACATAATTTTTGCTTTATGATCTGGAATAATTGGGTCAGCAATAAGAATTATTATTCGAATAGAATTAAGTATCCCAGGTTCATGAATTACTAATGATCAAATTTATAATTCTTTAGTAACTGCACATGCTTTTTTAATAATTTTTTTTCTTGTGATACCATTTTTAATTGGAGGATTTGGAAATTGATTAATTCCTTTAATATTAGGAATTCCAGATATAGCTTTCCCACGAATAAACAATATTAGATTTTGATTATTACCTCCATCTTTAATATTATTACTTTTAAGAAATTTTTTAAATCCAAGTCCTGGAACAGGATGAACAGTTTATCCTCCTTTATCATCAAATTTATTTCATTCTTCTCCTTCAGTTGATTTAGCAATTTTTTCTTTACATATTTCAGGTTTATCTTCTATTATAGGTTCATTAAATTTTATTGTTACAATTATTATAATAAAAAATATTTCTTTAAAATATATTCAATTGCCTTTATTTCCTTGATCTGTATTTATTACTACTATTCTTTTATTATTTTCTTTACCTGTGTTAGCTGGAGCTATTACTATATTATTATTTGATCGAAATTTTAATACATCTTTTTTTGATCCTACAGGAGGAGGAGATCCAATTCTTTATCAACATTTATTT
>ZFMK-TIS-2597680
AATTCTTTACATAATTTTTGCTTTATGATCTGGAATAATTGGGTCAGCAATAAGAATTATTATTCGAATAGAATTAAGTATCCCAGGTTCATGAATTACTAATGATCAAATTTATAATTCTTTAGTAACTGCACATGCTTTTTTAATAATTTTTTTTCTTGTGATACCATTTTTAATTGGAGGATTTGGAAATTGATTAATTCCTTTAATATTAGGAATTCCAGATATAGCTTTCCCACGAATAAACAATATTAGATTTTGATTATTACCTCCATCTTTAATATTATTACTTTTAAGAAATTTTTTAAATCCAAGTCCTGGAACAGGATGAACAGTTTATCCTCCTTTATCATCAAATTTATTTCATTCTTCTCCTTCAGTTGATTTAGCAATTTTTTCTTTACATATTTCAGGTTTATCTTCTATTATAGGTTCATTAAATTTTATTGTTACAATTATTATAATAAAAAATATTTCTTTAAAATATATTCAATTGCCTTTATTTCCTTGATCTGTATTTATTACTACTATTCTTTTATTATTTTCTTTACCTGTGTTAGCTGGAGCTATTACTATATTATTATTTGATCGAAATTTTAATACATCTTTTTTTGATCCTACAGGAGGAGGAGATCCAATTCTTTATCAACATTTATTT
>ZFMK-TIS-2597678
AATTCTTTATATAATTTTTGCTTTATGATCTGGAATAATTGGGTCAGCAATAAGAATTATTATTCGAATAGAATTAAGTATCCCAGGTTCATGAATTACTAATGATCAAATTTATAATTCTTTAGTAACTGCACATGCTTTTTTAATAATTTTTTTTCTTGTGATACCATTTTTAATTGGAGGATTTGGAAATTGATTAATTCCTTTAATATTAGGAATTCCAGATATAGCTTTCCCACGAATAAACAATATTAGATTTTGATTATTACCTCCATCTTTAATATTATTACTTTTAAGAAATTTTTTAAATCCAAGTCCTGGAACAGGATGAACAGTTTATCCTCCTTTATCATCAAATTTATTTCATTCTTCTCCTTCAGTTGATTTAGCAATTTTTTCTTTACATATTTCAGGTTTATCTTCTATTATAGGTTCATTAAATTTTATTGTTACAATTATTATAATAAAAAATATTTCTTTAAAATATATTCAATTGCCTTTATTTCCTTGATCTGTATTTATTACTACTATTCTTTTATTATTTTCTTTACCTGTGTTAGCTGGAGCTATTACTATATTATTATTTGATCGAAATTTTAATACATCTTTTTTTGATCCTACAGGAGGAGGAGATCCAATTCTTTATCAACATTTATTT
>ZFMK-TIS-2588761
AATCCTTTATATAATTTTTGCATTATGATCTGGAATAATTGGATCAGCAATAAGAATTATTATTCGAATAGAATTAAGTATTCCAGGATCATGAATTTCTAATGATCAAACATATAATTCTTTAGTAACTGCACATGCTTTTTTAATAATTTTTTTTCTTGTTATACCATTTTTAATTGGAGGATTTGGTAATTGATTAGTTCCATTAATATTAGGAATTCCAGATATAGCTTTTCCTCGAATAAATAATATTAGATTTTGACTTTTACCTCCATCTTTAACATTATTACTTCTAAGAAATTTTCTAAATCCAAGTCCCGGAACAGGATGAACTATTTATCCTCCATTATCTTCAAATTTATTTCATACATCTCCTTCAGTTGATTTAGCAATTTTTTCTTTACATATTTCAGGTCTATCTTCTATTATAGGTTCATTAAACTTTATTGTTACTATTATTATAATAAAAAATATTTCTTTAAAATATATTCAATTACCTTTATTTCCTTGATCTGTTTTTATTACTACTATCCTTTTACTTTTTTCATTACCTGTATTAGCTGGAGCAATTACTATATTATTATTTGATCGAAATTTTAATACATCTTTTTTTGATCCAACAGGAGGGGGAGATCCAATTCTTTATCAACATTTATTT
>ZFMK-TIS-2597693
AATTCTTTATATAATTTTTGCATTATGATCTGGAATAATTGGGTCAGCAATAAGAATTATTATTCGAATAGAATTAAGTATTCCAGGATCATGAATTTCTAATGATCAAACATATAATTCTTTAGTAACTGCACATGCTTTTTTAATAATTTTTTTTCTTGTTATACCATTTTTAATTGGAGGATTTGGTAATTGATTAGTTCCATTAATATTAGGAATTCCAGATATAGCTTTTCCTCGAATAAATAATATTAGATTTTGACTTTTACCTCCATCTTTAACATTATTACTTCTAAGAAATTTTCTAAATCCAAGTCCCGGAACAGGATGAACTATTTATCCTCCATTATCTTCAAATTTATTTCATACATCTCCTTCAGTTGATTTAGCAATTTTTTCTTTACATATTTCAGGTCTATCTTCTATTATAGGTTCATTAAACTTTATTGTTACTATTATTATAATAAAAAATATTTCTTTAAAATATATTCAATTACCTTTATTTCCTTGATCTGTTTTTATTACTACTATCCTTTTACTTTTTTCATTACCTGTATTAGCTGGAGCAATTACTATATTATTATTTGATCGAAATTTTAATACATCTTTTTTTGATCCAACAGGAGGGGGAGATCCAATTCTTTATCAACATTTATTT
>ZFMK-TIS-2597694
AATTCTTTATATAATTTTTGCATTATGATCTGGAATAATTGGGTCAGCAATAAGAATTATTATTCGAATAGAATTAAGTATTCCAGGATCATGAATTTCTAATGATCAAACATATAATTCTTTAGTAACTGCACATGCTTTTTTAATAATTTTTTTTCTTGTTATACCATTTTTAATTGGAGGATTTGGTAATTGATTAGTTCCATTAATATTAGGAATTCCAGATATAGCTTTTCCTCGAATAAATAATATTAGATTTTGACTTTTACCTCCATCTTTAACATTATTACTTCTAAGAAATTTTCTAAATCCAAGTCCCGGAACAGGATGAACTATTTATCCTCCATTATCTTCAAATTTATTTCATACATCTCCTTCAGTTGATTTAGCAATTTTTTCTTTACATATTTCAGGTCTATCTTCTATTATAGGTTCATTAAACTTTATTGTTACTATTATTATAATAAAAAATATTTCTTTAAAATATATTCAATTACCTTTATTTCCTTGATCTGTTTTTATTACTACTATCCTTTTACTTTTTTCATTACCTGTATTAACTGGAGCAATTACTATATTATTATTTGATCGAAATTTTAATACATCTTTTTTTGATCCAACAGGAGGGGGAGATCCAATTCTTTATCAACATTTATTT
>ZFMK-TIS-2597695
AATTCTTTATATAATTTTTGCATTATGATCTGGAATAATTGGGTCAGCAATAAGAATTATTATTCGAATAGAATTAAGTATTCCAGGATCATGAATTTCTAATGATCAAACATATAATTCTTTAGTAACTGCACATGCTTTTTTAATAATTTTTTTTCTTGTTATACCATTTTTAATTGGAGGATTTGGTAATTGATTAGTTCCATTAATATTAGGAATTCCAGATATAGCTTTTCCTCGAATAAATAATATTAGATTTTGACTTTTACCTCCATCTTTAACATTATTACTTCTAAGAAATTTTCTAAATCCAAGTCCCGGAACAGGATGAACTATTTATCCTCCATTATCTTCAAATTTATTTCATACATCTCCTTCAGTTGATTTAGCAATTTTTTCTTTACATATTTCAGGTCTATCTTCTATTATAGGTTCATTAAACTTTATTGTTACTATTATTATAATAAAAAATATTTCTTTAAAATATATTCAATTACCTTTATTTCCTTGATCTGTTTTTATTACTACTATCCTTTTACTTTTTTCATTACCTGTATTAGCTGGAGCAATTACTATATTATTATTTGATCGAAATTTTAATACATCTTTTTTTGATCCAACAGGAGGAGGAGATCCAATTCTTTATCAACATTTATTT
>ZFMK-TIS-2594991
AGTTCTATATATAATCTTTGCTATATGATCAGGAATAATTGGTTCAGCAATAAGAATTATTATTCGTATAGAATTAAGAATTCCAGGATCATTTATTTCTAATGATCAAACTTATAATTCTTTAGTAACTGCTCATGCTTTTTTAATAATTTTTTTTCTTGTTATACCTTTTTTGATTGGAGGATTCGGAAATTGATTAATTCCAATAATATTAGGAATTCCAGATATAGCTTTTCCCCGAATAAATAATATTAGATTTTGACTTTTACCCCCATCTTTAATAATTTTACTTTTAAGAAATTTTTTCAATCCTAGTCCAGGAACCGGATGAACTGTTTATCCTCCTCTTTCTTCTTATTTATTTCATTCTTCCCCTTCTGTTGATTTAGCAATTTTTTCTTTACATATTTCTGGCTTATCCTCTATTATAGGTTCTTTAAATTTTATTGTAACAATTATTATAATAAAAAATATTTCATTAAAACATATTCAACTTCCCTTATTTCCCTGATCTGTTTTTATTACTACTATCTTATTATTATTTTCTTTACCAGTATTAGCCGGAGCAATTACAATATTATTATTTGATCGAAATTTTAATACTTCATTTTTTGATCCAACTGGGGGTGGGGACCCAATTCTCTATCAACATTTATTT
>ZFMK-TIS-2595001
AATTCTTTATATAATTTTTGCTATATGATCAGGAATAATTGGTTCAGCAATAAGAATTATTATTCGTATAGAATTAAGAATTCCAGGATCATTCATTTCTAATGATCAAACTTATAATTCTTTAGTAACTGCCCATGCTTTTTTAATAATTTTTTTCCTTGTAATACCTTTTTTAATTGGGGGATTTGGAAATTGATTAATTCCAATAATATTAGGAATTCCAGATATAGCTTTTCCTCGAATAAATAATATTAGATTTTGACTTTTACCCCCATCTTTAATAATTTTACTTCTAAGAAATTTTTTTAATCCTAGTCCAGGAACTGGATGAACTGTTTATCCCCCTCTTTCTTCTAATTTATTTCATTCTTCCCCTTCTGTAGATTTAGCTATTTTCTCTCTTCATATTTCTGGTTTATCTTCTATTATAGGTTCATTAAATTTTATTGTTACAATTATTATAATAAAAAATATTTCATTAAAACATATTCAACTTCCTTTATTTCCTTGATCTGTTTTTATTACTACTATTTTATTATTATTTTCTTTACCAGTTCTAGCTGGAGCAATTACTATATTATTATTTGATCGAAATTTTAATACTTCATTTTTTGATCCTACTGGAGGAGGAGATCCAATTCTTTATCAACATTTATTT
>ZFMK-TIS-2598029
AATTCTTTATATAATTTTTGCTATATGATCAGGAATAATTGGTTCAGCAATAAGAATTATTATTCGTATAGAATTAAGARTTCCAGGATCATTCATTTCTAATGATCAAACTTATAATTCTTTAGTAACTGCCCATGCTTTTTTAATAATTTTTTTCCTTGTAATACCTTTTTTAATTGGAGGATTTGGAAATTGATTAATTCCAATAATATTAGGAATTCCAGATATAGCTTTTCCTCGAATAAATAATATTAGATTTTGACTTTTACCCCCATCTTTAATAATTTTACTTCTAAGAAATTTTTTTAATCCTAGTCCAGGAACTGGATGAACTGTTTATCCCCCTCTTTCTTCTAATTTATTTCATTCTTCCCCTTCTGTAGATTTAGCTATTTTCTCTCTTCATATTTCTGGTTTATCTTCTATTATAGGTTCATTAAATTTTATTGTTACAATTATTATAATAAAAAATATTTCATTAAAACATATTCAACTTCCTTTATTTCCTTGATCTGTTTTTATTACTACTATTTTATTATTATTTTCTTTACCAGTTCTAGCTGGAGCAATTACTATATTATTATTTGATCGAAATTTTAATACTTCATTTTTTGATCCTACTGGAGGAGGAGATCCGATTCTTTATCAACATTTATTT
>ZFMK-TIS-2597696
AATTTTATATATAATTTTTGCTATATGATCTGGAATAATTGGATCAGCTATAAGAATTATTATTCGAATAGAACTAAGAATTCCTGGATCTTGAATTTCAAATGATCAAGTTTATAATTCTTTAGTAACAGCTCATGCTTTTTTAATAATTTTTTTTTTAGTTATACCATTTTTAATTGGGGGATTTGGAAATTGATTAATTCCATTAATATTAGGAATTCCTGATATAGCTTTTCCCCGAATAAATAATATTAGATTTTGACTTTTACCTCCTTCTTTAATTTTATTAATCTTTAGAAATTTTTTAAATCCTAGACCTGGAACTGGATGAACTGTTTATCCTCCTCTTTCTTCTCATTTATATCATTCTTCTCCCTCAGTTGATTTAGCAATTTTTTCTTTACATATTTCTGGATTATCCTCTATTATAGGTTCATTAAATTTTATTGTTACTATTATTATAATAAAAAATATTTCATTAAAACATATTCAATTACCTCTTTTTCCTTGATCTGTTTTTATTACAACTATTTTATTATTATTTTCTTTACCTGTCTTAGCTGGGGCAATTACTATATTATTATTTGATCGAAATTTTAACACTTCTTTTTTTGATCCAATTGGAGGTGGGGACCCAATTTTATATCAACATCTGTTT
>ZFMK-TIS-2597697
AATTTTATATATAATTTTTGCTATATGATCTGGAATAATTGGATCAGCTATAAGAATTATTATTCGAATAGAACTAAGAATTCCTGGATCTTGAATTTCAAATGATCAAGTTTATAATTCTTTAGTAACAGCTCATGCTTTTTTAATAATTTTTTTTTTAGTTATACCATTTTTAATTGGGGGATTTGGAAATTGATTAATTCCATTAATATTAGGAATTCCTGATATAGCTTTTCCCCGAATAAATAATATTAGATTTTGACTTTTACCTCCTTCTTTAATTTTATTAATCTTTAGAAATTTTTTAAATCCTAGACCTGGAACTGGATGAACTGTTTATCCTCCTCTTTCTTCTCATTTATATCATTCTTCTCCCTCAGTTGATTTAGCAATTTTTTCTTTACATATTTCTGGATTATCCTCTATTATAGGTTCATTAAATTTTATTGTTACTATTATTATAATAAAAAATATTTCATTAAAACATATTCAATTACCTCTTTTTCCTTGATCTGTTTTTATTACAACTATTTTATTATTATTTTCTTTACCTGTCTTAGCTGGGGCAATTACTATATTATTATTTGATCGAAATTTTAACACTTCTTTTTTTGATCCAATTGGAGGTGGGGACCCAATTTTATATCAACATCTGTTT
>ZFMK-TIS-2598025
AATTTTATATATAATTTTTGCTATATGATCTGGAATAATTGGATCAGCTATAAGAATTATTATTCGAATAGAACTAAGAATTCCTGGATCTTGAATTTCAAATGATCAAGTTTATAATTCTTTAGTAACAGCTCATGCTTTTTTAATAATTTTTTTTTTAGTTATACCATTTTTAATTGGGGGATTTGGAAATTGATTAATTCCATTAATATTAGGAATTCCTGATATAGCTTTTCCCCGAATAAATAATATTAGATTTTGACTTTTACCTCCTTCTTTAATTTTATTAATCTTTAGAAATTTTTTAAATCCTAGACCTGGAACTGGATGAACTGTTTATCCTCCTCTTTCTTCTCATTTATATCATTCTTCTCCCTCAGTTGATTTAGCAATTTTTTCTTTACATATTTCTGGATTATCCTCTATTATAGGTTCATTAAATTTTATTGTTACTATTATTATAATAAAAAATATTTCATTAAAACATATTCAATTACCTCTTTTTCCTTGATCTGTTTTTATTACAACTATTTTATTATTATTTTCTTTACCTGTCTTAGCTGGGGCAATTACTATATTATTATTTGATCGAAATTTTAACACTTCTTTTTTTGATCCAATTGGAGGTGGGGACCCAATTTTATATCAACATCTGTTT
>ZFMK-TIS-2598021
AATTCTTTATATAATTTTTGCTATATGATCAGGAATAATAGGTTCAGCCATAAGAATTATTATTCGAATAGAACTTAGAATCCCAGGATCATGAATTTCTAATGACCAAATTTATAATACTTTAGTAACTGCTCATGCTTTTTTAATAATTTTCTTTCTTGTAATACCATTCCTAATTGGGGGATTTGGAAATTGATTAATTCCTTTAATATTAGGAATTCCAGATATAGCCTTCCCACGAATAAATAATATTAGATTTTGACTTTTACCACCTTCTTTAATATTATTAATATTAAGAAATTTTATAAATCCAAGTCCAGGAACTGGATGAACTGTTTATCCCCCTCTTTCATCTTATATATTTCATTCTTCTCCCTCAGTAGATTTAGCAATTTTTTCATTACATATTTCCGGATTATCCTCTATTATAGGTTCATTAAATTTTATTGTTACAATTATTATAATAAAAAATATTTCACTAAAACATACTCAATTACCTTTATTTTCTTGATCCGTATTTATTACTACTATTTTATTACTTTTCTCTCTTCCAGTTTTAGCTGGGGCCATTACTATACTTTTATTTGACCGAAATTTTAATACTTCATTTTTTGATCCAACAGGAGGTGGAGACCCTATTTTATATCAACATTTATTT
>ZFMK-TIS-2598026
TATTCTTTATATAATTTTTGCTATATGATCAGGAATAATTGGTTCTGCAATAAGAATTATTATTCGTATAGAATTAAGAATTCCCGGATCATGAATTTCTAATGATCAAATATATAATTCTTTAGTAACAGCTCATGCTTTTTTAATAATTTTTTTTCTTGTAATACCATTTTTAATTGGAGGATTTGGAAATTGATTAATTCCTTTGATATTAGGAATTCCAGATATAGCATTTCCTCGAATAAATAATATTAGATTTTGATTATTACCCCCTTCTTTAATACTTTTACTTCTAAGAAATTTTTTTAATCCTAGTCCTGGTACAGGTTGAACTGTATATCCACCTTTATCTTCACATTTATACCATTCTTCACCATCTGTAGATTTAGCAATTTTTTCTCTTCATATTTCAGGATTATCATCAATTATAGGATCTTTAAATTTTATTGTAACAATTATTATAATAAAAAATATTTCTTTAAAACATATACAATTACCCTTATTTCCATGATCAGTTTTTATCACTACTATTCTTTTATTATTATCTCTTCCTGTATTAGCAGGAGCTATTACCATACTATTATTCGATCGAAATTTTAATACTTCTTTTTTTGATCCTATAGGAGGAGGAGATCCAATTCTTTATCAACACTTATTT
>ZFMK-TIS-2598027
TATTCTTTATATAATTTTTGCTATATGATCAGGAATAATTGGTTCTGCAATAAGAATTATTATTCGTATAGAATTAAGAATTCCCGGATCATGAATTTCTAATGATCAAATATATAATTCTTTAGTAACAGCTCATGCTTTTTTAATAATTTTTTTTCTTGTAATACCATTTTTAATTGGAGGATTTGGAAATTGATTAATTCCTTTGATATTAGGAATTCCAGATATAGCATTTCCTCGAATAAATAATATTAGATTTTGATTATTACCCCCTTCTTTAATACTTTTACTTCTAAGAAATTTTTTTAATCCTAGTCCTGGTACAGGTTGAACTGTATATCCACCTTTATCTTCACATTTATACCATTCTTCACCATCTGTAGATTTAGCAATTTTTTCTCTTCATATTTCAGGATTATCATCAATTATAGGATCTTTAAATTTTATTGTAACAATTATTATAATAAAAAATATTTCTTTAAAACATATACAATTACCCTTATTTCCATGATCAGTTTTTATCACTACTATTCTTTTATTATTATCTCTTCCTGTATTAGCAGGAGCTATTACCATACTATTATTCGATCGAAATTTTAATACTTCTTTTTTTGATCCTATAGGAGGAGGAGATCCAATTCTTTATCAACACTTATTT
>ZFMK-TIS-2598028
TATTCTTTATATAATTTTTGCTATATGATCAGGAATAATTGGTTCTGCAATAAGAATTATTATTCGTATAGAATTAAGAATTCCCGGATCATGAATTTCTAATGATCAAATATATAATTCTTTAGTAACAGCTCATGCTTTTTTAATAATTTTTTTTCTTGTAATACCATTTTTAATTGGAGGATTTGGAAATTGATTAATTCCTTTGATATTAGGAATTCCAGATATAGCATTTCCTCGAATAAATAATATTAGATTTTGATTATTACCCCCTTCTTTAATACTTTTACTTCTAAGAAATTTTTTTAATCCTAGTCCTGGTACAGGTTGAACTGTATATCCACCTTTATCTTCACATTTATACCATTCTTCACCATCTGTAGATTTAGCAATTTTTTCTCTTCATATTTCAGGATTATCATCAATTATAGGATCTTTAAATTTTATTGTAACAATTATTATAATAAAAAATATTTCTTTAAAACATATACAATTACCCTTATTTCCATGATCAGTTTTTATCACTACTATTCTTTTATTATTATCTCTTCCTGTATTAGCAGGAGCTATTACCATACTATTATTCGATCGAAATTTTAATACTTCTTTTTTTGATCCTATAGGAGGAGGAGATCCAATTCTTTATCAACACTTATTT
>ZFMK-TIS-2598022
TATACTATATATAATTTTTGCTATATGAGCCGGAATAATTGGATCTGCAATAAGAATTATTATTCGTATAGAATTAAGAACTCCGGGATCATTAATTTCAAATGACCAAGTATATAATTCTTTAGTTACAGCTCATGCTTTCTTAATAATTTTTTTCTTAGTAATACCTTTTATAATTGGTGGATTTGGAAATTGATTAATTCCTTTAATATTAGGAATTCCTGATATAGCTTTTCCCCGAATAAATAATATTAGATTTTGATTATTACCCCCTTCATTAATAATTTTACTTTTAAGAACTTTTTTAAATCCTAGACCTGGAACAGGTTGAACAGTTTATCCTCCATTATCTTCTTATATATTTCATTCTTCTCCTTCTGTTGATTTGGCTATTTTTTCTTTACATATTTCTGGAATTTCTTCAATTATAGGATCTTTAAATTTTATTGTAACAATTATTATAATAAAAAATTCTTCTTTAAATTATATACAAATTCCTCTCTTTCCTTGATCTGTATTTATTACAACAATTTTATTATTGCTCTCTCTTCCAGTTTTAGCGGGAGCAATTACTATACTACTCTTTGATCGAAATTTTAATACTTCATTTTTTGATCCAACTGGGGGAGGAGACCCAATTCTTTATCAACACTTATTC
>ZFMK-TIS-2598023
TATACTATATATAATTTTTGCTATATGAGCCGGAATAATTGGATCTGCAATAAGAATTATTATTCGTATAGAATTAAGAACTCCGGGATCATTAATTTCAAATGACCAAGTATATAATTCTTTAGTTACAGCTCATGCTTTCTTAATAATTTTTTTCTTAGTAATACCTTTTATAATTGGTGGATTTGGAAATTGATTAATTCCTTTAATATTAGGAATTCCTGATATAGCTTTTCCCCGAATAAATAATATTAGATTTTGATTATTACCCCCTTCATTAATAATTTTACTTTTAAGAACTTTTTTAAATCCTAGACCTGGAACAGGTTGAACAGTTTATCCTCCATTATCTTCTTATATATTTCATTCTTCTCCTTCTGTTGATTTGGCTATTTTTTCTTTACATATTTCTGGAATTTCTTCAATTATAGGATCTTTAAATTTTATTGTAACAATTATTATAATAAAAAATTCTTCTTTAAATTATATACAAATTCCTCTCTTTCCTTGATCTGTATTTATTACAACAATTTTATTATTGCTCTCTCTTCCAGTTTTAGCGGGAGCAATTACTATACTACTCTTTGATCGAAATTTTAATACTTCATTTTTTGATCCAACTGGGGGAGGGGACCCAATTCTTTATCAACACTTATTC
>ZFMK-TIS-2598024
CATACTATATATAATTTTTGCTATATGAGCCGGAATAATTGGATCTGCAATAAGAATTATTATTCGTATAGAATTAAGAACTCCGGGATCATTAATTTCAAATGACCAAGTATATAATTCTTTAGTTACAGCTCATGCTTTCTTAATAATTTTTTTCTTAGTAATACCTTTTATAATTGGTGGATTTGGAAATTGATTAATTCCTTTAATATTAGGAATTCCTGATATAGCTTTTCCCCGAATAAATAATATTAGATTTTGATTATTACCCCCTTCATTAATAATTTTACTTTTAAGAACTTTTTTAAATCCTAGACCTGGAACAGGTTGAACAGTTTATCCTCCATTATCTTCTTATATATTTCATTCTTCTCCTTCTRTTGATTTGGCTATTTTTTCTTTACATATTTCTGGAATTTCTTCAATTATAGGATCTTTAAATTTTATTGTAACAATTATTATAATAAAAAATTCTTCTTTAAATTATATACAAATTCCTCTCTTTCCTTGATCTGTATTTATTACAACAATTTTATTATTGCTCTCTCTTCCAGTTTTAGCAGGAGCAATTACTATACTACTCTTTGATCGAAATTTTAATACTTCATTTTTTGATCCAACTGGGGGAGGGGACCCAATTCTTTATCAACACTTATTC
>ZFMK-TIS-2594925
TATTTTATATATAATTTTTGCTATATGAGCAGGAATAATCGGATCTGCTCTAAGAATTATTATTCGTATACAATTAAGAACACCAGGATCATGAATTAAAAACGATCAAATTTATAATTCTATTGTCACAGCCCATGCATTTTTAATAATTTTTTTCTTAGTAATACCATTCTTAATTGGAGGTTTCGGAAATTGATTAATTCCTTTAATATTAGGAACCCCTGATATAGCATTTCCACGAATAAATAATATTAGATTCTGATTACTACCACCATCTCTTTTAATATTAATTTTAAGAAATACATTTAATCCAGGACCAGGAACCGGATGAACAATTTATCCACCATTATCATCCTACCTGTATCACTCATCCCCATCTGTTGATATAGCAATTTTCTCTCTTCATATTTCAGGTTTATCCTCAATTATAGGTTCTTTAAATTTTATTGTAACAATTTTATTAATAAAAAATTTTTCCTTAAATTATTCCCAAATTCCATTATTTCCTTGATCAATATTTATTACAACAATTTTATTACTTTTTTCATTACCTGTATTAGCAGGAGCAATTACAATACTCCTCTTTGATCGAAATTTAAATACATCATTTTTTGACCCAATTGGAGGAGGAGACCCAATCCTATTCCAACATTTATTT
>ZFMK-TIS-2597711
TATTTTATATATAATTTTTGCTATATGAGCAGGAATAATCGGATCTGCTCTAAGAATTATTATTCGTATACAATTAAGAACACCAGGATCATGAATTAAAAACGATCAAATTTATAATTCTATTGTCACAGCCCATGCATTTTTAATAATTTTTTTCTTAGTAATACCATTCTTAATTGGAGGTTTCGGAAATTGATTAATTCCTTTAATATTAGGAACCCCTGATATAGCATTTCCACGAATAAATAATATTAGATTCTGATTACTACCACCATCTCTTTTAATATTAATTTTAAGAAATACATTTAATCCAGGACCAGGAACCGGATGAACAATTTATCCACCATTATCATCCTACCTGTATCACTCATCCCCATCTGTTGATATAGCAATTTTCTCTCTTCATATTTCAGGTTTATCCTCAATTATAGGTTCTTTAAATTTTATTGTAACAATTTTATTAATAAAAAATTTTTCCTTAAATTATTCCCAAATTCCATTATTTCCTTGATCAATATTTATTACAACAATTTTATTACTTTTTTCATTACCTGTATTAGCAGGAGCAATTACAATACTCCTCTTTGATCGAAATTTAAATACATCATTTTTTGACCCAATTGGAGGAGGAGACCCAATCCTATTCCAACATTTATTT
>ZFMK-TIS-2597712
TATTTTATATATAATTTTTGCTATATGAGCAGGAATAATCGGATCTGCTCTAAGAATTATTATTCGTATACAATTAAGAACACCAGGATCATGAATTAAAAACGATCAAATTTATAATTCTATTGTCACAGCCCATGCATTTTTAATAATTTTTTTCTTAGTAATACCATTCTTAATTGGAGGTTTCGGAAATTGATTAATTCCTTTAATATTAGGAACCCCTGATATAGCATTTCCACGAATAAATAATATTAGATTCTGATTACTACCACCATCTCTTTTAATATTAATTTTAAGAAATACATTTAATCCAGGACCAGGAACCGGATGAACAATTTATCCACCATTATCATCCTACCTGTATCACTCATCCCCATCTGTTGATATAGCAATTTTCTCTCTTCATATTTCAGGTTTATCCTCAATTATAGGTTCTTTAAATTTTATTGTAACAATTTTATTAATAAAAAATTTTTCCTTAAATTATTCCCAAATTCCATTATTTCCTTGATCAATATTTATTACAACAATTTTATTACTTTTTTCATTACCTGTATTAGCAGGAGCAATTACAATACTCCTCTTTGATCGAAATTTAAATACATCATTTTTTGACCCAATTGGAGGAGGAGACCCAATCCTATTCCAACATTTATTT
>ZFMK-TIS-2597713
TATTTTATATATAATTTTTGCTATATGAGCAGGAATAATCGGATCTGCTCTAAGAATTATTATTCGTATACAATTAAGAACACCAGGATCATGAATTAAAAACGATCAAATTTATAATTCTATTGTCACAGCCCATGCATTTTTAATAATTTTTTTCTTAGTAATACCATTCTTAATTGGAGGTTTCGGAAATTGATTAATTCCTTTAATATTAGGAACCCCTGATATAGCATTTCCACGAATAAATAATATTAGATTCTGATTACTACCACCATCTCTTTTAATATTAATTTTAAGAAATACATTTAATCCAGGACCAGGAACCGGATGAACAATTTATCCACCATTATCATCCTACCTGTATCACTCATCCCCATCTGTTGATATAGCAATTTTCTCTCTTCATATTTCAGGTTTATCCTCAATTATAGGTTCTTTAAATTTTATTGTAACAATTTTATTAATAAAAAATTTTTCCTTAAATTATTCCCAAATTCCATTATTTCCTTGATCAATATTTATTACAACAATTTTATTACTTTTTTCATTACCTGTATTAGCAGGAGCAATTACAATACTCCTCTTTGATCGAAATTTAAATACATCATTTTTTGACCCAATTGGAGGAGGAGACCCAATCCTATTCCAACATTTATTT
>ZFMK-TIS-2594948
TATTTTATATATAATTTATGCTATATGAGCAGGAATAATCGGATCTGCTCTAAGAATTATTATTCGTATACAATTAAGAACACCAGGATCATGAATTAAAAACGATCAAATTTATAATTCTATTGTCACAGCCCATGCATTTTTAATAATTTTTTTCTTAGTAATACCATTCTTAATTGGAGGTTTCGGAAATTGATTAATTCCTTTAATATTAGGAACCCCTGATATAGCATTTCCACGAATAAATAATATTAGATTCTGATTACTACCACCATCCCTTTTAATATTAATTTTAAGAAATACATTCAATCCAGGACCAGGAACCGGATGAACAATTTATCCACCACTATCATCCTACTTATATCACTCATCCCCATCTGTTGATATAGCAATTTTCTCTCTTCATATTTCAGGTTTATCCTCAATTATAGGTTCTTTAAATTTTATTGTAACAATTTTATTAATAAAAAATTTTTCATTAAATTATTCCCAAATTCCATTATTTCCTTGATCAATATTTATTACAACAATTTTATTACTTTTTTCATTACCTGTATTAGCAGGAGCAATTACAATACTTCTCTTTGATCGAAATTTAAATACATCATTTTTTGACCCAATTGGAGGAGGAGATCCAATCCTATTCCAACATTTATTT
>ZFMK-TIS-2594984
TGTATTATATATAATTTTTGCCATATGATCTGGAATAATTGGATCAGCATTAAGAATTATTATTCGTATAGAATTAAGAACTCCAGGATCTTGAATTAAAAATGATCAAATTTATAATTCAATCGTAACAGCTCATGCCTTTTTAATAATTTTTTTTTTAGTTATACCCTTTTTAATTGGAGGATTTGGAAATTGATTAATTCCATTAATACTAGGAACACCTGATATAGCATTTCCTCGAATAAATAATATTAGATTTTGATTACTACCACCATCTTTAATATTATTAATTTTAAGAAATACATTTAATCCAAGACCAGGAACAGGATGAACTATTTATCCACCATTATCATCATATTTATATCATTCATCACCATCAGTTGATATAGCAATTTTTTCTCTTCATATTTCAGGAATTTCATCAATTATAGGTTCTTTAAACTTTATTGTAACTATTTTAATAATAAAAAATTTTTCACTAAATTATTCACAAATCCCTTTATTTCCATGATCAATATTTATCACAACAATTCTATTACTTTTTTCATTACCCGTTTTAGCAGGTGCAATTACAATACTTCTATTTGATCGAAATATAAATACATCATTTTTTGATCCTATTGGTGGAGGAGATCCAATTTTATTTCAACATCTATTT
>ZFMK-TIS-2597999
TGTATTATATATAATTTTTGCCATATGATCTGGAATAATTGGATCAGCAYTAAGAATTATTATTCGTATAGAATTAAGAACTCCAGGATCTTGAATTAAAAATGATCAAATTTATAATTCAATCGTAACAGCTCATGCCTTTTTAATAATTTTTTTTTTAGTTATACCCTTTTTAATTGGAGGATTTGGAAATTGATTAATTCCATTAATATTAGGAACACCTGATATAGCATTTCCTCGAATAAATAATATTAGATTTTGATTACTACCACCATCTTTAATATTATTAATTTTAAGAAATACATTTAATCCAAGACCAGGAACAGGATGAACTATTTATCCACCATTATCATCATATTTATATCATTCATCACCATCAGTTGATATAGCAATTTTTTCTCTTCATATTTCAGGAATTTCATCAATTATAGGTTCTTTAAACTTTATTGTAACTATTTTAATAATAAAAAATTTTTCACTAAATTATTCACAAATCCCTTTATTTCCATGATCAATATTTATCACAACAATTCTATTACTTTTTTCATTACCCGTTTTAGCAGGTGCAATTACAATACTTCTATTTGATCGAAATATAAATACATCATTTTTTGATCCTATTGGTGGAGGAGATCCAATTTTATTTCAACATCTATTT
>ZFMK-TIS-2597715
TGTATTATATATAATTTTTGCCATATGATTTGGAATAATTGGATCAGCATTAAGAATTATTATTCGTATAGAATTAAGAACTCCAGGATCTTGAATTAAAAATGATCAAATTTATAATTCAATCGTAACAGCTCATGCCTTTTTAATAATTTTTTTTTTAGTTATACCCTTTTTAATTGGAGGATTTGGAAATTGATTAATTCCATTAATATTAGGAACACCTGATATAGCATTTCCTCGAATAAATAATATTAGATTTTGATTACTACCACCATCTTTAATATTATTAATTTTAAGAAATACATTTAATCCAAGACCAGGAACAGGATGAACTATTTATCCACCATTATCATCATATTTATATCATTCATCACCATCAGTTGATATAGCAATTTTTTCTCTTCATATTTCAGGAATTTCATCAATTATAGGTTCTTTAAACTTTATTGTAACTATTTTAATAATAAAAAATTTTTCACTAAATTATTCACAAATCCCTTTATTTCCATGATCAATATTTATCACAACAATTCTATTACTTTTTTCATTACCCGTTTTAGCAGGTGCAATTACAATACTTCTATTTGATCGAAATATAAATACATCATTTTTTGATCCTATTGGTGGAGGAGATCCAATTTTATTCCAACATCTATTT
>ZFMK-TIS-2594980
TATTTTATATATAATTTTTGCTTTATGAGCAGGAATAATTGGATCAGCATTAAGAATTATTATTCGAATAGAATTAAGAATTCCAGGTTCATGAATTAAAAATGATCAAATTTACAATTCTATTGTTACAGCTCACGCTTTTTTAATAATTTTTTTTTTAGTTATACCATTTATAATTGGAGGATTTGGAAATTGACTAGTTCCTCTAATACTAGGTACTCCTGATATAGCATTTCCACGAATAAATAATATTAGATTTTGATTATTACCTCCATCTTTAATATTATTAATTTTAAGAAATACATTTAATCCTAGTCCAGGAACTGGTTGAACAATTTATCCTCCTTTATCTTCATATTTATATCACTCATCTCCATCAGTAGATATAGCAATTTTTTCTTTACATATTTCAGGTCTATCTTCTATTATAGGTTCTTTAAATTTTATTGTAACAATTTTATTAATAAAAAATTTTTCAATAACTTATTCACAATTACCTTTATTTCCCTGATCAATATTTATTACAACTATTTTATTACTTTTTTCTTTACCAGTATTAGCAGGAGCAATTACTATACTTTTATTTGATCGAAACTTAAACACATCTTTTTTTGATCCTATAGGTGGAGGAGACCCAATTTTATTCCAACATTTATTT
>ZFMK-TIS-2597708
TATTTTATATATAATTTTTGCTTTATGAGCAGGAATATTTGGATCAGCATTAAGAATTATTATTCGAATAGAATTAAGAATTCCAGGATCATGAATTAAAAATGATCAAATTTATAATTCTATTGTTACAGCTCATGCTTTTTTAATAATTTTTTTTTTAGTAATACCATTTATAATTGGAGGATTTGGAAATTGATTAGTTCCATTAATATTAGGAACTCCTGATATAGCATTTCCACGAATAAATAATATTAGATTTTGATTATTACCTCCATCTTTAATATTATTAATTTTAAGTAATACATTTAATCCTAGACCTGGAACTGGTTGGACAATTTATCCTCCTTTATCTTCATATTTATATCATTCATCACCATCAGTTGATTTAGCAATTTTTTCTTTACATATTTCAGGTTTATCTTCTATTATAGGTTCTTTAAATTTTATTGTAACTATTTTATTAATAAAAAATTTTTCAATAACTTATTTACAATTACCTTTATTTCCTTGATCAATATTTATTACTACAATTTTGTTACTTTTTTCTTTACCAGTATTAGCTGGAGCAATTACTATACTTTTATTTGATCGGAATTTAAATACTTCTTTTTTTGATCCAATAGGAGGAGGTGATCCAATTTTATTTCAACATCTATTT
>ZFMK-TIS-2597709
TATTTTATATATAATTTTTGCTTTATGAGCAGGAATATTTGGATCAGCATTAAGAATTATTATTCGAATAGAATTAAGAATTCCAGGATCATGAATTAAAAATGATCAAATTTATAATTCTATTGTTACAGCTCATGCTTTTTTAATAATTTTTTTTTTAGTAATACCATTTATAATTGGAGGATTTGGAAATTGATTAGTTCCATTAATATTAGGAACTCCTGATATAGCATTTCCACGAATAAATAATATTAGATTTTGATTATTACCTCCATCTTTAATATTATTAATTTTAAGTAATACATTTAATCCTAGACCTGGAACTGGTTGGACAATTTATCCTCCTTTATCTTCATATTTATATCATTCATCACCATCAGTTGATTTAGCAATTTTTTCTTTACATATTTCAGGTTTATCTTCTATTATAGGTTCTTTAAATTTTATTGTAACTATTTTATTAATAAAAAATTTTTCAATAACTTATTTACAATTACCTTTATTTCCTTGATCAATATTTATTACTACAATTTTGTTACTTTTTTCTTTACCAGTATTAGCTGGAGCAATTACTATACTTTTATTTGATCGGAATTTAAATACTTCTTTTTTTGATCCAATAGGAGGAGGTGATCCAATTTTATTTCAACATCTATTT
>ZFMK-TIS-2597710
TATTTTATATATAATTTTTGCTTTATGAGCAGGAATATTTGGATCAGCATTAAGAATTATTATTCGAATAGAATTAAGAATTCCAGGATCATGAATTAAAAATGATCAAATTTATAATTCTATTGTTACAGCTCATGCTTTTTTAATAATTTTTTTTTTAGTAATACCATTTATAATTGGAGGATTTGGAAATTGATTAGTTCCATTAATATTAGGAACTCCTGATATAGCATTTCCACGAATAAATAATATTAGATTTTGATTATTACCTCCATCTTTAATATTATTAATTTTAAGTAATACATTTAATCCTAGACCTGGAACTGGTTGGACAATTTATCCTCCTTTATCTTCATATTTATATCATTCATCACCATCAGTTGATTTAGCAATTTTTTCTTTACATATTTCAGGTTTATCTTCTATTATAGGTTCTTTAAATTTTATTGTAACTATTTTATTAATAAAAAATTTTTCAATAACTTATTTACAATTACCTTTATTTCCTTGATCAATATTTATTACTACAATTTTGTTACTTTTTTCTTTACCAGTATTAGCTGGAGCAATTACTATACTTTTATTTGATCGGAATTTAAATACTTCTTTTTTTGATCCAATAGGAGGAGGTGATCCAATTTTATTTCAACATCTATTT
>ZFMK-TIS-2595018
AATTATTTATATAATTTTTAGAATATGATCAGGAATAATTGGATCTGCATTAAGAATTATTATTCGTATAGAATTAAGATCCCCCAGATCTTGAATTAATAATGATCAAATTTATAATTCAATTGTTACTGCTCATGCTTTTTTAATAATTTTTTTTTTAGTAATACCTTTTATAATTGGTGGATTTGGAAATTGATTAATTCCATTAATATTAGGAATTCCTGATATAGCATTTCCTCGAATAAATAATATTAGATTTTGATTACTTCCTCCTTCATTATTTCTATTATTATTAAGAAATTTTTTTAATCCAAGACCAGGAACTGGATGAACAATTTATCCTCCTTTATCATCATATTTATATCATTCTTCTCCATCAGTTGATATAGCTATTTTTTCATTACATATTTCAGGTTTATCTTCAATTATAGGATCATTAAATTTTATTGTTACTATTATTTTAATAAAAAATATTTCATTAAATCATAATCAATTACCTTTATTTCCATGATCTGTATTTATTACAACTATTTTATTACTTTTATCATTACCTGTATTAGCAGGAGCAATTACTATACTTTTATTTGATCGAAATTTAAATACTTCATTCTTTGATCCTATAGGAGGAGGAGACCCTATTTTATTTCAACATTTATTT
>ZFMK-TIS-2597702
AATTATTTATATAATATTTAGAATATGATCTGGAATAATTGGTTCAGCATTAAGAATTATTATTCGTATAGAATTAAGAATTCCTGGATCTTGAATTAATAATGATCAAATTTATAATTCAATTGTTACTGCTCATGCTTTTTTAATAATTTTTTTTTTAGTTATACCTTTTATAATTGGTGGATTTGGAAATTGATTAATTCCATTAATATTAGGTATTCCTGATATAGCTTTTCCTCGAATAAATAATATTAGTTTTTGATTACTCCCCCCTTCATTATTAATATTATTATTAAGAAATTTTTTCAATCCAAGACCAGGAACTGGATGAACAATTTATCCTCCTTTATCATCATATTTATATCATTCTTCTCCATCAGTTGATTTAGCTATTTTTTCATTACATATTTCAGGTTTATCTTCAATTATAGGATCATTAAATTTTATTGTAACTATTATTTTAATAAAAAATATTTCATTAAATAATAATCAACTTCCTTTATTTCCATGATCTGTATTTATTACAACTATCTTATTACTTTTATCTTTACCTGTATTAGCAGGAGCAATCACTATACTTTTATTTGATCGAAATTTAAATACTTCATTTTTTGATCCTATAGGAGGAGGGGATCCAATTTTATTTCAACATTTATTT
>ZFMK-TIS-2597704
AATTATTTATATAATATTTAGAATATGATCTGGAATAATTGGTTCAGCATTAAGAATTATTATTCGTATAGAATTAAGAATTCCTGGATCTTGAATTAATAATGATCAAATTTATAATTCAATTGTTACTGCTCATGCTTTTTTAATAATTTTTTTTTTAGTTATACCTTTTATAATTGGTGGATTTGGAAATTGATTAATTCCATTAATATTAGGTATTCCTGATATAGCTTTTCCTCGAATAAATAATATTAGTTTTTGATTACTTCCCCCTTCATTATTAATATTATTATTAAGAAATTTTTTCAATCCAAGACCAGGAACTGGATGAACAATTTATCCTCCTTTATCATCATATTTATATCATTCTTCTCCATCAGTTGATTTAGCTATTTTTTCATTACATATTTCAGGTTTATCTTCAATTATAGGATCATTAAATTTTATTGTAACTATTATTTTAATAAAAAATATTTCATTAAATAATAATCAACTTCCTTTATTTCCATGATCTGTATTTATTACAACTATCTTATTACTTTTATCTTTACCTGTATTAGCAGGAGCAATCACTATACTTTTATTTGATCGAAATTTAAATACTTCATTTTTTGATCCTATAGGAGGAGGGGATCCAATTTTATTTCAACATTTATTT
>ZFMK-TIS-2598010
AATTCTTTATATAATATTTGCTATATGATCTGGAATAATTGGTTCAGCTTTAAGAATTATTATTCGTATAGAACTAAGAACACCAGGATCATGAATTAATAATGATCAAATTTACAATTCAATTGTAACTGCACATGCATTCTTAATAATTTTTTTTTTAGTTATACCTTTTATAATTGGAGGATTTGGAAATTGATTAGTTCCATTAATAATAGGAATTCCAGATATAGCATTTCCTCGAATAAATAATATTAGATTTTGATTATTACCTCCATCTTTATTCCTTTTATTAATAAGAAATTTAATAAATCCAAGTCCAGGAACTGGATGAACTATATATCCTCCATTATCATCATATTTATATCATTCATCTCCAGCCGTTGATTTAGCTATCTTTTCATTACATATTTCAGGTTTATCATCAATTATAGGATCATTAAATTTTATTGTAACTATTATTATAATAAAAAATAATTCATTAAATTATATTCAACTACCTTTATTTCCATGATCAGTTTTTATTACAACTATTTTACTACTTCTATCTTTACCAGTTCTAGCAGGTGCAATTACTATACTTTTATTTGATCGAAATCTAAATACTTCATTTTTTGATCCAATAGGAGGAGGTGATCCAATTTTATTTCAACATCTATTT
>ZFMK-TIS-2597698
AATTTTATATATAATTTTTGCTATATGATCAGGAATAATTGGTTCAGCATTAAGAATTATTATTCGTATAGAATTAAGAACTCCTGGGTCTTGAATTAATAATGATCAAATTTATAACTCCATTGTTACAGCCCATGCATTTCTTATAATTTTTTTTTTAGTTATACCATTTATAATTGGAGGATTTGGTAATTGACTAGTTCCACTAATATTAGGAATTCCTGATATAGCATTCCCCCGAATAAATAATATTAGATTTTGACTTCTCCCCCCTTCTTTATTTATTCTTCTATTTAGAAATTTTTTTAACCCTAGACCAGGAACAGGATGAACTATTTATCCCCCCTTATCAACTTATATATATCACCCTTCACCWTCAGTTGATTTAGCAATTTTTTCTCTTCATATTTCAGGTTTATCYTCAATTATTGGTTCTATAAATTTTATTGTTACAATTATTATAATAAAAAATATTTCACTAAAAAATATTCAAGTTCCATTATTTCCTTGATCCGTTTTTATCACAACTATCTTATTATTATTATCATTACCTGTATTAGCAGGAGCAATTACAATATTAATTTTTGATCGAAATATAAATACTTCTTTTTTTGACCCTATAGGAGGAGGAGATCCAGTATTATTCCAACATTTATTC
>ZFMK-TIS-2598008
AATTTTATATATAATCTTTGCTATATGATCAGGAATAGTTGGTTCAGCATTAAGAATTATTATTCGTATAGAATTAAGAACCCCTGGGTCTTGAATTAATAATGATCAAATTTATAACTCCATTGTTACAGCCCATGCATTTCTTATAATTTTTTTTTTAGTTATACCATTTATAATTGGTGGATTTGGTAATTGACTAGTTCCACTAATATTAGGAATTCCTGATATAGCATTCCCCCGAATAAATAATATTAGATTTTGACTTCTCCCTCCTTCTTTATTCATTCTTCTATTTAGGAATTTTTTTAACCCTAGACCAGGAACAGGATGAACTATTTATCCCCCCTTATCAACTTATATATATCACCCCTCTCCATCAGTTGATTTAGCAATTTTTTCTCTACATATTTCAGGATTATCTTCAATTATTGGTTCTATAAATTTTATTGTTACAATTATTATAATAAAAAATATTTCACTAAAAAACATTCAAGTCCCATTATTTCCTTGATCCGTTTTTATCACAACTATCTTATTATTATTATCACTACCTGTATTGGCAGGAGCAATTACAATATTAATTTTTGATCGAAATATAAATACTTCTTTTTTTGACCCAATAGGAGGAGGAGATCCAGTATTATTCCAACATTTATTC
>ZFMK-TIS-2598009
AATTTTATATATAATTTTTGCTATATGATCAGGAATAATTGGTTCAGCATTAAGAATTATTATTCGTATAGAATTAAGAACCCCTGGGTCTTGAATTAATAATGATCAAATTTATAACTCCATTGTTACAGCCCATGCATTTCTTATAATTTTTTTTTTAGTTATACCATTTATAATTGGWGGATTTGGTAATTGACTAGTTCCACTAATATTAGGAATTCCTGATATAGCATTCCCCCGAATAAATAATATTAGATTTTGACTTCTCCCTCCTTCTTTATTCATTCTTCTATTTAGGAATTTTTTTAACCCTAGACCAGGAACAGGATGAACTATTTATCCCCCCTTATCAACTTATATATATCACCCCTCTCCATCAGTTGATTTAGCAATTTTTTCTCTACATATTTCAGGATTATCTTCAATTATTGGTTCTATAAATTTTATTGTTACAATTATTATAATAAAAAATATTTCACTAAAAAACATTCAAGTCCCATTATTTCCTTGATCCGTTTTTATCACAACTATCTTATTATTATTATCATTACCTGTATTAGCAGGAGCAATTACAATATTAATTTTTGATCGAAATATAAATACTTCTTTTTTTGACCCAATAGGAGGAGGAGATCCAGTATTATTCCAACATTTATTC
>ZFMK-TIS-2603677
AATTTTATATATAATCTTTGCTATATGATCAGGAATAGTTGGTTCAGCATTAAGAATTATTATTCGTATAGAATTAAGAACCCCTGGGTCTTGAATTAATAATGATCAAATTTATAACTCCATTGTTACAGCCCATGCATTTCTTATAATTTTTTTTTTAGTTATACCATTTATAATTGGAGGATTTGGTAATTGACTAGTTCCACTAATATTAGGAATTCCTGATATAGCATTCCCCCGAATAAATAATATTAGATTTTGACTTCTCCCTCCTTCTTTATTCATTCTTCTATTTAGGAATTTTTTTAACCCTAGACCAGGAACAGGATGAACTATTTATCCCCCCTTATCAACTTATATATATCACCCCTCTCCATCAGTTGATTTAGCAATTTTTTCTCTACAYATTTCAGGATTATCTTCAATTATTGGTTCTATAAATTTTATTGTTACAATTATTATAATAAAAAATATTTCACTAAAAAAYATTCAAGTYCCATTATTTCCTTGATCCGTTTTTATCACAACTATCTTATTATTATTATCATTACCTGTATTGGCAGGAGCAATTACAATATTAATTTTTGATCGAAATATAAATACTTCTTTTTTTGACCCAATAGGAGGAGGGAATCCAGTATTATTCCAACATTTATTC
>ZFMK-TIS-2597685
AATTTTATATATAATTTTTGCTTTATGATCTGGAATAATTGGTGCATCTTTAAGAATAATTATTCGAATAGAATTATCAACTCCTGGATCTTGAATTAATAATGATCAAATTTATAATTCATTAATTACTGCTCATGCTTTTTTAATAATTTTCTTTTTAGTAATACCTTTTATAATTGGTGGATTTGGGAATTGATTAATTCCATTAATATTAGGAACCCCTGATATAGCTTTCCCTCGAATAAATAATATTAGATTTTGATTATTACCACCATCTTTAATTTTACTATTAACAAGAAATTTTATAAGACCTAGTCCAGGTACAGGATGAACTGTTTATCCTCCTTTATCAGCATATTTATATCACCCATCTCCTTCGGTTGATTTAGCTATTTTCTCATTACATATTTCAGGAATTTCTTCAATTATAGGATCATTAAATTTTATTGTAACAATTTTAATAATAAAAAATTTCTCTTTAAATTATTCTAAAATACCACTTTTTCCTTGATCAATTCTTATTACAACAATTCTTTTACTTTTATCTTTACCTGTTTTAGCCGGAGCAATCACCATATTAATTTTTGATCGAAATTTTAATACATCATTTTTTGATCCAAGAGGAGGAGGGGATCCTATTTTATATCAACATTTATTT
>ZFMK-TIS-2597686
AATTTTATATATAATTTTTGCTTTATGATCTGGAATAATTGGTGCATCTTTAAGAATAATTATTCGAATAGAATTATCAACTCCTGGATCTTGAATTAATAATGATCAAATTTATAATTCATTAATTACTGCTCATGCTTTTTTAATAATTTTCTTTTTAGTAATACCTTTTATAATTGGTGGATTTGGGAATTGATTAATTCCATTAATATTAGGAACCCCTGATATAGCTTTCCCTCGAATAAATAATATTAGATTTTGATTATTACCACCATCTTTAATTTTACTATTAACAAGAAATTTTATAAGACCTAGTCCAGGTACAGGATGAACTGTTTATCCTCCTTTATCAGCATATTTATATCACCCATCTCCTTCGGTTGATTTAGCTATTTTCTCATTACATATTTCAGGAATTTCTTCAATTATAGGATCATTAAATTTTATTGTAACAATTTTAATAATAAAAAATTTCTCTTTAAATTATTCTAAAATACCACTTTTTCCTTGATCAATTCTTATTACAACAATTCTTTTACTTTTATCTTTACCTGTTTTAGCCGGAGCAATCACCATATTAATTTTTGATCGAAATTTTAATACATCATTTTTTGATCCAAGAGGAGGAGGGGATCCTATTTTATATCAACATTTATTT
>ZFMK-TIS-2598032
AATTTTATATATAATTTTTGCTTTATGATCTGGAATAATTGGTGCATCTTTAAGAATAATTATTCGAATAGAATTATCAACTCCTGGATCTTGAATTAATAATGATCAAATTTATAATTCATTAATTACTGCTCATGCTTTTTTAATAATTTTCTTTTTAGTAATACCTTTTATAATTGGTGGATTTGGGAATTGATTAATTCCATTAATATTAGGAACCCCTGATATAGCTTTCCCTCGAATAAATAATATTAGATTTTGATTATTACCACCATCTTTAATTTTACTATTAACAAGAAATTTTATAAGACCTAGTCCAGGTACAGGATGAACTGTTTATCCTCCTTTATCAGCATATTTATATCACCCATCTCCTTCGGTTGATTTAGCTATTTTCTCATTACATATTTCAGGAATTTCTTCAATTATAGGATCATTAAATTTTATTGTAACAATTTTAATAATAAAAAATTTCTCTTTAAATTATTCTAAAATACCACTTTTTCCTTGATCAATTCTTATTACAACAATTCTTTTACTTTTATCTTTACCTGTTTTAGCCGGAGCAATCACCATATTAATTTTTGATCGAAATTTTAATACATCATTTTTTGATCCAAGAGGAGGAGGGGATCCTATTTTATATCAACATTTATTT
>ZFMK-TIS-2598036
AATTCTTTATATAATTTTTGCTTTGTGATCTGGAATAATTGGTGCATCTTTAAGAATAATTATTCGAATAGAATTATCAACCCCAGGATCATGAATTAATAATGACCAAATTTATAATTCATTAATTACTGCTCATGCTTTCTTAATAATTTTTTTTTTAGTTATACCTTTTATAATTGGGGGATTTGGAAATTGATTAATTCCATTAATATTAGGATCTCCTGATATAGCTTTCCCACGAATAAATAATATTAGATTTTGATTATTACCCCCATCTTTAATTTTATTATTAACAAGAAATTTTATAAGTCCTAGTCCAGGAACAGGATGAACTGTTTATCCTCCTTTATCATCATATTTATTTCACCCCTCTCCTTCAGTTGATTTAGCTATTTTTTCATTACATATTTCAGGAATTTCCTCAATTATAGGCTCATTAAATTTTATTGTAACAATTTTAATAATAAAAAATTTCTCCTTAAATTATTCTAAAATACCCCTTTTTCCTTGATCTATTCTTATTACAACAATTCTTTTACTTTTATCTTTACCTGTTCTAGCCGGAGCAATTACTATATTAATTTTTGACCGAAATTTTAATACATCATTTTTTGATCCTAGAGGAGGAGGAGATCCTATTTTATACCAACACTTATTT
>ZFMK-TIS-2598033
AATTCTTTATATAATTTTTGCTTTATGATCAGGAATAATTGGAGCATCAATAAGAATAATTATTCGAATAGAATTATCAACTCCAGGATCATGAATTAATAATGATCAAATTTATAATTCTTTAATTACTGCCCACGCTTTTTTAATAATTTTTTTTCTCGTAATACCATTTATAATTGGTGGATTTGGAAATTGATTAGTTCCTTTAATACTTGGGACTCCTGATATAGCTTTCCCACGAATAAATAATATTAGATTTTGATTATTACCCCCATCATTAATTTTATTATTATCAAGAAATTTTATAAATCCTGGTCCAGGAACAGGATGAACAGTTTATCCTCCATTATCTTCATATTTATATCATTCATCACCTTCAATTGATTTAGCTATTTTCTCTCTTCATATTTCAGGTATTTCCTCAATTATAGGATCTTTAAATTTTATTGTAACTATTTTAATAATAAAAAACTTTTCATTAAATTACTCAAGAATACCATTATTTCCATGATCAATTTTAATTACTACTATTTTATTACTATTATCATTACCTGTTTTAGCTGGAGCAATTACCATATTAATTTTCGATCGAAATTTTAATACATCATTTTTTGATCCTAGAGGAGGAGGAGATCCAATTTTATATCAACATTTATTT
>ZFMK-TIS-2598035
AATTCTTTATATAATTTTTGCTTTATGATCAGGAATAATTGGAGCATCAATAAGAATAATTATTCGAATAGAATTATCAACCCCAGGATCATGAATTAATAATGATCAAATTTATAATTCTTTAATTACTGCCCACGCTTTTTTAATAATTTTTTTTCTCGTAATACCATTTATAATTGGTGGATTTGGAAATTGATTAGTTCCTTTAATACTTGGAACTCCTGATATAGCTTTCCCACGAATAAATAATATTAGATTTTGATTATTACCCCCATCATTAATTTTATTATTATCAAGAAATTTTATAAATCCTGGTCCAGGAACAGGATGAACAGTTTATCCTCCTTTATCTTCATATTTATACCATTCATCACCTTCAATTGATTTAGCTATTTTCTCTCTTCATATTTCAGGTGTTTCCTCAATTATAGGATCTTTAAATTTTATTGTAACTATTTTAATAATAAAAAACTTTTCATTAAATTATTCAAGAATACCATTATTTCCATGATCAATTTTAATTACTACTATTTTATTACTATTATCATTACCTGTTTTAGCTGGAGCAATTACTATATTAATTTTCGATCGAAATTTTAATACATCATTTTTTGATCCTAGAGGAGGAGGAGATCCAATTTTATATCAACATTTATTT
>ZFMK-TIS-2597684
CATACTATATATAATTTTTGCCTTATGAGCAGGAATAATTGGCTCAGCTATAAGAATTATTATTCGAATAGAACTAAGAACTCCAGGATCTTGAATTGAAAATGATCAAATTTATAATTCATTAGTTACTGCTCACGCTTTCTTAATAATTTTTTTTTTAGTTATACCTTTTTTAATTGGAGGATTTGGAAATTGACTAATTCCTTTAATATTAGGTATTCCAGACATAGCTTTCCCCCGAATAAATAATGTTAGATTTTGATTATTACCTCCTTCATTAATTTTATTATTATTAAGAAATCTATTTACACCTAGACCTGGAACTGGATGAACAATTTATCCTCCTTTATCATCATATACATTTCATGCCTCTCCTTCAGTAGATTTTATAATTTTTTCATTACATATTTCAGGAGTTTCATCTATTTTAGGATCTTTAAATTTTATTGTTACAATTATTATAATAAAAAATTATTCTCTAATTATAAATAAAATACCTTTATTCTCTTGAGCTGTATTAATTACTACCATTTTACTACTATTATCATTACCAGTTCTAGCTGGAGCAATTACTATATTATTATTTGATCGAAATTTAAATACTTCTTTCTTTGATCCAATGGGAGGAGGTGATCCTATTTTATACCAACATTTATTT
>ZFMK-TIS-2597997
CATACTATATATAATTTTTGCCTTATGAGCAGGAATAATTGGCTCAGCTATAAGAATTATTATTCGAATAGAACTAAGAACTCCAGGATCTTGAATTGAAAATGATCAAATTTATAATTCATTAGTTACTGCTCACGCTTTCTTAATAATTTTTTTTTTAGTTATACCTTTTTTAATTGGAGGATTTGGAAATTGACTAATTCCTTTAATATTAGGTATTCCAGACATAGCTTTCCCCCGAATAAATAATGTTAGATTTTGATTATTACCTCCTTCATTAATTTTATTATTATTAAGAAATCTATTTACACCTAGACCTGGAACTGGATGAACAATTTATCCTCCTTTATCATCATATACATTTCATGCCTCTCCTTCAGTAGATTTTATAATTTTTTCATTACATATTTCAGGAGTTTCATCTATTTTAGGATCTTTAAATTTTATTGTTACAATTATTATAATAAAAAATTATTCTCTAATTATAAATAAAATACCTTTATTCTCTTGAGCTGTATTAATTACTACCATTTTACTACTATTATCATTACCAGTTCTAGCTGGAGCAATTACTATATTATTATTTGATCGAAATTTAAATACTTCTTTCTTTGATCCAATGGGAGGAGGTGATCCTATTTTATACCAACATTTATTT
>ZFMK-TIS-2597998
CATACTATATATAATTTTTGCCTTATGAGCAGGAATAATTGGCTCAGCTATAAGAATTATTATTCGAATAGAACTAAGAACTCCAGGATCTTGAATTGAAAATGATCAAATTTATAATTCATTAGTTACTGCTCACGCTTTCTTAATAATTTTTTTTTTAGTTATACCTTTTTTAATTGGAGGATTTGGAAATTGACTAATTCCTTTAATATTAGGTATTCCAGACATAGCTTTCCCCCGAATAAATAATGTTAGATTTTGATTATTACCTCCTTCATTAATTTTATTATTATTAAGAAATCTATTTACACCTAGACCTGGAACTGGATGAACAATTTATCCTCCTTTATCATCATATACATTTCATGCCTCTCCTTCAGTAGATTTTATAATTTTTTCATTACATATTTCAGGAGTTTCATCTATTTTAGGATCTTTAAATTTTATTGTTACAATTATTATAATAAAAAATTATTCTCTAATTATAAATAAAATACCTTTATTCTCTTGAGCTGTATTAATTACTACCATTTTACTACTATTATCATTACCAGTTCTAGCTGGAGCAATTACTATATTATTATTTGATCGAAATTTAAATACTTCTTTCTTTGATCCAATGGGAGGAGGTGATCCTATTTTATACCAACATTTATTT
>ZFMK-TIS-2598031
TATATTATATATAATTTTTGCATTCTGATCAGGAATAATTGGATCATCAATAAGAATTATTATTCGTATAGAACTAAGAATTCCAGGATCATGAATTGAAAATGATCAAATTTATAATTCATTAGTTACAGCCCACGCATTTCTAATAATTTTTTTCTTAGTAATACCATTTATAATTGGAGGATTCGGAAATTGATTAATCCCACTAATATTAGGAATTCCAGATATAGCATTCCCACGAATAAATAATATTAGATTCTGACTTTTACCTCCTTCACTTTTTTTATTATTATTAAGAAATACATTAAATCCAAGTCCTGGAACAGGATGAACTGTTTATCCTCCCTTATCTTCTTATAATTTTCATCCATCTCCATCAGTTGATTTAGCAATTTTTTCACTTCATATATCAGGAATTTCATCAATTATAGGATCATTAAATTTTATTGTAACTATTATAATAATAAAAAATTTATCTTTAAAAATAAATAAATTACCTTTATTTTCTTGATCAATTCTAATTACAACTATTTTATTATTATTATCATTACCAGTTTTAGCAGGAGCAATCACAATATTATTATTTGATCGAAACTTTAATTCATCATTTTTTGATCCAATAGGAGGAGGTGATCCAATTCTTTATCAACACTTATTT
>ZFMK-TIS-2597690
AATTTTATATATAATTTTTGCTATATGATCAGGAATAATTGGATCATCTTTAAGAATTATTATTCGAATAGAATTAAGTGTTCCAGGTTCATGAATTAATAATGATCAAATTTATAATTCTTTAATCACATCACATGCTTTTTTAATAATTTTTTTTTTAGTAATACCTTTTTTAATTGGAGGATTTGGAAATTGACTAATTCCACTAATAATAGGAATTCCTGATATAGCTTTCCCACGAATAAATAATATTAGATTTTGATTATTACCACCATCTTTAATTTTATTACTTTCAAGAAATCTTATTAATCCAGGTCCAGGAACAGGATGAACCATTTACCCCCCTCTATCTTCTTATTCATTTAGTAGTTCTCCAGCTGTAGATTTAACTATTTATTCTCTTCACATTTCAGGAATTTCATCTATTTTAGGATCATTAAATTTTATTGTAACTATCATAATAATAAAAAATTTTTCTTTGAACTTTATACAAATACCCCTATTTCCATGATCAATATTAATTACTACAATTTTATTATTAATTTCTTTACCAGTTCTTGCAGGAGCTATTACTATACTTTTATTTGATCGAAATTTAAATACATCTTTTTTTGATCCAATAGGAGGAGGAAACCCAATTTTATACCAACATTTATTT
>ZFMK-TIS-2597691
AATTTTATATATAATTTTTGCTATATGATCAGGAATAATTGGATCATCTTTAAGAATTATTATTCGAATAGAATTAAGTGTTCCAGGTTCATGAATTAATAATGATCAAATTTATAATTCTTTAATCACATCACATGCTTTTTTAATAATTTTTTTTTTAGTAATACCTTTTTTAATTGGAGGATTTGGAAATTGACTAATTCCACTAATAATAGGAATTCCTGATATAGCTTTTCCACGAATAAATAATGTTAGATTTTGATTATTACCACCATCTTTAATTTTATTACTTTCAAGAAATCTTATTAATCCAGGTCCAGGAACAGGATGAACCATTTACCCCCCTCTATCTTCTTATTCATTTAGTAGTTCTCCAGCTGTAGATTTAACTATTTATTCTCTTCACATTTCAGGAATTTCATCTATTTTAGGATCATTAAATTTTATTGTAACTATCATAATAATAAAAAATTTTTCTTTGAACTTTATACAAATACCCCTATTTCCATGATCAATATTAATTACTACAATTTTATTATTAATTTCTTTACCAGTTCTTGCAGGAGCTATTACTATACTTTTATTTGATCGAAATTTAAATACATCTTTTTTTGATCCAATAGGAGGAGGAAACCCAATTTTATACCAACATTTATTT
>ZFMK-TIS-2597692
AATTTTATATATAATTTTTGCTATATGATCAGGAATAATTGGATCATCTTTAAGAATTATTATTCGAATAGAATTAAGTGTTCCAGGTTCATGAATTAATAATGATCAAATTTATAATTCTTTAATCACATCACATGCTTTTTTAATAATTTTTTTTTTAGTAATACCTTTTTTAATTGGAGGATTTGGAAATTGACTAATTCCACTAATAATAGGAATTCCTGATATAGCTTTTCCACGAATAAATAATGTTAGATTTTGATTATTACCACCATCTTTAATTTTATTACTTTCAAGAAATCTTATTAATCCAGGTCCAGGAACAGGATGAACCATTTACCCCCCTCTATCTTCTTATTCATTTAGTAGTTCTCCAGCTGTAGATTTAACTATTTATTCTCTTCACATTTCAGGAATTTCATCTATTTTAGGATCATTAAATTTTATTGTAACTATCATAATAATAAAAAATTTTTCTTTGAACTTTATACAAATACCCCTATTTCCATGATCAATATTAATTACTACAATTTTATTATTAATTTCTTTACCAGTTCTTGCAGGAGCTATTACTATACTTTTATTTGATCGAAATTTAAATACATCTTTTTTTGATCCAATAGGAGGAGGAAACCCAATTTTATACCAACATTTATTT
>ZFMK-TIS-2505938
GATCTTGTATATTATTCTAGCTTTATGATCTGGAATACTAGGATCATCAATGAGACTTATTATTCGAATAGAATTAAGATCCCCAGGATCATGAATTAGCAATGATCAAATTTATAATACAATTGTTACTAGTCATGCATTCCTAATAATTTTTTTTATAGTTATACCATTTTTAATTGGAGGATTTGGAAATTGGCTTATTCCTTTAATACTAGGATCACCTGATATAGCATTCCCCCGAATAAATAATATTAGATTTTGATTACTTCCTCCCTCATTATTTATACTTTTATTAAGAAATTTATTTTATCCAAGACCAGGAACTGGATGAACAGTATATCCACCATTATCAGCATATTTATATCATTCTTCACCTTCAGTAGATTTTGCAATTTTTTCTCTTCATATATCAGGAATTTCCTCAATTATAGGATCATTAAACTTAATAGTTACAATTATAATAATAAAAAATTTTTCTATAAATTATGACCAAATTTCATTATTTCCATGATCAGTTTTTATTACAGCAATTTTATTAATTATATCATTACCTGTATTAGCTGGAGCAATTACTATACTATTATTTGATCGAAATTTTAATACATCATTTTTCGATCCTATAGGAGGTGGAGATCCAATTCTTTATCAACATTTATTT
>ZFMK-TIS-2597580
GATCTTGTATATTATTCTAGCTTTATGATCTGGAATACTAGGATCATCAATGAGACTTATTATTCGAATAGAATTAAGATCCCCAGGATCATGAATTAGCAATGATCAAATTTATAATACAATTGTTACTAGTCATGCATTCCTAATAATTTTTTTTATAGTTATACCATTTTTAATTGGAGGATTTGGAAATTGGCTTATTCCTTTAATACTAGGATCACCTGATATAGCATTCCCCCGAATAAATAATATTAGATTTTGATTACTTCCTCCCTCATTATTTATACTTTTATTAAGAAATTTATTTTATCCAAGACCAGGAACTGGATGAACAGTATATCCACCATTATCAGCATATTTATATCATTCTTCACCTTCAGTAGATTTTGCAATTTTTTCTCTTCATATATCAGGAATTTCCTCAATTATAGGATCATTAAACTTAATAGTTACAATTATAATAATAAAAAATTTTTCTATAAATTATGACCAAATTTCATTATTTCCATGATCAGTTTTTATTACAGCAATTTTATTAATTATATCATTACCTGTATTAGCTGGAGCAATTACTATACTATTATTTGATCGAAATTTTAATACATCATTTTTCGATCCTATAGGAGGTGGAGATCCAATTCTTTATCAACATTTATTT
>ZFMK-TIS-2597581
GATCTTGTATATTATTCTAGCTTTATGATCTGGAATACTAGGATCATCAATGAGACTTATTATTCGAATAGAATTAAGATCCCCAGGATCATGAATTAGCAATGATCAAATTTATAATACAATTGTTACTAGTCATGCATTCCTAATAATTTTTTTTATAGTTATACCATTTTTAATTGGAGGATTTGGAAATTGGCTTATTCCTTTAATACTAGGATCACCTGATATAGCATTCCCCCGAATAAATAATATTAGATTTTGATTACTTCCTCCCTCATTATTTATACTTTTATTAAGAAATTTATTTTATCCAAGACCAGGAACTGGATGAACAGTATATCCACCATTATCAGCATATTTATATCATTCTTCACCTTCAGTAGATTTTGCAATTTTTTCTCTTCATATATCAGGAATTTCCTCAATTATAGGATCATTAAACTTAATAGTTACAATTATAATAATAAAAAATTTTTCTATAAATTATGACCAAATTTCATTATTTCCATGATCAGTTTTTATTACAGCAATTTTATTAATTATATCATTACCTGTATTAGCTGGAGCAATTACTATACTATTATTTGATCGAAATTTTAATACATCATTTTTCGATCCTATAGGAGGTGGAGATCCAATTCTTTATCAACATTTATTT
>ZFMK-TIS-2597582
GATCTTGTATATTATTCTAGCTTTATGATCTGGAATACTAGGATCATCAATGAGACTTATTATTCGAATAGAATTAAGATCCCCAGGATCATGAATTAGCAATGATCAAATTTATAATACAATTGTTACTAGTCATGCATTCCTAATAATTTTTTTTATAGTTATACCATTTTTAATTGGAGGATTTGGAAATTGGCTTATTCCTTTAATACTAGGATCACCTGATATAGCATTCCCCCGAATAAATAATATTAGATTTTGATTACTTCCTCCCTCATTATTTATACTTTTATTAAGAAATTTATTTTATCCAAGACCAGGAACTGGATGAACAGTATATCCACCATTATCAGCATATTTATATCATTCTTCACCTTCAGTAGATTTTGCAATTTTTTCTCTTCATATATCAGGAATTTCCTCAATTATAGGATCATTAAACTTAATAGTTACAATTATAATAATAAAAAATTTTTCTATAAATTATGACCAAATTTCATTATTTCCATGATCAGTTTTTATTACAGCAATTTTATTAATTATATCATTACCTGTATTAGCTGGAGCAATTACTATACTATTATTTGATCGAAATTTTAATACATCATTTTTCGATCCTATAGGAGGTGGAGATCCAATTCTTTATCAACATTTATTT
>ZFMK-TIS-8000019
GATCTTGTATATTATTCTAGCTTTATGATCTGGAATACTAGGATCATCAATGAGACTTATTATTCGAATAGAATTAAGATCCCCAGGATCATGAATTAACAATGATCAAATTTATAATACAATTGTTACTAGTCATGCATTCCTAATAATTTTTTTTATAGTTATACCATTTTTAATTGGAGGATTTGGAAATTGGCTTATTCCTTTAATACTAGGATCACCTGATATAGCATTCCCCCGAATAAATAATATTAGATTTTGATTACTTCCTCCCTCATTATTTATACTTTTATTAAGAAATTTATTTTATCCAAGACCAGGAACTGGATGAACAGTATATCCACCATTATCAGCATATTTATATCATTCTTCACCTTCAGTAGATTTTGCAATTTTTTCTCTTCATATATCAGGAATTTCCTCAATTATAGGATCATTAAACTTAATAGTTACAATTATAATAATAAAAAATTTTTCTATAAATTATGACCAAATTTCATTATTTCCATGATCAGTTTTTATTACAGCAATTTTATTAATTATATCATTACCTGTATTAGCTGGAGCAATTACTATACTATTATTTGATCGAAATTTTAATACATCATTTTTCGATCCTATAGGAGGTGGAGATCCAATTCTTTATCAACATTTATTT
>ZFMK-TIS-22329
AATATTATATTTCATCTTTGCTATATGATCTGGAATAATTGGAACTTCTTTAAGAATAATTATTCGCATAGAATTAAGAGCACCTGGAAGATGAATTTGTAATGACCAAATTTATAATACTATTGTTACCTCTCATGCCTTTATTATAATCTTCTTTATAGTTATACCCTTTATAATTGGTGGATTTGGAAATTGACTTGTACCATTAATAATTGGAGCCCCTGATATAGCATTCCCTCGAATAAATAATATAAGATTTTGACTTCTAATTCCATCACTATTCATATTATTAATTAGAAGAATTCTATCATCAGGATCAGGAACTGGTTGAACAATTTACCCACCACTATCAAATGCTACATTCCACCCATCAATTTCAGTAGATTGTACAATTTTTTCATTACATATTGCTGGAATCTCATCCATTATAGGAGCCATTAATTTTATTGTATCAATTATTATAATAAAAAATTTATCTATTAATTATGATCAAGTACCTTTATTTCCTTGATCAGTAAAAATTACCGCAATTTTATTATTACTATCATTACCAGTTCTTGCAGGAGCTATTACTATATTATTAACAGATCGAAATCTAAATACTTCATTTTTTGACCCATCAGGAGGAGGAGACCCAATTTTATACCAACACTTATTT
>ZFMK-TIS-22345
AATATTATATTTCATCTTTGCTATATGATCTGGAATAATTGGAACTTCTTTAAGAATAATTATTCGCATAGAATTAAGAGCACCTGGAAGATGAATTTGTAATGACCAAATTTATAATACTATTGTTACCTCTCATGCCTTTATTATAATCTTCTTTATAGTTATACCCTTTATAATTGGTGGATTTGGAAATTGACTTGTACCATTAATAATTGGAGCCCCTGATATAGCATTCCCTCGAATAAATAATATAAGATTTTGACTTCTAATTCCATCACTATTCATATTATTAATTAGAAGAATTCTATCATCAGGATCAGGAACTGGTTGAACAATTTACCCACCACTATCAAATGCTACATTCCACCCATCAATTTCAGTAGATTGTACAATTTTTTCATTACATATTGCTGGAATCTCATCCATTATAGGAGCCATTAATTTTATTGTATCAATTATTATAATAAAAAATTTATCTATTAATTATGATCAAGTACCTTTATTTCCTTGATCAGTAAAAATTACCGCAATTTTATTATTACTATCATTACCAGTTCTTGCAGGAGCTATTACTATATTATTAACAGATCGAAATCTAAATACTTCATTTTTTGACCCATCAGGAGGAGGAGACCCAATTTTATACCAACACTTATTT
>ZFMK-TIS-2597660
AATATTATATTTCATCTCTGCTATATGATCTGGAATAATTGGAACTTCTTTAAGAATAATTATTCGCATAGAATTAAGAGCACCTGGAAGATGAATTTGTAATGACCAAATTTATAATACTATTGTTACTTCTCATGCCTTTATTATAATCTTCTTTATAGTTATACCCTTTATAATTGGTGGATTTGGAAATTGACTTGTACCACTAATAATTGGAGCCCCTGATATAGCATTCCCTCGAATAAATAACATAAGATTTTGACTTCTAATTCCATCACTATTCATATTGTTAATTAGAAGAATTCTATCATCAGGATCAGGAACTGGTTGAACAATTTACCCACCACTGTCAAATGCTACATTCCACCCATCAATTTCAGTAGATTGTACAATTTTTTCATTACATATTGCCGGAATCTCATCTATTATAGGAGCCATTAATTTCATTGTATCAATTATTATAATAAAAAATTTATCTATTAATTATGATCAAGTACCTTTATTCCCTTGATCAGTAAAAATTACCGCAATTTTATTATTACTATCATTACCAGTTCTTGCAGGAGCTATTACTATACTATTAACAGATCGAAATCTAAATACTTCATTTTTTGACCCATCAGGAGGAGGGGACCCAATCTTATACCAACATTTATTT
>ZFMK-TIS-2597661
AATATTATATTTCATCTTTGCTATATGATCTGGAATAATTGGAACTTCTTTAAGAATAATTATTCGCATAGAATTAAGAGCACCTGGAAGATGAATTTGTAATGACCAAATTTATAATACTATTGTTACTTCTCATGCCTTTATTATAATCTTCTTTATAGTTATACCCTTTATAATTGGTGGATTTGGAAATTGACTTGTACCACTAATAATTGGAGCCCCTGATATAGCATTCCCTCGAATAAATAACATAAGATTTTGACTTCTAATTCCATCACTATTCATATTGTTAATTAGAAGAATTCTATCATCAGGATCAGGAACTGGTTGAACAATTTACCCACCACTGTCAAATGCTACATTCCACCCATCAATTTCAGTAGATTGTACAATTTTTTCATTACATATTGCCGGAATCTCATCTATTATAGGAGCCATTAATTTCATTGTATCAATTATTATAATAAAAAATTTATCTATTAATTATGATCAAGTACCTTTATTCCCTTGATCAGTAAAAATTACCGCAATTTTATTATTACTATCATTACCAGTTCTTGCAGGAGCTATTACTATACTATTAACAGATCGAAATCTAAATACTTCATTTTTTGACCCATCAGGAGGAGGGGACCCAATCTTATACCAACATTTATTT
>ZFMK-TIS-2571293
AATATTATATTTTATCTTTGCTATATGATCTGGAATAATTGGATCCTCTTTAAGAATAATTATTCGAATAGAATTAAGAGTACCAGGAAAATGAATTAATAATGATCAAATTTATAATACTATTGTAACTTCACATGCATTTATTATAATTTTTTTTATAGTTATACCATTTATAATTGGTGGATTTGGAAATTGACTCGTACCATTAATAATTGGAGCCCCTGATATAGCATTCCCACGAATAAATAATATAAGATTATGATTATTAATACCATCATTATTTATACTATTAATAAGAAGATTATTATCCTCAGGATCAGGAACTGGATGAACAATTTACCCACCATTATCTAACTCTACTTTTCATCCATCAATCTCAGTAGATTGCACAATTTTTTCATTACATATTGCAGGAATTTCATCCATTATAGGAGCTATTAATTTTATTGTATCAATTATACTAATAAAAAATATATCTATTAACTATGATCAAATTCCTCTTTTTCCATGATCAGTAAAAATTACAGCCATCCTTCTTCTACTATCATTACCAATTTTAGCTGGAGCCATTACAATACTTTTAACAGATCGAAATATAAATACTTCATTTTTTGATCCATCAGGAGGTGGTGATCCTATTTTATATCAACATCTATTT
>ZFMK-TIS-2571295
AATATTATATTTTATCTTTGCTATATGATCTGGAATAATTGGATCCTCTTTAAGAATAATTATTCGAATAGAATTAAGAGTACCAGGAAAATGAATTAATAATGATCAAATTTATAATACTATTGTAACTTCACATGCATTTATTATAATTTTTTTTATAGTTATACCATTTATAATTGGTGGATTTGGAAATTGACTCGTACCATTAATAATTGGAGCCCCTGATATAGCATTCCCACGAATAAATAATATAAGATTATGATTATTAATACCATCATTATTTATACTATTAATAAGAAGATTATTATCCTCAGGATCAGGAACTGGATGAACAATTTACCCACCATTATCTAACTCTACTTTTCATCCATCAATCTCAGTAGATTGCACAATTTTTTCATTACATATTGCAGGAATTTCATCCATTATAGGAGCTATTAATTTTATTGTATCAATTATACTAATAAAAAATATATCTATTAACTATGATCAAATTCCTCTTTTTCCATGATCAGTAAAAATTACAGCCATCCTTCTTCTACTATCATTACCAATTTTAGCTGGAGCCATTACAATACTTTTAACAGATCGAAATATAAATACTTCATTTTTTGATCCATCAGGAGGTGGTGATCCTATTTTATATCAACATCTATTT
>ZFMK-TIS-2588754
AATATTATATTTTATCTTTGCTATATGATCTGGAATAATTGGATCCTCTTTAAGAATAATTATTCGAATAGAATTAAGAGTACCAGGAAAATGAATTAATAATGATCAAATTTATAATACTATTGTAACTTCACATGCATTTATTATAATTTTTTTTATAGTTATACCATTTATAATTGGTGGATTTGGAAATTGACTCGTACCATTAATAATTGGAGCCCCTGATATAGCATTCCCACGAATAAATAATATAAGATTATGATTATTAATACCATCATTATTTATACTATTAATAAGAAGATTATTATCCTCAGGATCAGGAACTGGATGAACAATTTACCCACCATTATCTAACTCTACTTTTCATCCATCAATCTCAGTAGATTGCACAATTTTTTCATTACATATTGCAGGAATTTCATCCATTATAGGAGCTATTAATTTTATTGTATCAATTATACTAATAAAAAATATATCTATTAACTATGATCAAATTCCTCTTTTTCCATGATCAGTAAAAATTACAGCCATCCTTCTTCTACTATCATTACCAATTTTAGCTGGAGCCATTACAATACTTTTAACAGATCGAAATATAAATACTTCATTTTTTGATCCATCAGGAGGTGGTGATCCTATTTTATATCAACATCTATTT
>ZFMK-TIS-2588764
AATATTATATTTTATCTTTGCTATATGATCTGGAATAATTGGATCCTCTTTAAGAATAATTATTCGAATAGAATTAAGAGTACCAGGAAAATGAATTAATAATGATCAAATTTATAATACTATTGTAACTTCACATGCATTTATTATAATTTTTTTTATAGTTATACCATTTATAATTGGTGGATTTGGAAATTGACTCGTACCATTAATAATTGGAGCCCCTGATATAGCATTCCCACGAATAAATAATATAAGATTATGATTATTAATACCATCATTATTTATACTATTAATAAGAAGATTATTATCCTCAGGATCAGGAACTGGATGAACAATTTACCCACCATTATCTAACTCTACTTTTCATCCATCAATCTCAGTAGATTGCACAATTTTTTCATTACATATTGCAGGAATTTCATCCATTATAGGAGCTATTAATTTTATTGTATCAATTATACTAATAAAAAATATATCTATTAACTATGATCAAATTCCTCTTTTTCCATGATCAGTAAAAATTACAGCCATCCTTCTTCTACTATCATTACCAATTTTAGCTGGAGCCATTACAATACTTTTAACAGATCGAAATATAAATACTTCATTTTTTGATCCATCAGGAGGTGGTGATCCTATTTTATATCAACATCTATTT
>ZFMK-TIS-2588771
AATATTATATTTTATCTTTGCTATATGATCTGGAATAATTGGATCCTCTTTAAGAATAATTATTCGAATAGAATTAAGAGTACCAGGAAAATGAATTAATAATGATCAAATTTATAATACTATTGTAACTTCACATGCATTTATTATAATTTTTTTTATAGTTATACCATTTATAATTGGTGGATTTGGAAATTGACTCGTACCATTAATAATTGGAGCCCCTGATATAGCATTCCCACGAATAAATAATATAAGATTATGATTATTAATACCATCATTATTTATACTATTAATAAGAAGATTATTATCCTCAGGATCAGGAACTGGATGAACAATTTACCCACCATTATCTAACTCTACTTTTCATCCATCAATCTCAGTAGATTGCACAATTTTTTCATTACATATTGCAGGAATTTCATCCATTATAGGAGCTATTAATTTTATTGTATCAATTATACTAATAAAAAATATATCTATTAACTATGATCAAATTCCTCTTTTTCCATGATCAGTAAAAATTACAGCCATCCTTCTTCTACTATCATTACCAATTTTAGCTGGAGCCATTACAATACTTTTAACAGATCGAAATATAAATACTTCATTTTTTGATCCATCAGGAGGTGGTGATCCTATTTTATATCAACATCTATTT
>ZFMK-TIS-2588783
AATATTATATTTTATCTTTGCTATATGATCTGGAATAATTGGATCCTCTTTAAGAATAATTATTCGAATAGAATTAAGAGTACCAGGAAAATGAATTAATAATGATCAAATTTATAATACTATTGTAACTTCACATGCATTTATTATAATTTTTTTTATAGTTATACCATTTATAATTGGTGGATTTGGAAATTGACTCGTACCATTAATAATTGGAGCCCCTGATATAGCATTCCCACGAATAAATAATATAAGATTATGATTATTAATACCATCATTATTTATACTATTAATAAGAAGATTATTATCCTCAGGATCAGGAACTGGATGAACAATTTACCCACCATTATCTAACTCTACTTTTCATCCATCAATCTCAGTAGATTGCACAATTTTTTCATTACATATTGCAGGAATTTCATCCATTATAGGAGCTATTAATTTTATTGTATCAATTATACTAATAAAAAATATATCTATTAACTATGATCAAATTCCTCTTTTTCCATGATCAGTAAAAATTACAGCCATCCTTCTTCTACTATCATTACCAATTTTAGCTGGAGCCATTACAATACTTTTAACAGATCGAAATATAAATACTTCATTTTTTGATCCATCAGGAGGTGGTGATCCTATTTTATATCAACATCTATTT
>ZFMK-TIS-2588819
AATATTATATTTTATCTTTGCTATATGATCTGGAATAATTGGATCCTCTTTAAGAATAATTATTCGAATAGAATTAAGAGTACCAGGAAAATGAATTAATAATGATCAAATTTATAATACTATTGTAACTTCACATGCATTTATTATAATTTTTTTTATAGTTATACCATTTATAATTGGTGGATTTGGAAATTGACTCGTACCATTAATAATTGGAGCCCCTGATATAGCATTCCCACGAATAAATAATATAAGATTATGATTATTAATACCATCATTATTTATACTATTAATAAGAAGATTATTATCCTCAGGATCAGGAACTGGATGAACAATTTACCCACCATTATCTAACTCTACTTTTCATCCATCAATCTCAGTAGATTGCACAATTTTTTCATTACATATTGCAGGAATTTCATCCATTATAGGAGCTATTAATTTTATTGTATCAATTATACTAATAAAAAATATATCTATTAACTATGATCAAATTCCTCTTTTTCCATGATCAGTAAAAATTACAGCCATCCTTCTTCTACTATCATTACCAATTTTAGCTGGAGCCATTACAATACTTTTAACAGATCGAAATATAAATACTTCATTTTTTGATCCATCAGGAGGTGGTGATCCTATTTTATATCAACATCTATTT
>ZFMK-TIS-2588823
AATATTATATTTTATCTTTGCTATATGATCTGGAATAATTGGATCCTCTTTAAGAATAATTATTCGAATAGAATTAAGAGTACCAGGAAAATGAATTAATAATGATCAAATTTATAATACTATTGTAACTTCACATGCATTTATTATAATTTTTTTTATAGTTATACCATTTATAATTGGTGGATTTGGAAATTGACTCGTACCATTAATAATTGGAGCCCCTGATATAGCATTCCCACGAATAAATAATATAAGATTATGATTATTAATACCATCATTATTTATACTATTAATAAGAAGATTATTATCCTCAGGATCAGGAACTGGATGAACAATTTACCCACCATTATCTAACTCTACTTTTCATCCATCAATCTCAGTAGATTGCACAATTTTTTCATTACATATTGCAGGAATTTCATCCATTATAGGAGCTATTAATTTTATTGTATCAATTATACTAATAAAAAATATATCTATTAACTATGATCAAATTCCTCTTTTTCCATGATCAGTAAAAATTACAGCCATCCTTCTTCTACTATCATTACCAATTTTAGCTGGAGCCATTACAATACTTTTAACAGATCGAAATATAAATACTTCATTTTTTGATCCATCAGGAGGTGGTGATCCTATTTTATATCAACATCTATTT
>ZFMK-TIS-2597969
AATATTATATTTTATCTTTGCTATATGATCTGGAATAATTGGATCCTCTTTAAGAATAATTATTCGAATAGAATTAAGAGTACCAGGAAAATGAATTAATAATGATCAAATTTATAATACTATTGTAACTTCACATGCATTTATTATAATTTTTTTTATAGTTATACCATTTATAATTGGTGGATTTGGAAATTGACTCGTACCATTAATAATTGGAGCCCCTGATATAGCATTCCCACGAATAAATAATATAAGATTATGATTATTAATACCATCATTATTTATACTATTAATAAGAAGATTATTATCCTCAGGATCAGGAACTGGATGAACAATTTACCCACCATTATCTAACTCTACTTTTCATCCATCAATCTCAGTAGATTGCACAATTTTTTCATTACATATTGCAGGAATTTCATCCATTATAGGAGCTATTAATTTTATTGTATCAATTATATTAATAAAAAATATATCTATTAACTACGATCAAATTCCTCTTTTTCCATGATCAGTAAAAATTACAGCCATCCTTCTTCTACTATCATTACCAATTTTAGCTGGAGCCATTACAATACTTTTAACAGATCGAAATATAAATACTTCATTTTTTGATCCATCAGGAGGTGGTGATCCTATTTTATATCAACATCTATTT
>ZFMK-TIS-2597971
AATATTATATTTTATCTTTGCTATATGATCTGGAATAATTGGATCCTCTTTAAGAATAATTATTCGAATAGAACTAAGAGTACCAGGAAAATGAATTAATAATGATCAAATTTATAATACTATTGTAACTTCACATGCATTTATTATAATTTTTTTTATAGTTATACCATTTATAATTGGTGGATTTGGAAATTGACTCGTACCATTAATAATTGGAGCCCCTGATATAGCATTCCCACGAATAAATAATATAAGATTATGATTATTAATACCATCATTATTTATACTATTAATAAGAAGATTATTATCCTCAGGATCAGGAACTGGATGAACAATTTACCCACCATTATCTAATTCTACTTTTCATCCATCAATCTCAGTAGATTGCACAATTTTTTCATTACATATTGCAGGAATTTCATCCATTATAGGAGCTATTAATTTTATTGTATCAATTATATTAATAAAAAATATATCTATTAACTATGATCAAATTCCTCTTTTTCCATGATCAGTAAAAATTACAGCCATCCTTCTTCTACTATCATTACCAATTTTAGCTGGAGCCATTACAATACTTTTAACAGATCGAAATATAAATACTTCATTTTTTGACCCATCAGGAGGTGGTGATCCTATTTTATATCAACATCTATTT
>ZFMK-TIS-2597970
TATATTATATTTTATCTTTGCTATATGATCTGGAATAATTGGATCCTCTTTAAGAATAATTATTCGAATAGAATTAAGAGTACCAGGAAAATGAATTAATAATGATCAAATTTATAATACTATTGTAACTTCACATGCATTTATTATAATTTTTTTTATAGTTATACCATTTATAATTGGTGGATTTGGAAATTGACTCGTACCATTAATAATTGGAGCCCCTGATATAGCATTCCCACGAATAAATAATATAAGATTATGATTATTAATACCATCATTATTTATACTATTAATAAGAAGATTATTATCATCAGGATCAGGAACTGGATGAACAATTTACCCACCATTATCTAACTCTACTTTTCATCCATCAATCTCAGTAGATTGCACAATTTTTTCATTACATATTGCAGGAATTTCATCCATTATAGGAGCTATTAATTTTATTGTATCAATTATATTAATAAAAAATATATCTATTAACTATGATCAAATTCCTCTTTTTCCATGATCAGTAAAAATTACAGCCATCCTTCTTCTACTATCATTACCAATTTTAGCTGGAGCCATTACAATACTTTTAACAGATCGAAATATAAATACTTCATTTTTTGATCCATCAGGAGGTGGTGATCCTATTTTATATCAACATCTATTT
>ZFMK-TIS-8000162
AATATTATATTTTATCTTTGCTATATGATCTGGAATAATTGGGTCCTCTTTAAGAATAATTATTCGAATAGAATTAAGAGTTCCAGGAAAATGAATTAACAATGATCAAATTTATAATACTATTGTCACTTCACATGCATTTATTATAATTTTTTTTATAGTTATACCATTTATAATTGGTGGATTTGGAAACTGACTTGTACCATTAATAATTGGAGCCCCTGATATAGCATTTCCACGAATAAATAATATAAGATTATGATTATTAATCCCATCATTATTTATACTTTTAATAAGAAGAATATTATCTTCAGGATCAGGAACTGGATGAACAATTTACCCACCACTATCTAACTCTACTTTCCACCCATCAATTTCAGTAGATTGTACAATTTTTTCATTACATATTGCAGGAATTTCATCCATTATAGGAGCTATTAATTTTATTGTGTCAATTATATTAATAAAAAATATATCTATTAATTACGACCAAATTCCTCTTTTTCCATGATCAGTAAAAATTACAGCTATCCTTCTTCTTTTATCATTACCAATTTTAGCTGGAGCCATTACAATACTTTTAACAGATCGAAATATAAATACTTCATTTTTTGACCCATCAGGTGGAGGTGACCCCATTTTATATCAACATCTATTT
>ZFMK-TIS-2597979
AATATTATACTTTATATTTGCCATATGATCTGGAATAATCGGAGCTTCATTAAGTATAATTATTCGATTAGAATTAAGAATACCTGGAAATTGAATTAATAATGATCAAATTTATAATACTATTGTTACTTCTCATGCATTTATTATAATTTTTTTTATAGTTATACCATTTATAATTGGTGGGTTTGGAAATTGATTAATTCCATTAATAATTGGAGCCCCTGACATAGCATTCCCTCGAATAAATAATTTAAGATTCTGACTATTAATTCCATCAATAATTATATTATTAACAGGAACAATCTTATCCTCTGGATCAGGAACAGGATGAACTATTTACCCGCCTTTATCTAGATCTACATTTCATCCTTCAATTTCAGTTGATTGCACTATTTTTGCTCTTCATATAGCAGGAATTTCTTCCATTATAGGAGCTATTAATTTTATTGTATCAATTACATTAATAAAAAATTCATCTATTAAATATGATCAACTTCCTCTTTTCCCATGATCAGTAAAAATTACTGCTATTTTATTATTATTATCCTTACCAGTTTTAGCAGGTGCTATTACAATACTTTTAACAGATCGAAATATAAATACTTCATTTTTTGACCCTTCAGGAGGAGGAGACCCTATTTTATATCAACATCTATTT
>ZFMK-TIS-2571294
TATATTATATTTCATTTTTGCTATATGAGCAGGAATAATTGGAGCTTCTTTAAGAATAATTATCCGAATAGAATTAAGTGCTCCCGGAAAATGAATTAATAATGATCAAATTTATAATACTATTATTACTTCTCATGCATTTATTATAATTTTTTTTATAGTTATACCTTTTATAATTGGAGGTTTTGGAAATTGATTAATTCCATTAATAATTGGAGCCCCAGACATAGCTTTCCCTCGAATAAATAATATAAGATTTTGATTACTTATTCCATCACTATTTATACTTTTAATAAGAAGAATTTTAGCATCTGGTTCAGGAACTGGATGAACTATTTACCCTCCTTTATCTTCTTCAACTTTTCACCCATCTATTTCTACAGATTGTACAATTTTTTCTTTACATATTGCTGGTATTTCATCTATCATAGGAGCTATTAATTTTATTGTATCAATTATATTAATAAAAAATATTTCTATTAATTATGATCAAATTCCTCTTTTCCCATGATCAGTAAAAATTACTGCTATCTTATTATTACTCTCTCTACCCGTTTTAGCCGGAGCTATTACTATACTTTTAACAGACCGAAATTTAAATACATCATTTTTTGATCCTTCTGGAGGAGGAGACCCTATTTTATATCAACATTTATTT
>ZFMK-TIS-2597645
TATATTATATTTCATTTTTGCTATATGAGCAGGAATAATTGGAGCTTCTTTAAGAATAATTATCCGAATAGAATTAAGTGCTCCCGGAAAATGAATTAATAATGATCAAATTTATAATACTATTATTACTTCTCATGCATTTATTATAATTTTTTTTATAGTTATACCTTTTATAATTGGAGGTTTTGGAAATTGATTAATTCCATTAATAATTGGAGCCCCAGACATAGCTTTCCCTCGAATAAATAATATAAGATTTTGATTACTTATTCCATCACTATTTATACTTTTAATAAGAAGAATTTTAGCATCTGGTTCAGGAACTGGATGAACTATTTACCCTCCTTTATCTTCTTCAACTTTTCACCCATCTATTTCTACAGATTGTACAATTTTTTCTTTACATATTGCTGGTATTTCATCTATCATAGGAGCTATTAATTTTATTGTATCAATTATATTAATAAAAAATATTTCTATTAATTATGATCAAATTCCTCTTTTCCCATGATCAGTAAAAATTACTGCTATCTTATTATTACTCTCTCTACCCGTTTTAGCCGGAGCTATTACTATACTTTTAACAGACCGAAATTTAAATACATCATTTTTTGATCCTTCTGGAGGAGGAGACCCTATTTTATATCAACATTTATTT
>ZFMK-TIS-2597646
TATATTATATTTCATTTTTGCTATATGAGCAGGAATAATTGGAGCTTCTTTAAGAATAATTATCCGAATAGAATTAAGTGCTCCCGGAAAATGAATTAATAATGATCAAATTTATAATACTATTATTACTTCTCATGCATTTATTATAATTTTTTTTATAGTTATACCTTTTATAATTGGAGGTTTTGGAAATTGATTAATTCCATTAATAATTGGAGCCCCAGACATAGCTTTCCCTCGAATAAATAATATAAGATTTTGATTACTTATTCCATCACTATTTATACTTTTAATAAGAAGAATTTTAGCATCTGGTTCAGGAACTGGATGAACTATTTACCCTCCTTTATCTTCTTCAACTTTTCACCCATCTATTTCTACAGATTGTACAATTTTTTCTTTACATATTGCTGGTATTTCATCTATCATAGGAGCTATTAATTTTATTGTATCAATTATATTAATAAAAAATATTTCTATTAATTATGATCAAATTCCTCTTTTCCCATGATCAGTAAAAATTACTGCTATCTTATTATTACTCTCTCTACCCGTTTTAGCCGGAGCTATTACTATACTTTTAACAGACCGAAATTTAAATACATCATTTTTTGATCCTTCTGGAGGAGGAGACCCTATTTTATATCAACATTTATTT
>ZFMK-TIS-2597654
TATATTATATTTCATTTTTGCTATATGAGCAGGAATAATTGGAGCTTCTTTAAGAATAATTATCCGAATAGAATTAAGTGCTCCCGGAAAATGAATTAATAATGATCAAATTTATAATACTATTATTACTTCTCATGCATTTATTATAATTTTTTTTATAGTTATACCTTTTATAATTGGAGGTTTTGGAAATTGATTAATTCCATTAATAATTGGAGCCCCAGACATAGCTTTCCCTCGAATAAATAATATAAGATTTTGATTACTTATTCCATCACTATTTATACTTTTAATAAGAAGAATTTTAGCATCTGGTTCAGGAACTGGATGAACTATTTACCCTCCTTTATCTTCTTCAACTTTTCACCCATCTATTTCTACAGATTGTACAATTTTTTCTTTACATATTGCTGGTATTTCATCTATCATAGGAGCTATTAATTTTATTGTATCAATTATATTAATAAAAAATATTTCTATTAATTATGATCAAATTCCTCTTTTCCCATGATCAGTAAAAATTACTGCTATCTTATTATTACTCTCTCTACCCGTTTTAGCCGGAGCTATTACTATACTTTTAACAGACCGAAATTTAAATACATCATTTTTTGATCCTTCTGGAGGAGGAGACCCTATTTTATATCAACATTTATTT
>ZFMK-TIS-2597655
TATATTATATTTCATTTTTGCTATATGAGCAGGAATAATTGGAGCTTCTTTAAGAATAATTATCCGAATAGAATTAAGTGCTCCCGGAAAATGAATTAATAATGATCAAATTTATAATACTATTATTACTTCTCATGCATTTATTATAATTTTTTTTATAGTTATACCTTTTATAATTGGAGGTTTTGGAAATTGATTAATTCCATTAATAATTGGAGCCCCAGACATAGCTTTCCCTCGAATAAATAATATAAGATTTTGATTACTTATTCCATCACTATTTATACTTTTAATAAGAAGAATTTTAGCATCTGGTTCAGGAACTGGATGAACTATTTACCCTCCTTTATCTTCTTCAACTTTTCACCCATCTATTTCTACAGATTGTACAATTTTTTCTTTACATATTGCTGGTATTTCATCTATCATAGGAGCTATTAATTTTATTGTATCAATTATATTAATAAAAAATATTTCTATTAATTATGATCAAATTCCTCTTTTCCCATGATCAGTAAAAATTACTGCTATCTTATTATTACTCTCTCTACCCGTTTTAGCCGGAGCTATTACTATACTTTTAACAGACCGAAATTTAAATACATCATTTTTTGATCCTTCTGGAGGAGGAGACCCTATTTTATATCAACATTTATTT
>ZFMK-TIS-2597656
TATATTATATTTCATTTTTGCTATATGAGCAGGAATAATTGGAGCTTCTTTAAGAATAATTATCCGAATAGAATTAAGTGCTCCCGGAAAATGAATTAATAATGATCAAATTTATAATACTATTATTACTTCTCATGCATTTATTATAATTTTTTTTATAGTTATACCTTTTATAATTGGAGGTTTTGGAAATTGATTAATTCCATTAATAATTGGAGCCCCAGACATAGCTTTCCCTCGAATAAATAATATAAGATTTTGATTACTTATTCCATCACTATTTATACTTTTAATAAGAAGAATTTTAGCATCTGGTTCAGGAACTGGATGAACTATTTACCCTCCTTTATCTTCTTCAACTTTTCACCCATCTATTTCTACAGATTGTACAATTTTTTCTTTACATATTGCTGGTATTTCATCTATCATAGGAGCTATTAATTTTATTGTATCAATTATATTAATAAAAAATATTTCTATTAATTATGATCAAATTCCTCTTTTCCCATGATCAGTAAAAATTACTGCTATCTTATTATTACTCTCTCTACCCGTTTTAGCCGGAGCTATTACTATACTTTTAACAGACCGAAATTTAAATACATCATTTTTTGATCCTTCTGGAGGAGGAGACCCTATTTTATATCAACATTTATTT
>ZFMK-TIS-2604728
TATATTATATTTCATTTTTGCTATATGAGCAGGAATAATTGGAGCTTCTTTAAGAATAATTATCCGAATAGAATTAAGTGCTCCCGGAAAATGAATTAATAATGATCAAATTTATAATACTATTATTACTTCTCATGCATTTATTATAATTTTTTTTATAGTTATACCTTTTATAATTGGAGGTTTTGGAAATTGATTAATTCCATTAATAATTGGAGCCCCAGACATAGCTTTCCCTCGAATAAATAATATAAGATTTTGATTACTTATTCCATCACTATTTATACTTTTAATAAGAAGAATTTTAGCATCTGGTTCAGGAACTGGATGAACTATTTACCCTCCTTTATCTTCTTCAACTTTTCACCCATCTATTTCTACAGATTGTACAATTTTTTCTTTACATATTGCTGGTATTTCATCTATCATAGGAGCTATTAATTTTATTGTATCAATTATATTAATAAAAAATATTTCTATTAATTATGATCAAATTCCTCTTTTCCCATGATCAGTAAAAATTACTGCTATCTTATTATTACTCTCTCTACCCGTTTTAGCCGGAGCTATTACTATACTTTTAACAGACCGAAATTTAAATACATCATTTTTTGATCCTTCTGGAGGAGGAGACCCTATTTTATATCAACATTTATTT
>ZFMK-TIS-2604729
TATATTATATTTCATTTTTGCTATATGAGCAGGAATAATTGGAGCTTCTTTAAGAATAATTATCCGAATAGAATTAAGTGCTCCCGGAAAATGAATTAATAATGATCAAATTTATAATACTATTATTACTTCTCATGCATTTATTATAATTTTTTTTATAGTTATACCTTTTATAATTGGAGGTTTTGGAAATTGATTAATTCCATTAATAATTGGAGCCCCAGACATAGCTTTCCCTCGAATAAATAATATAAGATTTTGATTACTTATTCCATCACTATTTATACTTTTAATAAGAAGAATTTTAGCATCTGGTTCAGGAACTGGATGAACTATTTACCCTCCTTTATCTTCTTCAACTTTTCACCCATCTATTTCTACAGATTGTACAATTTTTTCTTTACATATTGCTGGTATTTCATCTATCATAGGAGCTATTAATTTTATTGTATCAATTATATTAATAAAAAATATTTCTATTAATTATGATCAAATTCCTCTTTTCCCATGATCAGTAAAAATTACTGCTATCTTATTATTACTCTCTCTACCCGTTTTAGCCGGAGCTATTACTATACTTTTAACAGACCGAAATTTAAATACATCATTTTTTGATCCTTCTGGAGGAGGAGACCCTATTTTATATCAACATTTATTT
>ZFMK-TIS-2604734
TATATTATATTTCATTTTTGCTATATGAGCAGGAATAATTGGAGCTTCTTTAAGAATAATTATCCGAATAGAATTAAGTGCTCCCGGAAAATGAATTAATAATGATCAAATTTATAATACTATTATTACTTCTCATGCATTTATTATAATTTTTTTTATAGTTATACCTTTTATAATTGGAGGTTTTGGAAATTGATTAATTCCATTAATAATTGGAGCCCCAGACATAGCTTTCCCTCGAATAAATAATATAAGATTTTGATTACTTATTCCATCACTATTTATACTTTTAATAAGAAGAATTTTAGCATCTGGTTCAGGAACTGGATGAACTATTTACCCTCCTTTATCTTCTTCAACTTTTCACCCATCTATTTCTACAGATTGTACAATTTTTTCTTTACATATTGCTGGTATTTCATCTATCATAGGAGCTATTAATTTTATTGTATCAATTATATTAATAAAAAATATTTCTATTAATTATGATCAAATTCCTCTTTTCCCATGATCAGTAAAAATTACTGCTATCTTATTATTACTCTCTCTACCCGTTTTAGCCGGAGCTATTACTATACTTTTAACAGACCGAAATTTAAATACATCATTTTTTGATCCTTCTGGAGGAGGAGACCCTATTTTATATCAACATTTATTT
>ZFMK-TIS-2597644
TATATTATATTTTATTTTTGCTATATGAGCAGGAATAATTGGAGCTTCTTTAAGAATAATTATCCGAATAGAATTAAGTGCTCCCGGAAAATGAATTAATAATGATCAAATTTATAATACTATTATTACTTCTCATGCATTTATTATAATTTTTTTTATAGTTATACCTTTTATAATTGGAGGTTTTGGAAATTGATTAATTCCATTAATAATTGGAGCCCCAGACATAGCTTTCCCTCGAATAAATAATATAAGATTTTGATTACTTATTCCATCACTATTTATACTTTTAATAAGAAGAATTTTAGCATCTGGTTCAGGAACTGGATGAACTATTTACCCTCCTTTATCTTCTTCAACTTTTCACCCATCTATTTCTACAGATTGTACAATTTTTTCTTTACATATTGCTGGTATTTCATCTATCATAGGAGCTATTAATTTTATTGTATCAATTATATTAATAAAAAATATTTCTATTAATTATGATCAAATTCCTCTTTTCCCATGATCAGTAAAAATTACTGCTATCTTATTATTACTCTCTCTACCCGTTTTAGCCGGAGCTATTACTATACTTTTAACAGACCGAAATTTAAATACATCATTTTTTGATCCTTCTGGAGGAGGAGACCCTATTTTATATCAACATTTATTT
>ZFMK-TIS-2597985
AATATTATATTTCATTTTTGCTATATGAGCAGGAATAATTGGGGCTTCACTAAGAATAATTATCCGAATAGAATTAAGTGCCCCTGGAAAATGAATTAATAATGATCAAATATATAATACTATTGTTACTTCTCATGCATTTATTATAATTTTTTTTATAGTTATACCTTTTATAATTGGAGGATTCGGAAATTGATTAATTCCATTAATAATTGGAGCCCCAGATATAGCATTCCCACGAATAAATAATATAAGCTTCTGATTACTTATTCCTTCATTATTTATACTTTTAATAAGAAGAATCTTATCTTCTGGATCAGGAACTGGATGAACTATTTACCCCCCATTATCTTCTTCAGCATTCCACCCATCTATCTCCGTAGATTGTACAATTTTTTCCTTACATATTGCAGGAATTTCATCAATTATAGGAGCCATTAACTTTATTGTATCAATTATATTAATAAAAAATATTTCCCTTAATTATGATCAAATCCCATTATTCCCATGATCAGTAAAAATTACTGCTATTCTATTATTATTATCTTTACCTGTTTTAGCAGGAGCCATCACAATACTTCTTACAGACCGAAATTTAAACACATCATTTTTTGATCCTTCTGGAGGAGGAGACCCTATTTTATACCAACATTTATTT
>ZFMK-TIS-2597987
AATATTATATTTCATTTTTGCTATATGAGCAGGAATAATTGGGGCTTCACTAAGAATAATTATCCGAATAGAATTAAGTGCCCCTGGAAAATGAATTAATAATGATCAAATATATAATACTATTGTTACTTCTCATGCATTTATTATAATTTTTTTTATAGTTATACCTTTTATAATTGGAGGATTCGGAAATTGATTAATTCCATTAATAATTGGAGCCCCAGATATAGCATTCCCACGAATAAATAATATAAGCTTCTGATTACTTATTCCTTCATTATTTATACTTTTAATAAGAAGAATCTTATCTTCTGGATCAGGAACTGGATGAACTATTTACCCCCCATTATCTTCTTCAGCATTCCACCCATCTATCTCCGTAGATTGTACAATTTTTTCCTTACATATTGCAGGAATTTCATCAATTATAGGAGCCATTAACTTTATTGTATCAATTATATTAATAAAAAATATTTCCCTTAATTATGATCAAATCCCATTATTCCCATGATCAGTAAAAATTACTGCTATTCTATTATTATTATCTTTACCTGTTTTAGCAGGAGCCATCACAATACTTCTTACAGACCGAAATTTAAACACATCATTTTTTGATCCTTCTGGAGGAGGAGACCCTATTTTATACCAACATTTATTT
>ZFMK-TIS-2597986
AATATTATATTTCATTTTTGCTATATGAGCAGGAATAATTGGGGCTTCACTAAGAATAATTATCCGAATAGAATTAAGTGCCCCTGGAAAATGAATTAATAATGATCAAATATATAATACTATTGTTACTTCTCACGCATTTATTATAATTTTTTTTATAGTTATACCTTTTATAATTGGAGGATTCGGAAATTGATTAATTCCATTAATAATTGGAGCCCCAGATATAGCATTCCCACGAATAAATAATATAAGCTTCTGATTACTTATTCCTTCATTATTTATACTTTTAATAAGAAGAATCTTATCTTCTGGATCAGGAACTGGATGAACTATTTACCCCCCATTATCTTCTTCAGCATTCCACCCATCTATCTCCGTAGATTGTACAATTTTTTCCTTACATATTGCAGGAATTTCATCAATTATAGGAGCCATTAACTTTATTGTATCAATTATATTAATAAAAAATATTTCCCTTAATTATGATCAAATCCCATTATTCCCATGATCAGTAAAAATTACTGCTATTCTATTATTATTATCTTTACCTGTTTTAGCAGGAGCCATCACAATACTTCTTACAGACCGAAATTTAAACACATCATTTTTTGATCCTTCTGGAGGAGGAGACCCTATTTTATACCAACATTTATTT
>ZFMK-TIS-2597972
AATACTTTATTTCATCTTTGCTATATGAGCTGGAATAATTGGAGCTTCTCTAAGAATAATTATTCGAATAGAATTAAGTGCACCCGGAAAATGAATTAATAATGATCAAATTTATAATACTATTATTACTTCTCACGCATTTATTATAATTTTTTTTATAGTTATACCTTTTATAATTGGAGGATTTGGAAATTGATTAATTCCATTAATAATTGGAGCACCAGATATAGCATTCCCCCGAATAAATAATATAAGATTTTGATTACTCATCCCATCATTATTTATATTATTAATAAGAAGAATCATAGCATCAGGATCAGGAACCGGATGAACTATTTATCCCCCATTGTCTAATTCAATATTTCATCCCTCTATCTCTATAGATTGCACAATTTTCTCATTACATATAGCAGGTATTTCATCTATTATAGGAGCTATCAATTTTATTGTATCAATTATATTAATAAAAAATATCTCTATTAATTTTGATCAAATTCCTTTATTCCCATGATCAGTAAAAATTACTGCTATTTTATTATTATTATCTTTACCTATTTTAGCAGGAGCTATTACTATACTTCTTACAGATCGAAATTTAAATACATCATTTTTTGACCCATCAGGAGGAGGGGATCCTATTTTATATCAACACTTATTT
>ZFMK-TIS-2597973
AATACTTTATTTCATCTTTGCTATATGAGCTGGAATAATTGGAGCTTCCCTAAGAATAATTATTCGAATAGAATTAAGTGCACCCGGAAAATGAATTAATAATGATCAAATTTATAATACTATTATTACTTCTCACGCATTTATTATAATTTTTTTTATAGTTATACCTTTTATAATTGGAGGATTTGGAAATTGATTAATTCCATTAATAATTGGAGCACCAGATATAGCATTCCCCCGAATAAATAATATAAGATTTTGATTACTCATCCCATCATTATTTATGTTATTAATAAGAAGAATTATAGCATCAGGATCAGGAACCGGATGAACTATTTATCCCCCATTATCTAATTCAATATTTCATCCCTCTATCTCTATAGATTGCACAATTTTCTCATTACATATAGCAGGTATTTCATCTATTATAGGAGCTATCAATTTTATTGTATCAATTATATTAATAAAAAATATCTCTATTAATTTTGATCAAATTCCTTTATTCCCATGATCAGTAAAAATTACTGCTATTTTATTATTATTATCTTTACCTATTTTAGCAGGAGCTATTACTATACTTCTTACAGATCGAAATTTAAATACATCATTTTTTGACCCATCAGGAGGAGGGGATCCTATTTTATATCAACACTTATTT
>ZFMK-TIS-2597984
AATACTTTATTTCATCTTTGCTATATGAGCTGGAATAATTGGAGCTTCCCTAAGAATAATTATTCGAATAGAATTAAGTGCACCCGGAAAATGAATTAATAATGATCAAATTTATAATACTATTATTACTTCTCACGCATTTATTATAATTTTTTTTATAGTTATACCTTTTATAATTGGAGGATTTGGAAATTGATTAATTCCATTAATAATTGGAGCACCAGATATAGCATTCCCCCGAATAAATAATATAAGATTTTGATTACTCATCCCATCATTATTTATACTATTAATAAGAAGAATTATAGCATCAGGATCAGGAACCGGATGAACTATTTATCCCCCATTATCTAATTCAATATTTCATCCCTCTATCTCTATAGATTGCACAATTTTCTCATTACATATAGCAGGTATTTCATCTATTATAGGAGCTATCAATTTTATTGTATCAATTATATTAATAAAAAATATCTCTATTAATTTTGATCAAATTCCTTTATTCCCATGATCAGTAAAAATTACTGCTATTTTATTATTATTATCTTTACCTATTTTAGCAGGAGCTATTACTATACTTCTTACAGATCGAAATTTAAATACATCATTCTTTGACCCATCAGGAGGAGGGGATCCTATTTTATATCAACACTTATTT
>ZFMK-TIS-2597974
AATACTTTATTTCATCTTTGCTATATGAGCTGGAATAATTGGAGCTTCTCTAAGAATAATTATTCGAATAGAATTAAGTGTCCCCGGAAAATGAATTAATAATGATCAAATTTATAATACTATTGTTACTTCTCACGCATTTATCATAATTTTTTTTATAGTTATACCTTTTATAATTGGAGGATTTGGAAATTGATTAATTCCATTAATAATTGGAGCACCAGATATAGCATTCCCCCGAATAAATAATATAAGATTTTGATTACTCATCCCATCATTATTTATACTCTTAATAAGAAGAATTATAGCATCAGGATCAGGAACTGGATGAACTATTTATCCCCCATTATCTAATTCAATATTCCATCCTTCTATCTCTATAGATTACACAATTTTTTCATTACATATAGCAGGTATTTCATCTATTATAGGAGCTATCAACTTTATTGTATCAATTATACTAATAAAAAATATCTCTATTAATTTTGATCAAATTCCTTTATTTCCATGATCAGTAAAAATTACTGCTATTTTATTATTATTATCTTTACCTATTTTAGCAGGAGCTATTACTATACTTCTTACAGATCGAAACTTAAATACATCATTCTTTGACCCATCAGGAGGAGGAGATCCTATTTTATATCAACACTTATTT
>ZFMK-TIS-8000106
AATACTTTATTTCATTTTTGCTATATGAGCTGGAATAATTGGAGCTTCTCTAAGAATAATTATTCGAATAGAATTAAGTGCCCCTGGAAAATGAATTAATAACGATCAAATTTATAACACTATTATTACTTCTCACGCATTTATTATAATTTTTTTTATAGTAATACCTTTCATAATTGGGGGATTTGGAAATTGATTAATCCCATTAATAATTGGAGCACCAGATATAGCATTCCCCCGAATAAACAATATAAGATTCTGATTACTCATCCCATCATTATTTATACTATTAATAAGAAGAACTATAGCATCAGGATCAGGAACTGGCTGAACTATTTATCCCCCATTATCTAATTCAATATTCCATCCTTCTATCTCTATAGATTGTACAATTTTTTCATTACATATAGCAGGTATTTCATCTATTATAGGAGCTATTAACTTTATTGTATCAATTATATTAATAAAAAATATCTCTATTAACTATGATCAAATTCCTTTATTCCCATGATCAGTAAAAATTACTGCTATTTTATTATTATTATCTTTACCTATTTTAGCAGGAGCTATTACCATACTTCTTACAGATCGAAATTTAAATACATCATTCTTTGACCCATCAGGAGGAGGAGATCCTATTTTATACCAACACTTATTT
>ZFMK-TIS-2597634
TATATTATATTTTATCTTTGCTATATGATCAGGAATAATTGGAGCTTCATTAAGAATAATTATCCGAATAGAATTAAGAACCCCAGGAAGATGAATCAATAATGACCAAATTTATAACACTATTGTAACTTCTCATGCATTTATTATAATTTTTTTTATAGTTATACCTTTTATAATTGGGGGATTTGGAAATTGATTAGTCCCACTAATAATTGGAGCCCCAGATATAGCCTTCCCACGAATAAATAATATAAGATTTTGACTACTTATCCCTTCTTTATTTTTATTATTAATAAGAAGAATTTTATCCTCTGGATCAGGTACTGGATGAACTATTTACCCCCCTCTATCCTCAATTATATTTCACCCATCAATCTCAGTTGATTGCACAATCTTTTCACTCCACATTGCTGGAATCTCGTCAATTATAGGAGCCATCAATTTTATTGTATCAATTATAATAATAAAAAATATTTCAATTAATTTTGATCAAATTCCACTATTCCCATGATCAGTAAAAATTACAGCTATTCTATTATTATTATCTTTACCCGTTCTAGCAGGAGCTATCACAATACTTTTAACAGATCGTAATATAAATACTTCATTTTTTGACCCTTCTGGAGGAGGAGACCCTATTTTATACCAACATTTATTC
>ZFMK-TIS-2597635
TATATTATATTTTATCTTTGCTATATGATCAGGAATAATTGGAGCTTCATTAAGAATAATTATCCGAATAGAATTAAGAACCCCAGGAAGATGAATCAATAATGACCAAATTTATAACACTATTGTAACTTCTCATGCATTTATTATAATTTTTTTTATAGTTATACCTTTTATAATTGGGGGATTTGGAAATTGATTAGTCCCACTAATAATTGGAGCCCCAGATATAGCCTTCCCACGAATAAATAATATAAGATTTTGACTACTTATCCCTTCTTTATTTTTATTATTAATAAGAAGAATTTTATCCTCTGGATCAGGTACTGGATGAACTATTTACCCCCCTCTATCCTCAATTATATTTCACCCATCAATCTCAGTTGATTGCACAATCTTTTCACTCCACATTGCTGGAATCTCGTCAATTATAGGAGCCATCAATTTTATTGTATCAATTATAATAATAAAAAATATTTCAATTAATTTTGATCAAATTCCACTATTCCCATGATCAGTAAAAATTACAGCTATTCTATTATTATTATCTTTACCCGTTCTAGCAGGAGCTATCACAATACTTTTAACAGATCGTAATATAAATACTTCATTTTTTGACCCTTCTGGAGGAGGAGACCCTATTTTATACCAACATTTATTC
>ZFMK-TIS-2597636
TATATTATATTTTATCTTTGCTATATGATCAGGAATAATTGGAGCTTCATTAAGAATAATTATCCGAATAGAATTAAGAACCCCAGGAAGATGAATCAATAATGACCAAATTTATAACACTATTGTAACTTCTCATGCATTTATTATAATTTTTTTTATAGTTATACCTTTTATAATTGGGGGATTTGGAAATTGATTAGTCCCACTAATAATTGGAGCCCCAGATATAGCCTTCCCACGAATAAATAATATAAGATTTTGACTACTTATCCCTTCTTTATTTTTATTATTAATAAGAAGAATTTTATCCTCTGGATCAGGTACTGGATGAACTATTTACCCCCCTCTATCCTCAATTATATTTCACCCATCAATCTCAGTTGATTGCACAATCTTTTCACTCCACATTGCTGGAATCTCGTCAATTATAGGAGCCATCAATTTTATTGTATCAATTATAATAATAAAAAATATTTCAATTAATTTTGATCAAATTCCACTATTCCCATGATCAGTAAAAATTACAGCTATTCTATTATTATTATCTTTACCCGTTCTAGCAGGAGCTATCACAATACTTTTAACAGATCGTAATATAAATACTTCATTTTTTGACCCTTCTGGAGGAGGAGACCCTATTTTATACCAACATTTATTC
>ZFMK-TIS-2594982
AATATTATATTTTATTTTCGCAATATGAGCTGGAATAATTGGAGCTTCACTAAGAATAATTATTCGAATAGAATTAAGAGCCCCTGGAAGATGAATTAATAATGATCAAATTTATAATACTATTATTACATCACATGCATTTGTAATAATTTTCTTTATAGTTATACCATTTATAATTGGGGGATTTGGTAATTGATTAGTACCACTAATAATTGGAGCCCCTGATATAGCATTCCCACGAATAAATAATATAAGATTTTGATTATTAATTCCTTCTTTATTCATATTATTAATAAGAAGAATTTTATCATCAGGATCAGGAACAGGATGAACAGTTTACCCTCCATTATCTTCAATTACATACCATTCATCTATTTCTGTAGATTGCACTATCTTTTCATTACACATTGCTGGAATCTCATCCATTATAGGAGCTATTAATTTTATTGTTTCAATTATATTAATAAAAAATATTTCAATCAATTATGATCAAATTCCATTATTCCCATGATCAGTAAAAATTACAGCTATCCTTTTACTTTTATCTTTACCCGTATTAGCCGGAGCTATTACTATATTATTAACAGATCGAAACTTAAACACTTCATTTTTTGACCCCTCAGGGGGGGGAGACCCAATTCTTTACCAACATTTATTT
>ZFMK-TIS-2597650
AATATTATATTTTATTTTCGCAATATGAGCTGGAATAATTGGAGCTTCACTAAGAATAATTATTCGAATAGAATTAAGAGCCCCTGGAAGATGAATTAATAATGATCAAATTTATAATACTATTATTACATCACATGCATTTGTAATAATTTTCTTTATAGTTATACCATTTATAATTGGGGGATTTGGTAATTGATTAGTACCACTAATAATTGGAGCCCCTGATATAGCATTCCCACGAATAAATAATATAAGATTTTGATTATTAATTCCTTCTTTATTCATATTATTAATAAGAAGAATTTTATCATCAGGATCAGGAACAGGATGAACAGTTTACCCTCCATTATCTTCAATTACATACCATTCATCTATTTCTGTAGATTGCACTATCTTTTCATTACACATTGCTGGAATCTCATCCATTATAGGAGCTATTAATTTTATTGTTTCAATTATATTAATAAAAAATATTTCAATCAATTATGATCAAATTCCATTATTCCCATGATCAGTAAAAATTACAGCTATCCTTTTACTTTTATCTTTACCCGTATTAGCCGGAGCTATTACTATATTATTAACAGATCGAAACTTAAACACTTCATTTTTTGACCCCTCAGGGGGGGGAGACCCAATTCTTTACCAACATTTATTT
>ZFMK-TIS-2604722
AATATTATATTTTATTTTCGCAATATGAGCTGGAATAATTGGAGCTTCACTAAGAATAATTATTCGAATAGAATTAAGAGCCCCTGGAAGATGAATTAATAATGATCAAATTTATAATACTATTATTACATCACATGCATTTGTAATAATTTTCTTTATAGTTATACCATTTATAATTGGGGGATTTGGTAATTGATTAGTACCACTAATAATTGGAGCCCCTGATATAGCATTCCCACGAATAAATAATATAAGATTTTGATTATTAATTCCTTCTTTATTCATATTATTAATAAGAAGAATTTTATCATCAGGATCAGGAACAGGATGAACAGTTTACCCTCCATTATCTTCAATTACATACCATTCATCTATTTCTGTAGATTGCACTATCTTTTCATTACACATTGCTGGAATCTCATCCATTATAGGAGCTATTAATTTTATTGTTTCAATTATATTAATAAAAAATATTTCAATCAATTATGATCAAATTCCATTATTCCCATGATCAGTAAAAATTACAGCTATCCTTTTACTTTTATCTTTACCCGTATTAGCCGGAGCTATTACTATATTATTAACAGATCGAAACTTAAACACTTCATTTTTTGACCCCTCAGGGGGGGGAGACCCAATTCTTTACCAACATTTATTT
>ZFMK-TIS-2604723
AATATTATATTTTATTTTCGCAATATGAGCTGGAATAATTGGAGCTTCACTAAGAATAATTATTCGAATAGAATTAAGAGCCCCTGGAAGATGAATTAATAATGATCAAATTTATAATACTATTATTACATCACATGCATTTGTAATAATTTTCTTTATAGTTATACCATTTATAATTGGGGGATTTGGTAATTGATTAGTACCACTAATAATTGGAGCCCCTGATATAGCATTCCCACGAATAAATAATATAAGATTTTGATTATTAATTCCTTCTTTATTCATATTATTAATAAGAAGAATTTTATCATCAGGATCAGGAACAGGATGAACAGTTTACCCTCCATTATCTTCAATTACATACCATTCATCTATTTCTGTAGATTGCACTATCTTTTCATTACACATTGCTGGAATCTCATCCATTATAGGAGCTATTAATTTTATTGTTTCAATTATATTAATAAAAAATATTTCAATCAATTATGATCAAATTCCATTATTCCCATGATCAGTAAAAATTACAGCTATCCTTTTACTTTTATCTTTACCCGTATTAGCCGGAGCTATTACTATATTATTAACAGATCGAAACTTAAACACTTCATTTTTTGACCCCTCAGGGGGGGGAGACCCAATTCTTTACCAACATTTATTT
>ZFMK-TIS-2604724
AATATTATATTTTATTTTCGCAATATGAGCTGGAATAATTGGAGCTTCACTAAGAATAATTATTCGAATAGAATTAAGAGCCCCTGGAAGATGAATTAATAATGATCAAATTTATAATACTATTATTACATCACATGCATTTGTAATAATTTTCTTTATAGTTATACCATTTATAATTGGGGGATTTGGTAATTGATTAGTACCACTAATAATTGGAGCCCCTGATATAGCATTCCCACGAATAAATAATATAAGATTTTGATTATTAATTCCTTCTTTATTCATATTATTAATAAGAAGAATTTTATCATCAGGATCAGGAACAGGATGAACAGTTTACCCTCCATTATCTTCAATTACATACCATTCATCTATTTCTGTAGATTGCACTATCTTTTCATTACACATTGCTGGAATCTCATCCATTATAGGAGCTATTAATTTTATTGTTTCAATTATATTAATAAAAAATATTTCAATCAATTATGATCAAATTCCATTATTCCCATGATCAGTAAAAATTACAGCTATCCTTTTACTTTTATCTTTACCCGTATTAGCCGGAGCTATTACTATATTATTAACAGATCGAAACTTAAACACTTCATTTTTTGACCCCTCAGGGGGGGGAGACCCAATTCTTTACCAACATTTATTT
>ZFMK-TIS-2604725
AATATTATATTTTATTTTCGCAATATGAGCTGGAATAATTGGAGCTTCACTAAGAATAATTATTCGAATAGAATTAAGAGCCCCTGGAAGATGAATTAATAATGATCAAATTTATAATACTATTATTACATCACATGCATTTGTAATAATTTTCTTTATAGTTATACCATTTATAATTGGGGGATTTGGTAATTGATTAGTACCACTAATAATTGGAGCCCCTGATATAGCATTCCCACGAATAAATAATATAAGATTTTGATTATTAATTCCTTCTTTATTCATATTATTAATAAGAAGAATTTTATCATCAGGATCAGGAACAGGATGAACAGTTTACCCTCCATTATCTTCAATTACATACCATTCATCTATTTCTGTAGATTGCACTATCTTTTCATTACACATTGCTGGAATCTCATCCATTATAGGAGCTATTAATTTTATTGTTTCAATTATATTAATAAAAAATATTTCAATCAATTATGATCAAATTCCATTATTCCCATGATCAGTAAAAATTACAGCTATCCTTTTACTTTTATCTTTACCCGTATTAGCCGGAGCTATTACTATATTATTAACAGATCGAAACTTAAACACTTCATTTTTTGACCCCTCAGGGGGGGGAGACCCAATTCTTTACCAACATTTATTT
>ZFMK-TIS-2604727
AATATTATATTTTATTTTCGCAATATGAGCTGGAATAATTGGAGCTTCACTAAGAATAATTATTCGAATAGAATTAAGAGCCCCTGGAAGATGAATTAATAATGATCAAATTTATAATACTATTATTACATCACATGCATTTGTAATAATTTTCTTTATAGTTATACCATTTATAATTGGGGGATTTGGTAATTGATTAGTACCACTAATAATTGGAGCCCCTGATATAGCATTCCCACGAATAAATAATATAAGATTTTGATTATTAATTCCTTCTTTATTCATATTATTAATAAGAAGAATTTTATCATCAGGATCAGGAACAGGATGAACAGTTTACCCTCCATTATCTTCAATTACATACCATTCATCTATTTCTGTAGATTGCACTATCTTTTCATTACACATTGCTGGAATCTCATCCATTATAGGAGCTATTAATTTTATTGTTTCAATTATATTAATAAAAAATATTTCAATCAATTATGATCAAATTCCATTATTCCCATGATCAGTAAAAATTACAGCTATCCTTTTACTTTTATCTTTACCCGTATTAGCCGGAGCTATTACTATATTATTAACAGATCGAAACTTAAACACTTCATTTTTTGACCCCTCAGGGGGGGGAGACCCAATTCTTTACCAACATTTATTT
>ZFMK-TIS-2604735
AATATTATATTTTATTTTCGCAATATGAGCTGGAATAATTGGAGCTTCACTAAGAATAATTATTCGAATAGAATTAAGAGCCCCTGGAAGATGAATTAATAATGATCAAATTTATAATACTATTATTACATCACATGCATTTGTAATAATTTTCTTTATAGTTATACCATTTATAATTGGGGGATTTGGTAATTGATTAGTACCACTAATAATTGGAGCCCCTGATATAGCATTCCCACGAATAAATAATATAAGATTTTGATTATTAATTCCTTCTTTATTCATATTATTAATAAGAAGAATTTTATCATCAGGATCAGGAACAGGATGAACAGTTTACCCTCCATTATCTTCAATTACATACCATTCATCTATTTCTGTAGATTGCACTATCTTTTCATTACACATTGCTGGAATCTCATCCATTATAGGAGCTATTAATTTTATTGTTTCAATTATATTAATAAAAAATATTTCAATCAATTATGATCAAATTCCATTATTCCCATGATCAGTAAAAATTACAGCTATCCTTTTACTTTTATCTTTACCCGTATTAGCCGGAGCTATTACTATATTATTAACAGATCGAAACTTAAACACTTCATTTTTTGACCCCTCAGGGGGGGGAGACCCAATTCTTTACCAACATTTATTT
>ZFMK-TIS-2597648
AATATTATATTTTATTTTCGCAATATGAGCTGGAATAATTGGAGCTTCACTAAGAATAATTATTCGAATAGAATTAAGAGCCCCTGGAAGATGAATTAATAATGATCAAATTTATAATACTATTATTACATCACATGCATTTGTAATAATTTTCTTTATAGTTATACCATTTATAATTGGGGGATTTGGTAATTGATTAGTACCACTAATAATTGGAGCCCCTGATATAGCATTCCCACGAATAAATAATATAAGATTTTGATTATTAATTCCTTCTTTATTCATATTATTAATAAGAAGAATTTTATCATCAGGATCAGGAACAGGATGAACAGTTTACCCTCCATTATCTTCAATTACATACCATTCATCTATTTCTGTAGATTGCACTATCTTTTCATTACACATTGCTGGAATCTCATCCATTATAGGAGCTATTAATTTTATTGTTTCAATTATATTAATAAAAAATATTTCAATCAATTATGATCAAATTCCATTATTCCCATGATCAGTAAAAATTACAGCTATCCTTTTACTTTTATCTTTACCCGTATTAGCCGGAGCTATTACTATATTATTAACAGATCGAAACTTAAACACTTCATTTTTTGACCCCTCAGGGGGAGGAGACCCAATTCTTTACCAACATTTATTT
>ZFMK-TIS-2597649
AATATTATATTTCATTTTCGCAATATGAGCTGGAATAATTGGAGCTTCACTAAGAATAATTATTCGAATAGAATTAAGAGCCCCTGGAAGATGAATTAATAATGATCAAATTTATAATACTATTATTACATCACATGCATTTGTAATAATTTTCTTTATAGTTATACCATTTATAATTGGGGGGTTTGGTAATTGATTAGTACCACTAATAATTGGAGCCCCTGATATAGCATTCCCACGAATAAATAATATAAGATTTTGATTATTAATTCCTTCTTTATTCATATTATTAATAAGAAGAATTTTATCATCAGGATCAGGAACAGGATGAACAGTTTACCCTCCATTATCTTCAATTACATACCATTCATCTATTTCTGTAGATTGCACTATCTTTTCATTACACATTGCTGGAATCTCATCCATTATAGGAGCTATTAATTTTATTGTTTCAATTATATTAATAAAAAATATTTCAATCAATTATGATCAAATTCCATTATTCCCATGATCAGTAAAAATTACAGCTATCCTTTTACTTTTATCTTTACCCGTATTAGCCGGAGCTATTACTATATTATTAACAGATCGAAACTTAAACACTTCATTTTTTGACCCCTCAGGGGGGGGAGACCCAATTCTTTACCAACATTTATTT
>ZFMK-TIS-8000005
GATATTATATTTTATTTTCGCAATATGAGCTGGAATAATTGGAGCTTCACTAAGAATAATTATTCGAATAGAATTAAGAGCCCCTGGAAGATGAATTAATAATGATCAAATTTATAATACTATTATTACATCACATGCATTTGTAATAATTTTCTTTATAGTTATACCATTTATAATTGGAGGGTTTGGAAATTGATTAGTCCCACTAATAATTGGAGCCCCTGATATAGCATTCCCACGAATAAATAATATAAGATTCTGATTATTAATTCCTTCTTTATTCATATTATTAATAAGAAGAATTTTATCATCAGGATCAGGAACAGGATGAACAGTTTATCCTCCATTATCTTCAATTACATACCATTCATCTATTTCTGTAGATTGCACTATCTTTTCATTACACATTGCTGGAATCTCATCCATTATAGGTGCTATTAATTTTATTGTTTCAATTATACTAATAAAAAATATTTCCATCAATTATGATCAAATTCCATTATTCCCATGATCAGTAAAAATTACAGCTATCCTTTTACTTTTATCTTTACCTGTATTAGCCGGAGCTATTACTATATTATTAACAGACCGAAACTTAAATACTTCATTTTTTGATCCCTCAGGAGGAGGAGACCCAATTCTTTACCAACATTTATTC
>ZFMK-TIS-8013039
AATATTATATTTTATTTTCGCAATWTGAGCTGGAATAATTGGAGCTTCACTAAGAATAATTATTCGAATAGAATTAAGAGCCCCTGGAAGATGAATTAATAATGATCAAATTTATAATACTATTATTACATCACATGCATTTGTAATAATTTTCTTTATAGTTATACCATTTATAATTGGAGGGTTTGGAAATTGATTAGTCCCACTAATAATTGGAGCCCCTGATATAGCATTCCCACGAATAAATAATATAAGATTCTGATTATTAATTCCTTCTTTATTCATATTATTAATAAGAAGAATTTTATCATCAGGATCAGGAACAGGATGAACAGTTTATCCTCCATTATCTTCAATTACATACCATTCATCTATTTCTGTAGATTGCACTATCTTTTCATTACACATTGCTGGAATCTCATCCATTATAGGTGCTATTAATTTTATTGTTTCAATTATACTAATAAAAAATATTTCCATCAATTATGATCAAATTCCATTATTCCCATGATCAGTAAAAATTACAGCTATCCTTTTACTTTTATCTTTACCTGTATTAGCCGGAGCTATTACTATATTATTAACAGACCGAAACTTAAATACTTCATTTTTTGATCCCTCAGGAGGAGGAGACCCAATTCTTTACCAACATTTATTC
>ZFMK-TIS-8013063
AATATTATATTTTATTTTCGCAATATGAGCTGGAATAATTGGAGCTTCACTAAGAATAATTATTCGAATAGAATTAAGAGCCCCTGGAAGATGAATTAATAATGATCAAATTTATAATACTATTATTACATCACATGCATTTGTAATAATTTTCTTTATAGTTATACCATTTATAATTGGAGGGTTTGGAAATTGATTAGTCCCACTAATAATTGGAGCCCCTGATATAGCATTCCCACGAATAAATAATATAAGATTCTGATTATTAATTCCTTCTTTATTCATATTATTAATAAGAAGAATTTTATCATCAGGATCAGGAACAGGATGAACAGTTTATCCTCCATTATCTTCAATTACATACCATTCATCTATTTCTGTAGATTGCACTATCTTTTCATTACACATTGCTGGAATCTCATCCATTATAGGTGCTATTAATTTTATTGTTTCAATTATACTAATAAAAAATATTTCCATCAATTATGATCAAATTCCATTATTCCCATGATCAGTAAAAATTACAGCTATCCTTTTACTTTTATCTTTACCTGTATTAGCCGGAGCTATTACTATATTATTAACAGACCGAAACTTAAATACTTCATTTTTTGATCCCTCAGGAGGAGGAGACCCAATTCTTTACCAACATTTATTC
>ZFMK-TIS-8013036
AATATTATATTTTATTTTCGCAATATGAGCTGGAATAATTGGAGCTTCACTAAGAATAATTATTCGAATAGAATTAAGAGCCCCTGGAAGATGAATTAATAATGATCAAATTTATAATACTATTATTACATCACATGCATTTGTAATAATTTTCTTTATAGTTATACCATTTATAATTGGAGGGTTTGGAAATTGATTAGTCCCACTAATAATTGGAGCCCCTGATATAGCATTCCCACGAATAAATAATATAAGATTCTGATTATTAATTCCTTCTTTATTCATATTATTAATAAGAAGAATTTTATCATCAGGATCAGGAACAGGATGAACAGTTTATCCTCCATTATCTTCAATTACATACCATTCATCTATTTCTGTAGATTGCACTATCTTTTCATTACACATTGCTGGAATCTCATCCATTATAGGTGCTATTAATTTTATTGTTTCAATTATACTAATAAAAAATATTTCCATCAATTATGATCAAATTCCATTATTCCCATGATCAGTAAAAATTACAGCTATCCTTTTACTTTTATCTTTACCTGTATTAGCCGGAGCTATTACTATATTATTAACAGACCGAAACTTAAATACTTCATTTTTTGACCCCTCAGGAGGAGGAGACCCAATTCTTTACCAACATTTATTC
>ZFMK-TIS-8013037
AATATTATATTTTATTTTCGCAATATGAGCTGGAATAATTGGAGCTTCACTAAGAATAATTATTCGAATAGAATTAAGAGCCCCTGGAAGATGAATTAATAATGATCAAATTTATAATACTATTATTACATCACATGCATTTGTAATAATTTTCTTTATAGTTATACCATTTATAATTGGAGGGTTTGGAAATTGATTAGTCCCACTAATAATTGGAGCCCCTGATATAGCATTCCCACGAATAAATAATATAAGATTCTGATTATTAATTCCTTCTTTATTCATATTATTAATAAGAAGAATTTTATCATCAGGATCAGGAACAGGATGAACAGTTTATCCTCCATTATCTTCAATTACATACCATTCATCTATTTCTGTAGATTGCACTATCTTTTCATTACACATTGCTGGAATCTCATCCATTATAGGTGCTATTAATTTTATTGTTTCAATTATACTAATAAAAAATATTTCCATCAATTATGATCAAATTCCATTATTCCCATGATCAGTAAAAATTACAGCTATCCTTTTACTTTTATCTTTACCTGTATTAGCCGGAGCTATTACTATATTATTAACAGACCGAAACTTAAATACTTCATTTTTTGACCCCTCAGGAGGAGGAGACCCAATTCTTTACCAACATTTATTC
>ZFMK-TIS-2597657
AATACTTTATTTTATTTTTGCAATATGAGCAGGAATAATTGGGGCCTCCTTAAGTATAATTATTCGTATAGAACTAAGAGCCCCTGGAAGATGAATTAATAATGATCAAATTTACAATACTATTATTACATCTCATGCATTTATTATAATTTTTTTTATAGTTATACCATTTATAATTGGCGGATTTGGAAATTGATTAGTTCCCTTAATAATTGGAGCCCCTGATATAGCTTTCCCTCGAATAAATAATATAAGATTTTGATTATTAATCCCATCTTTATTTATATTATTAATAAGAAGAATTTTAGCATCAGGATCAGGGACCGGCTGAACAGTATACCCCCCATTATCCTCTATCATATACCATTCATCAATTTCTGTAGATTGCACAATTTTTTCTTTACATATTGCAGGTATTTCCTCAATTATAGGAGCTATTAATTTTATTGTATCAATTATTTTAATAAAAAATATTTCACTTAATTATGATCAAATCCCTTTATTCCCATGATCAGTAAAAATTACAGCAATTCTATTATTATTATCCCTCCCTGTACTAGCAGGAGCTATTACCATATTATTAACAGATCGAAACTTAAATACCTCATTTTTTGACCCATCCGGAGGAGGAGACCCTATCCTTTATCAACATTTATTT
>ZFMK-TIS-2597659
AATACTTTATTTTATTTTTGCAATATGAGCAGGAATAATTGGGGCCTCCTTAAGTATAATTATTCGTATAGAACTAAGAGCCCCTGGAAGATGAATTAATAATGATCAAATTTACAATACTATTATTACATCTCATGCATTTATTATAATTTTTTTTATAGTTATACCATTTATAATTGGCGGATTTGGAAATTGATTAGTTCCCTTAATAATTGGAGCCCCTGATATAGCTTTCCCTCGAATAAATAATATAAGATTTTGATTATTAATCCCATCTTTATTTATATTATTAATAAGAAGAATTTTAGCATCAGGATCAGGGACCGGCTGAACAGTATACCCCCCATTATCCTCTATCATATACCATTCATCAATTTCTGTAGATTGCACAATTTTTTCTTTACATATTGCAGGTATTTCCTCAATTATAGGAGCTATTAATTTTATTGTATCAATTATTTTAATAAAAAATATTTCACTTAATTATGATCAAATCCCTTTATTCCCATGATCAGTAAAAATTACAGCAATTCTATTATTATTATCCCTCCCTGTACTAGCAGGAGCTATTACCATATTATTAACAGATCGAAACTTAAATACCTCATTTTTTGACCCATCCGGAGGAGGAGACCCTATCCTTTATCAACATTTATTT
>ZFMK-TIS-2597668
AATACTTTATTTTATTTTTGCAATATGAGCAGGAATAATTGGGGCCTCCTTAAGTATAATTATTCGTATAGAACTAAGAGCCCCTGGAAGATGAATTAATAATGATCAAATTTACAATACTATTATTACATCTCATGCATTTATTATAATTTTTTTTATAGTTATACCATTTATAATTGGCGGATTTGGAAATTGATTAGTTCCCTTAATAATTGGAGCCCCTGATATAGCTTTCCCTCGAATAAATAATATAAGATTTTGATTATTAATCCCATCTTTATTTATATTATTAATAAGAAGAATTTTAGCATCAGGATCAGGGACCGGCTGAACAGTATACCCCCCATTATCCTCTATCATATACCATTCATCAATTTCTGTAGATTGCACAATTTTTTCTTTACATATTGCAGGTATTTCCTCAATTATAGGAGCTATTAATTTTATTGTATCAATTATTTTAATAAAAAATATTTCACTTAATTATGATCAAATCCCTTTATTCCCATGATCAGTAAAAATTACAGCAATTCTATTATTATTATCCCTCCCTGTACTAGCAGGAGCTATTACCATATTATTAACAGATCGAAACTTAAATACCTCATTTTTTGACCCATCCGGAGGAGGAGACCCTATCCTTTATCAACATTTATTT
>ZFMK-TIS-2597669
AATACTTTATTTTATTTTTGCAATATGAGCAGGAATAATTGGGGCCTCCTTAAGTATAATTATTCGTATAGAACTAAGAGCCCCTGGAAGATGAATTAATAATGATCAAATTTACAATACTATTATTACATCTCATGCATTTATTATAATTTTTTTTATAGTTATACCATTTATAATTGGCGGATTTGGAAATTGATTAGTTCCCTTAATAATTGGGGCCCCTGATATAGCTTTCCCTCGAATAAATAATATAAGATTTTGATTATTAATCCCATCTTTATTTATATTATTAATAAGAAGAATTTTAGCATCAGGATCAGGGACCGGCTGAACAGTATACCCCCCATTATCCTCTATCATATACCATTCATCAATTTCTGTAGATTGCACAATTTTTTCTTTACATATTGCAGGTATTTCCTCAATTATAGGAGCTATTAATTTTATTGTATCAATTATTTTAATAAAAAATATTTCACTTAATTATGATCAAATCCCTTTATTCCCATGATCAGTAAAAATTACAGCAATTCTATTATTATTATCCCTCCCTGTACTAGCAGGAGCTATTACCATATTATTAACAGATCGAAACTTAAATACCTCATTTTTTGACCCATCCGGAGGAGGAGACCCTATCCTTTATCAACATTTATTT
>ZFMK-TIS-2597670
AATACTTTATTTTATTTTTGCAATATGAGCAGGAATAATTGGGGCCTCCTTAAGTATAATTATTCGTATAGAACTAAGAGCCCCTGGAAGATGAATTAATAATGATCAAATTTACAATACTATTATTACATCTCATGCATTTATTATAATTTTTTTTATAGTTATACCATTTATAATTGGCGGATTTGGAAATTGATTAGTTCCCTTAATAATTGGGGCCCCTGATATAGCTTTCCCTCGAATAAATAATATAAGATTTTGATTATTAATCCCATCTTTATTTATATTATTAATAAGAAGAATTTTAGCATCAGGATCAGGGACCGGCTGAACAGTATACCCCCCATTATCCTCTATCATATACCATTCATCAATTTCTGTAGATTGCACAATTTTTTCTTTACATATTGCAGGTATTTCCTCAATTATAGGAGCTATTAATTTTATTGTATCAATTATTTTAATAAAAAATATTTCACTTAATTATGATCAAATCCCTTTATTCCCATGATCAGTAAAAATTACAGCAATTCTATTATTATTATCCCTCCCTGTACTAGCAGGAGCTATTACCATATTATTAACAGATCGAAACTTAAATACCTCATTTTTTGACCCATCCGGAGGAGGAGACCCTATCCTTTATCAACATTTATTT
>ZFMK-TIS-2597662
AATATTATATTTTATTTGTGCTATATGAGCAGGAATAATTGGAGCATCATTAAGAATAATTATTCGAATAGAATTAAGAGCACCAGGAAGATGAATTAATAATGACCAAATTTATAATACTATTATTACTTCCCATGCATTTATTATAATTTTCTTTATAGTTATACCTTTTATAATTGGAGGATTTGGAAATTGATTAGTTCCTTTAATAATTGGAGCACCTGATATAGCTTTCCCTCGAATAAATAACATAAGATTTTGACTTTTAATTCCATCTCTATTTATATTATTAATAAGAAGTATTTTAGCTTCTGGATCAGGAACAGGATGAACAATTTATCCTCCTTTATCATCTATTATATATCATTCATCAATTTCTGTAGATTGCACTATTTTTTCATTACATATTGCAGGAATTTCTTCTATTATAGGTGCTATTAATTTTATTGTATCTATTTTATTAATAAAAAATATTTCTATTAATTATGATCAAATCCCATTATTCCCTTGATCAGTAAAAATTACTGCTATTTTATTACTCTTATCTTTACCTGTATTAGCAGGAGCTATTACTATATTATTAACAGATCGAAATTTAAATACTTCATTTTTTGATCCATCTGGTGGAGGAGACCCTATTCTTTATCAACATTTATTT
>ZFMK-TIS-2597663
AATATTATATTTTATTTTTGCTATATGAGCAGGAATAATTGGAGCATCATTAAGAATAATTATTCGAATAGAATTAAGAGCACCAGGAAGATGAATTAATAATGACCAAATTTATAATACTATTATTACTTCCCATGCATTTATTATAATTTTCTTTATAGTTATACCTTTTATAATTGGAGGATTTGGAAATTGATTAGTTCCTTTAATAATTGGAGCACCTGATATAGCTTTCCCTCGAATAAATAACATAAGATTTTGACTTTTAATTCCATCTCTATTTATATTATTAATAAGAAGTATTTTAGCTTCTGGATCAGGAACAGGATGAACAATTTATCCTCCTTTATCATCTATTATATATCATTCATCAATTTCTGTAGATTGCACTATTTTTTCATTACATATTGCAGGAATTTCTTCTATTATAGGTGCTATTAATTTTATTGTATCTATTTTATTAATAAAAAATATTTCTATTAATTATGATCAAATCCCATTATTCCCTTGATCAGTAAAAATTACTGCTATTTTATTACTCTTATCTTTACCTGTATTAGCAGGAGCTATTACTATATTATTAACAGATCGAAATTTAAATACTTCATTTTTTGATCCATCTGGTGGTGGAGACCCTATTCTTTATCAACATTTATTT
>ZFMK-TIS-2597977
TATATTATATTTTATTTTTGCTATATGAGCAGGAATAATTGGAGCATCATTAAGAATAATTATTCGAATAGAATTAAGAGCACCAGGAAGATGAATTAATAATGACCAAATTTATAATACTATTATTACTTCCCATGCATTTATTATAATTTTCTTTATAGTTATACCTTTTATAATTGGAGGATTTGGAAATTGATTAGTTCCTTTAATAATTGGAGCACCTGATATAGCTTTCCCTCGAATAAATAACATAAGATTTTGACTTTTAATTCCATCTCTATTTATATTATTAATAAGAAGTATTTTAGCTTCTGGATCAGGAACAGGATGAACAATTTATCCTCCTTTATCATCTATTATATATCATTCATCAATTTCTGTAGATTGCACTATTTTTTCATTACATATTGCAGGAATTTCTTCTATTATAGGTGCTATTAATTTTATTGTATCTATTTTATTAATAAAAAATATTTCTATTAATTATGATCAAATCCCATTATTCCCTTGATCAGTAAAAATTACTGCTATTTTATTACTCTTATCTTTACCTGTATTAGCAGGAGCTATTACTATATTATTAACAGATCGAAATTTAAATACTTCATTTTTTGATCCATCTGGTGGTGGAGACCCTATTCTTTATCAACATTTATTT
>ZFMK-TIS-2597664
AATATTATATTTTATTTATGCTATATGAGCAGGAATAATTGGAGCATCATTAAGAATAATTATTCGAATAGAATTAAGAGCACCAGGAAGATGAATTAATAATGACCAAATTTATAATACTATTATTACTTCCCATGCATTTATTATAATTTTCTTTATAGTTATACCTTTTATAATTGGAGGATTTGGAAATTGATTAGTTCCTTTAATAATTGGAGCACCTGATATAGCTTTCCCTCGAATAAATAACATAAGATTTTGACTTTTAATTCCATCTCTATTTATATTATTAATAAGAAGTATTTTAGCTTCTGGATCAGGAACAGGATGAACAATTTATCCTCCTTTATCATCTATTATATATCATTCATCAATTTCTGTAGATTGCACTATTTTTTCATTACATATTGCAGGAATTTCTTCTATTATAGGTGCTATTAATTTTATTGTATCTATTTTATTAATAAAAAATATTTCTATTAATTATGATCAAATCCCATTATTCCCTTGATCAGTAAAAATTACTGCTATTTTATTACTCTTATCTTTACCTGTATTAGCAGGAGCTATTACTATATTATTAACAGATCGAAATTTAAATACTTCATTTTTTGATCCATCTGGTGGTGGAGACCCTATTCTTTATCAACATTTATTC
>ZFMK-TIS-2597665
AATATTATATTTTATTTTTGCAATATGAGCAGGAATAATCGGTGCATCATTAAGTATAATTATTCGTATAGAATTAAGAGCACCTGGAAGATGAATTAATAATGACCAAATTTATAATACTATTATTACTTCTCACGCATTCGTAATAATTTTTTTTATAGTAATACCATTTATAATCGGGGGGTTCGGAAATTGATTAGTACCATTAATAATTGGGGCCCCTGATATAGCCTTCCCTCGAATAAATAATATAAGATTTTGACTTTTAATTCCATCTTTATTTATACTACTAATAAGAAGAATTATAGCATCTGGATCAGGGACAGGATGAACTGTGTACCCCCCACTATCATCTATTATATATCACTCATCTATTTCAGTAGATTGCACAATTTTTTCATTACATATTGCAGGTATTTCTTCAATTATAGGGGCTATTAATTTTATTGTATCCATTATTTTAATAAAAAATATTTCTATTAACTATGATCAAATCCCTTTATTCCCCTGATCAGTAAAAATTACTGCTATTTTATTACTTTTATCTCTTCCTGTATTAGCAGGAGCTATTACTATACTATTAACAGATCGAAATTTAAATACTTCATTTTTTGACCCTTCTGGGGGAGGAGACCCTATTCTTTACCAACACTTATTT
>ZFMK-TIS-2597667
AATATTATATTTTATTTTTGCAATATGAGCAGGAATAATCGGTGCATCATTAAGTATAATTATTCGTATAGAATTAAGAGCACCTGGAAGATGAATTAATAATGACCAAATTTATAATACTATTATTACTTCTCACGCATTCGTAATAATTTTTTTTATAGTAATACCATTTATAATCGGGGGGTTCGGAAATTGATTAGTACCATTAATAATTGGGGCCCCTGATATAGCCTTCCCTCGAATAAATAATATAAGATTTTGACTTTTAATTCCATCTTTATTTATACTACTAATAAGAAGAATTATAGCATCTGGATCAGGGACAGGATGAACTGTGTACCCCCCACTATCATCTATTATATATCACTCATCTATTTCAGTAGATTGCACAATTTTTTCATTACATATTGCAGGTATTTCTTCAATTATAGGGGCTATTAATTTTATTGTATCCATTATTTTAATAAAAAATATTTCTATTAACTATGATCAAATCCCTTTATTCCCCTGATCAGTAAAAATTACTGCTATTTTATTACTTTTATCTCTTCCTGTATTAGCAGGAGCTATTACTATACTATTAACAGATCGAAATTTAAATACTTCATTTTTTGACCCTTCTGGGGGAGGAGACCCTATTCTTTACCAACACTTATTT
>ZFMK-TIS-2597666
AATATTATATTTTATTTTTGCAATATGAGCAGGAATAATCGGTGCATCATTAAGTATAATTATTCGTATAGAATTAAGAGCACCTGGAAGATGAATTAATAATGACCAAATTTATAATACTATTATTACTTCTCACGCATTCGTAATAATTTTTTTTATAGTAATACCATTTATAATCGGGGGGTTCGGAAATTGATTAGTACCATTAATAATTGGGGCCCCTGATATAGCCTTCCCTCGAATAAATAATATAAGATTTTGACTTTTAATTCCATCTTTATTTATACTACTAATAAGAAGAATTATAGCATCTGGATCAGGGACAGGATGAACTGTGTACCCCCCACTATCATCTATTATATATCACTCATCTATTTCAGTAGATTGCACAATTTTTTCATTACATATTGCAGGTATTTCTTCAATTATAGGAGCTATTAATTTTATTGTATCCATTATTTTAATAAAAAATATTTCTATTAACTATGATCAAATCCCTTTATTCCCCTGATCAGTAAAAATTACTGCTATTTTATTACTTTTATCTCTTCCTGTATTAGCAGGAGCTATTACTATACTATTAACAGATCGAAATTTAAATACTTCATTTTTTGACCCTTCTGGGGGAGGAGACCCTATTCTTTACCAACACTTATTT
>ZFMK-TIS-8013038
AATATTATATTTTATTTTTGCTATATGAGCTGGTATAATTGGAGCATCCTTAAGTATAATCATTCGAATAGAATTAAGATCTCCTGGAAGATGAATTAATAATGATCAAATCTATAATACTATTATTACTTCCCATGCATTTATTATAATTTTTTTTATAGTAATACCTTTTATAATTGGGGGATTTGGAAATTGATTAGTCCCTTTAATAATTGGAGCCCCTGATATAGCTTTCCCACGAATAAATAATATAAGATTTTGATTATTAATTCCATCTTTATTTATATTATTAATAAGAAGAATTTTATCTTCTGGGTCAGGTACTGGATGAACAATATACCCTCCTTTATCATCTATTATATTTCATTCATCTATTTCTATAGATTACACTATTTTTTCTCTACATATTGCAGGAATTTCATCTATTATAGGAGCTATCAACTTTATTGTATCAATCATTTTAATAAAAAATATTTCTATCAATTATGATCAAATTCCATTATTCCCTTGATCAGTTAAAATTACTGCTATTTTACTCTTATTATCCTTACCTATTTTAGCAGGAGCTATTACTATATTATTAACTGATCGAAATTTAAATACTTCATTTTTTGACCCATCAGGAGGAGGAGACCCAATTTTATATCAACATTTATTT
>ZFMK-TIS-8013040
AATATTATATTTTATTTTTGCTATATGAGCTGGTATAATTGGAGCATCCTTAAGTATAATCATTCGAATAGAATTAAGATCTCCTGGAAGATGAATTAATAATGATCAAATCTATAATACTATTATTACTTCCCATGCATTTATTATAATTTTTTTTATAGTAATACCTTTTATAATTGGGGGATTTGGAAATTGATTAGTCCCTTTAATAATTGGAGCCCCTGATATAGCTTTCCCACGAATAAATAATATAAGATTTTGATTATTAATTCCATCTTTATTTATATTATTAATAAGAAGAATTTTATCTTCTGGGTCAGGTACTGGATGAACAATATACCCTCCTTTATCATCTATTATATTTCATTCATCTATTTCTATAGATTACACTATTTTTTCTCTACATATTGCAGGAATTTCATCTATTATAGGAGCTATCAACTTTATTGTATCAATCATTTTAATAAAAAATATTTCTATCAATTATGATCAAATTCCATTATTCCCTTGATCAGTTAAAATTACTGCTATTTTACTCTTATTATCCTTACCTATTTTAGCAGGAGCTATTACTATATTATTAACTGATCGAAATTTAAATACTTCATTTTTTGACCCATCAGGAGGAGGAGACCCAATTTTATATCAACATTTATTT
>ZFMK-TIS-8013041
AATATTATATTTTATTTTTGCTATATGAGCTGGTATAATTGGAGCATCCTTAAGTATAATCATTCGAATAGAATTAAGATCTCCTGGAAGATGAATTAATAATGATCAAATCTATAATACTATTATTACTTCCCATGCATTTATTATAATTTTTTTTATAGTAATACCTTTTATAATTGGGGGATTTGGAAATTGATTAGTCCCTTTAATAATTGGAGCCCCTGATATAGCTTTCCCACGAATAAATAATATAAGATTTTGATTATTAATTCCATCTTTATTTATATTATTAATAAGAAGAATTTTATCTTCTGGGTCAGGTACTGGATGAACAATATACCCTCCTTTATCATCTATTATATTTCATTCATCTATTTCTATAGATTACACTATTTTTTCTCTACATATTGCAGGAATTTCATCTATTATAGGAGCTATCAACTTTATTGTATCAATCATTTTAATAAAAAATATTTCTATCAATTATGATCAAATTCCATTATTCCCTTGATCAGTTAAAATTACTGCTATTTTACTCTTATTATCCTTACCTATTTTAGCAGGAGCTATTACTATATTATTAACTGATCGAAATTTAAATACTTCATTTTTTGACCCATCAGGAGGAGGAGACCCAATTTTATATCAACATTTATTT
>ZFMK-TIS-2597980
AATATTATATTTTATTTTCGCAATATGAGCAGGTATAATTGGAGCTTCATTAAGAATAATTATTCGTATAGAATTAAGAGCTCCGGGTAGATGAATTAATAATGATCAAATTTATAATACCATTATTACTTCACATGCATTTATTATAATTTTTTTTATAGTTATACCATTTATAATTGGAGGATTTGGAAATTGACTAGTCCCATTAATAATTGGAGCCCCTGATATAGCTTTCCCACGAATAAATAATATAAGATTTTGACTTTTAATTCCATCACTATTTATATTATTAATAAGAAGAATCTTAGCATCAGGATCTGGAACAGGATGAACAGTATATCCACCTTTATCATCTATTATATACCATTCATCCATTTCTGTTGATTGTACAATTTTTTCATTACATATTGCAGGTATTTCCTCAATTATAGGAGCCATTAATTTTATTGTATCTATTATATTAATAAAAAATATTTCAATTAATTATGATCAAATTCCCTTATTTCCATGATCAGTAAAAATTACCGCTATTCTATTACTATTATCTCTACCTGTTTTAGCAGGAGCTATTACTATATTATTAACTGATCGTAATTTAAACACCTCATTTTTTGACCCTTCGGGAGGGGGTGACCCTATTCTTTATCAACATTTATTT
>ZFMK-TIS-2603578
AATATTATATTTTATTTTTGCTATATGAGCAGGTATAATTGGAGCATCTTTAAGAATAATTATTCGTATAGAATTAAGAGCTCCAGGAAGATGAATTAATAATGATCAAATTTATAATACAATTATTACTTCACATGCATTTATTATAATTTTTTTTATAGTTATACCATTTATAATTGGAGGATTTGGTAACTGATTAGTACCTTTAATAATTGGAGCACCAGATATAGCTTTCCCTCGAATAAATAATATAAGATTTTGACTTCTTATCCCATCTTTATTTATATTATTATTAAGAAGAATTTTAGCTTCAGGATCAGGAACAGGCTGAACAGTTTATCCACCATTATCTTCAATTATATACCATTCTTCTATTTCTGTAGATTGCACAATCTTTTCATTACATATTGCAGGAATTTCATCAATTATAGGAGCAATTAATTTTATTGTATCTATTATATTAATAAAAAATATTTCAATTAATTATGATCAAATTCCTTTATTCCCATGATCAGTTAAAATTACAGCTATCCTACTACTTCTATCTTTACCAGTATTAGCAGGTGCAATTACTATACTTTTAACAGATCGTAATTTAAATACATCATTTTTTGATCCATCCGGTGGAGGAGATCCTATTTTATATCAACATTTATTT
>ZFMK-TIS-2597981
AATATTATATTTCATTTTTGCAATATGAAGAGGAATAATTGGAGCTTCTTTAAGAATAATTATTCGAATAGAATTAAGTGCTCCCGGAAACTGAATTAATAATGACCAAATTTATAATACAATTATTACATCACATGCATTTGTAATAATTTTTTTTATAGTTATACCCTTTATAATTGGAGGATTTGGTAATTGATTAGTCCCCTTAATAATTGGAGCCCCTGATATAGCATTCCCTCGAATAAATAATATAAGATTTTGGTTACTTATCCCATCTTTATTCATACTATTAATAAGAAGAATTCTATCATCAGGCTCCGGAACTGGGTGGACTGTATATCCCCCTTTATCTTCTATTACATATCATTCATCCATTTCAGTAGATTGCACAATTTTCTCATTACATATTGCAGGAATTTCATCTATTATAGGAGCCATTAATTTTATTGTATCTATCATTTTAATAAAAAATATTTCAATTAATTATGACCAAGTACCTTTATTCCCCTGATCAGTAAAAATTACAGCTATTTTATTACTTTTATCATTGCCTGTGCTTGCTGGTGCTATCACAATACTTTTAACTGATCGAAATTTAAATACTTCATTTTTTGACCCTTCAGGAGGAGGAGATCCTATTCTTTATCAACACCTATTT
>ZFMK-TIS-2597982
AATATTATATTTCATTTTTGCAATATGAAGAGGAATAATTGGAGCTTCTTTAAGAATAATTATTCGAATAGAATTAAGTGCTCCCGGAAACTGAATTAATAATGACCAAATTTATAATACAATTATTACATCACATGCATTTGTAATAATTTTTTTTATAGTTATACCCTTTATAATTGGAGGATTTGGTAATTGATTAGTCCCCTTAATAATTGGAGCCCCTGATATAGCATTCCCTCGAATAAATAATATAAGATTTTGGTTACTTATCCCATCTTTATTCATACTATTAATAAGAAGAATTCTATCATCAGGTTCCGGAACTGGGTGGACTGTATATCCCCCTTTATCTTCTATTACATATCATTCATCCATTTCAGTAGATTGCACAATTTTCTCATTACATATTGCAGGAATTTCATCTATTATGGGAGCCATTAATTTTATTGTATCTATCATTTTAATAAAAAATATTTCAATTAATTATGACCAAGTACCTTTATTCCCCTGATCAGTAAAAATTACAGCTATTTTATTACTTTTATCATTGCCTGTACTTGCTGGTGCTATCACAATACTTTTAACTGATCGAAATTTAAATACTTCATTTTTTGACCCTTCAGGAGGAGGAGACCCTATTCTTTACCAACACCTATTT
>ZFMK-TIS-2597983
AATATTATATTTCATTTTTGCAATATGAAGAGGAATAATTGGAGCTTCTTTAAGAATAATTATTCGAATAGAATTAAGTGCTCCCGGAAACTGAATTAATAATGACCAAATTTATAATACAATTATTACATCACATGCATTTGTAATAATTTTTTTTATAGTTATACCCTTTATAATTGGAGGATTTGGTAATTGATTAGTCCCCTTAATAATTGGAGCCCCTGATATAGCATTCCCTCGAATAAATAATATAAGATTTTGGTTACTTATCCCATCTTTATTCATACTATTAATAAGAAGAATTCTATCATCAGGTTCCGGAACTGGGTGGACTGTATATCCCCCTTTATCTTCTATTACATATCATTCATCCATTTCAGTAGATTGCACAATTTTCTCATTACATATTGCAGGAATTTCATCTATTATGGGAGCCATTAATTTTATTGTATCTATCATTTTAATAAAAAATATTTCAATTAATTATGACCAAGTACCTTTATTCCCCTGATCAGTAAAAATTACAGCTATTTTATTACTTTTATCATTGCCTGTACTTGCTGGTGCTATCACAATACTTTTAACTGATCGAAATTTAAATACTTCATTTTTTGACCCTTCAGGAGGAGGAGACCCTATTCTTTATCAACACCTATTT
>ZFMK-TIS-2595030
AATATTATATTTTATATTTGCTATATGAGCAGGCATAATCGGAGCTTCTTTAAGAATAATTATTCGTATAGAATTAATAGCCCCTGGAATATGAATTAATAATGACCAAATTTATAATACAATTATTACATCTCATGCATTCGTCATAATTTTTTTTATAATTATACCATTTATAATTGGAGGATTTGGAAATTGATTAGTACCTCTAATAATTGGGGCACCTGATATAGCATTCCCTCGAATAAATAATGTAAGATTTTGATTATTAATCCCTGCATTATCTAGGCTTCTATCAAGAAGAATCTACTCCACTGGAACTGGAACTGGATGAACAGTATACCCTCCTTTATCTTCTATTATATTTCATTCATCTAATTCTGTAGATTTTACAATTTTCTCTCTTCATATTGCTGGAATTTCATCAATTATAGGTGCTATCAATTTTATTGTATCAATTATATTAATAAAAAATATTTCACTTAATTTTGATCAAATCCCTTTATTTCCATGATCCGTTAGAATTACTGCTATTTTATTATTATTATCTTTACCTGTTTTAGCAGGAGCTATTACTATACTTCTAACAGATCGAAATTTAAATACTTCATTTTTTGACCCTTCAGGAGGTGGAGACCCTATTCTTTATCAACATTTATTC
>ZFMK-TIS-2597975
AATATTATATTTTATATTTGCTATATGAGCAGGCATAATCGGAGCTTCTTTAAGAATAATTATTCGTATAGAATTAATAGCCCCTGGAATATGAATTAATAATGACCAAATTTATAATACAATTATTACATCTCATGCATTCGTCATAATTTTTTTTATAATTATACCATTTATAATTGGAGGATTTGGAAATTGATTAGTACCTCTAATAATTGGGGCACCTGATATAGCATTCCCTCGAATAAATAATGTAAGATTTTGATTATTAATCCCTGCATTATCTAGGCTTCTATCAAGAAGAATCTACTCCACTGGAACTGGAACTGGATGAACAGTATACCCTCCTTTATCTTCTATTATATTTCATTCATCTAATTCTGTAGATTTTACAATTTTCTCTCTTCATATTGCTGGAATTTCATCAATTATAGGTGCTATCAATTTTATTGTATCAATTATATTAATAAAAAATATTTCACTTAATTTTGATCAAATCCCTTTATTTCCATGATCCGTTAGAATTACTGCTATTTTATTATTATTATCTTTACCTGTTTTAGCAGGAGCTATTACTATACTTCTAACAGATCGAAATTTAAATACTTCATTTTTTGACCCTTCAGGAGGTGGAGACCCTATTCTTTATCAACATTTATTC
>ZFMK-TIS-2604770
AATATTATATTTTATATTTGCTATATGAGCAGGCATAATCGGAGCTTCTTTAAGAATAATTATTCGTATAGAATTAATAGCCCCTGGAATATGAATTAATAATGACCAAATTTATAATACAATTATTACATCTCATGCATTCGTCATAATTTTTTTTATAATTATACCATTTATAATTGGAGGATTTGGAAATTGATTAGTACCTCTAATAATTGGGGCACCTGATATAGCATTCCCTCGAATAAATAATGTAAGATTTTGATTATTAATCCCTGCATTATCTAGGCTTCTATCAAGAAGAATCTACTCCACTGGAACTGGAACTGGATGAACAGTATACCCTCCTTTATCTTCTATTATATTTCATTCATCTAATTCTGTAGATTTTACAATTTTCTCTCTTCATATTGCTGGAATTTCATCAATTATAGGTGCTATCAATTTTATTGTATCAATTATATTAATAAAAAATATTTCACTTAATTTTGATCAAATCCCTTTATTTCCATGATCCGTTAGAATTACTGCTATTTTATTATTATTATCTTTACCTGTTTTAGCAGGAGCTATTACTATACTTCTAACAGATCGAAATTTAAATACTTCATTTTTTGACCCTTCAGGAGGTGGAGACCCTATTCTTTATCAACATTTATTC
>ZFMK-TIS-2597651
AATACTATATTTTATTTTTGCTATATGAGCTGGAATAATTGGTGCTTCTTTAAGAATAATCATCCGTATAGAACTAAGTGCACCTGGAATATGAATCAACAATGATCAAATTTATAATACAATTATTACTTCTCATGCATTTATTATAATTTTCTTTATAGTTATACCCTTTATAATTGGTGGATTTGGAAACTGATTAGTCCCCTTAATAATTGGGGCTCCTGATATAGCATTCCCTCGTATAAATAATATAAGATTTTGATTATTAACACCTTCATTATTCATACTCTTAATAAGAAGAATTCTATCTACTGGATCAGGGACAGGATGAACAGTATACCCACCATTATCTTCAATCATATTCCATTCATCAAACTCTGTAGACTTTACAATTTTTTCATTACATATTGCTGGAATCTCATCAATTATAGGAGCTATCAACTTTATTGTATCAATTATTCTAATAAAAAATATTTCAATTAATTTTGATCAAATTCCTTTATTTCCATGATCAGTAAAAATTACTGCTATTTTATTACTTTTATCTCTACCTGTTCTAGCAGGAGCTATTACTATACTTCTTACAGATCGAAATTTAAATACTTCCTTTTTTGATCCCTCAGGAGGAGGAGACCCAATTCTTTACCAACACTTATTC
>ZFMK-TIS-2597652
AATACTATATTTTATTTTTGCTATATGAGCTGGAATAATTGGTGCTTCTTTAAGAATAATCATCCGTATAGAACTAAGTGCACCTGGAATATGAATCAACAATGATCAAATTTATAATACAATTATTACTTCTCATGCATTTATTATAATTTTCTTTATAGTTATACCCTTTATAATTGGTGGATTTGGAAACTGATTAGTCCCCTTAATAATTGGGGCTCCTGATATAGCATTCCCTCGTATAAATAATATAAGATTTTGATTATTAACACCTTCATTATTCATACTCTTAATAAGAAGAATTCTATCTACTGGATCAGGGACAGGATGAACAGTATACCCACCATTATCTTCAATCATATTCCATTCATCAAACTCTGTAGACTTTACAATTTTTTCATTACATATTGCTGGAATCTCATCAATTATAGGAGCTATCAACTTTATTGTATCAATTATTCTAATAAAAAATATTTCAATTAATTTTGATCAAATTCCTTTATTTCCATGATCAGTAAAAATTACTGCTATTTTATTACTTTTATCTCTACCTGTTCTAGCAGGAGCTATTACTATACTTCTTACAGATCGAAATTTAAATACTTCCTTTTTTGATCCCTCAGGAGGAGGAGACCCAATTCTTTACCAACACTTATTC
>ZFMK-TIS-2597653
AATACTATATTCTATTTTTGCTATATGAGCTGGAATAATTGGTGCTTCTTTAAGAATAATCATCCGTATAGAACTAAGTGCACCTGGAATATGAATCAACAATGATCAAATTTATAATACAATTATTACTTCTCATGCATTTATTATAATTTTCTTTATAGTTATACCCTTTATAATTGGTGGATTTGGAAACTGATTAGTCCCCTTAATAATTGGGGCTCCTGATATAGCATTCCCTCGTATAAATAATATAAGATTTTGATTATTAACACCTTCATTATTCATACTCTTAATAAGAAGAATTCTATCTACTGGATCAGGGACAGGATGAACAGTATACCCACCATTATCTTCAATCATATTCCATTCATCAAACTCTGTAGACTTTACAATTTTTTCATTACATATTGCTGGAATCTCATCAATTATAGGAGCTATCAACTTTATTGTATCAATTATTCTAATAAAAAATATTTCAATTAATTTTGATCAAATTCCTTTATTTCCATGATCAGTAAAAATTACTGCTATTTTATTACTTTTATCTCTACCTGTTCTAGCAGGAGCTATTACTATACTTCTTACAGATCGAAATTTAAATACTTCCTTTTTTGATCCCTCAGGAGGAGGAGACCCAATTCTTTACCAACACTTATTC
>ZFMK-TIS-2594936
AATATTATATTTTATTTTTGCTATATGATCTGGTATAATTGGTGCTTCACTAAGAATAATTATTCGTATAGAATTAAGAATTCCTGGAAAATGAATTAATAATGATCAAATCTATAATACACTAATTACATCTCATGCCTTTATCATAATTTTTTTTATAGTTATACCATTTATAATTGGAGGTTTTGGAAATTGATTAGTTCCATTAATAATTGGAGCTCCAGATATAGCTTTCCCACGAATAAATAATATAAGATTTTGACTATTAACTCCTTCTTTATTTTTATTATTATTAAGAAATTTATCAGAATCTGGTTCAGGTACAGGTTGAACAATTTATCCACCATTATCATCAATTATATATCATTCATCCTCTTCTGTAGATTTAACTATTTTTTCTCTTCATATAGCAGGAATTTCATCTATTATAGGAGCTATTAACTTTATTGTTTCTATTCTATTAATAAAAAATATTTCTCTTAATTTTGATCAAATTCCTTTATTTCCTTGATCTGTAAAAATTACAGCTATTTTATTATTATTATCTCTTCCAATTTTAGCAGGAGCAATTACAATATTATTAACTGACCGAAATTTAAATACTTCATTTTTTGACCCCTCTGGTGGTGGTGACCCAATTTTATATCAACATTTATTT
>ZFMK-TIS-2597637
AATATTATATTTTATTTTTGCTATATGATCTGGTATAATTGGTGCTTCACTAAGAATAATTATTCGTATAGAATTAAGAATTCCTGGAAAATGAATTAATAATGATCAAATCTATAATACACTAATTACATCTCATGCCTTTATCATAATTTTTTTTATAGTTATACCATTTATAATTGGAGGTTTTGGAAATTGATTAGTTCCATTAATAATTGGAGCTCCAGATATAGCTTTCCCACGAATAAATAATATAAGATTTTGACTATTAACTCCTTCTTTATTTTTATTATTATTAAGAAATTTATCAGAATCTGGTTCAGGTACAGGTTGAACAATTTATCCACCATTATCATCAATTATATATCATTCATCCTCTTCTGTAGATTTAACTATTTTTTCTCTTCATATAGCAGGAATTTCATCTATTATAGGAGCTATTAACTTTATTGTTTCTATTCTATTAATAAAAAATATTTCTCTTAATTTTGATCAAATTCCTTTATTTCCTTGATCTGTAAAAATTACAGCTATTTTATTATTATTATCTCTTCCAATTTTAGCAGGAGCAATTACAATATTATTAACTGACCGAAATTTAAATACTTCATTTTTTGACCCCTCTGGTGGTGGTGACCCAATTTTATATCAACATTTATTT
>ZFMK-TIS-2597638
AATATTATATTTTATTTTTGCTATATGATCTGGTATAATTGGTGCTTCACTAAGAATAATTATTCGTATAGAATTAAGAATTCCTGGAAAATGAATTAATAATGATCAAATCTATAATACACTAATTACATCTCATGCCTTTATCATAATTTTTTTTATAGTTATACCATTTATAATTGGAGGTTTTGGAAATTGATTAGTTCCATTAATAATTGGAGCTCCAGATATAGCTTTCCCACGAATAAATAATATAAGATTTTGACTATTAACTCCTTCTTTATTTTTATTATTATTAAGAAATTTATCAGAATCTGGTTCAGGTACAGGTTGAACAATTTATCCACCATTATCATCAATTATATATCATTCATCCTCTTCTGTAGATTTAACTATTTTTTCTCTTCATATAGCAGGAATTTCATCTATTATAGGAGCTATTAACTTTATTGTTTCTATTCTATTAATAAAAAATATTTCTCTTAATTTTGATCAAATTCCTTTATTTCCTTGATCTGTAAAAATTACAGCTATTTTATTATTATTATCTCTTCCAATTTTAGCAGGAGCAATTACAATATTATTAACTGACCGAAATTTAAATACTTCATTTTTTGACCCCTCTGGTGGTGGTGACCCAATTTTATATCAACATTTATTT
>ZFMK-TIS-2597671
AATATTATATTTTATTTTTGCTATATGATCTGGTATAATTGGTGCTTCACTAAGAATAATTATTCGTATAGAATTAAGAATTCCTGGAAAATGAATTAATAATGATCAAATCTATAATACACTAATTACATCTCATGCCTTTATCATAATTTTTTTTATAGTTATACCATTTATAATTGGAGGTTTTGGAAATTGATTAGTTCCATTAATAATTGGAGCTCCAGATATAGCTTTCCCACGAATAAATAATATAAGATTTTGACTATTAACTCCTTCTTTATTTTTATTATTATTAAGAAATTTATCAGAATCTGGTTCAGGTACAGGTTGAACAATTTATCCACCATTATCATCAATTATATATCATTCATCCTCTTCTGTAGATTTAACTATTTTTTCTCTTCATATAGCAGGAATTTCATCTATTATAGGAGCTATTAACTTTATTGTTTCTATTCTATTAATAAAAAATATTTCTCTAAATTTTGATCAAATTCCTTTATTTCCTTGATCTGTAAAAATTACAGCTATTTTATTATTATTATCTCTTCCAATTTTAGCAGGAGCAATTACAATATTATTAACTGACCGAAATTTAAATACTTCATTTTTTGACCCCTCTGGTGGTGGTGACCCAATTTTATATCAACATTTATTT
>ZFMK-TIS-2597672
GATATTATATTTTATTTTTGCTATATGATCAGGAATAATTGGAGCATCCTTAAGTATAATTATTCGAATAGAATTAAGAATTCCTGGTAATTGAATTAATAATGATCAAATTTATAATACTTTAATCACATCTCATGCATTCATTATAATTTTTTTTATAGTAATACCCTTTATAATTGGAGGATTCGGTAACTGATTAGTCCCATTAATAATTGGAGCTCCAGATATAGCATTTCCTCGAATAAATAATATAAGATTTTGATTACTTACACCTTCTTTATTTTTATTATTATTAAGAAACATTTCAGAATCAGGAGCAGGAACAGGATGAACTATTTACCCCCCACTTTCATCAATTATATATCATTCTTCCTCCTCAGTAGATTTTACTATTTTTTCTCTTCATATAGCAGGTATTTCATCTATTATAGGAGCTATTAATTTTATTGTTTCTATTTTATTAATAAAAAATATTTCTCTTAATTTAGATCAAATTCCTTTATTTCCTTGATCAGTAAAAATCACAGCTATCTTATTATTATTATCATTACCAGTTTTAGCAGGAGCAATTACTATATTATTAACTGATCGAAATTTAAATACTTCCTTTTTTGACCCTTCAGGAGGGGGAGACCCAATTTTATATCAACATTTATTT
>ZFMK-TIS-2597673
GATATTATATTTTATTTTTGCTATATGATCAGGAATAATTGGAGCATCCTTAAGTATAATTATTCGAATAGAATTAAGAATTCCTGGTAATTGAATTAATAATGATCAAATTTATAATACTTTAATCACATCTCATGCATTCATTATAATTTTTTTTATAGTAATACCCTTTATAATTGGAGGATTCGGTAACTGATTAGTCCCATTAATAATTGGAGCTCCAGATATAGCATTTCCTCGAATAAATAATATAAGATTTTGATTACTTACACCTTCTTTATTTTTATTATTATTAAGAAACATTTCAGAATCAGGAGCAGGAACAGGATGAACTATTTACCCCCCACTTTCATCAATTATATATCATTCTTCCTCCTCAGTAGATTTTACTATTTTTTCTCTTCATATAGCAGGTATTTCATCTATTATAGGAGCTATTAATTTTATTGTTTCTATTTTATTAATAAAAAATATTTCTCTTAATTTAGATCAAATTCCTTTATTTCCTTGATCAGTAAAAATCACAGCTATCTTATTATTATTATCATTACCAGTTTTAGCAGGAGCAATTACTATATTATTAACTGATCGAAATTTAAATACTTCCTTTTTTGACCCTTCAGGAGGGGGAGACCCAATTTTATATCAACATTTATTT
>ZFMK-TIS-2604732
GATATTATATTTTATTTTTGCTATATGATCAGGAATAATTGGAGCATCCTTAAGTATAATTATTCGAATAGAATTAAGAATTCCTGGTAATTGAATTAATAATGATCAAATTTATAATACTTTAATCACATCTCATGCATTCATTATAATTTTTTTTATAGTAATACCCTTTATAATTGGAGGATTCGGTAACTGATTAGTCCCATTAATAATTGGAGCTCCAGATATAGCATTTCCTCGAATAAATAATATAAGATTTTGATTACTTACACCTTCTTTATTTTTATTATTATTAAGAAACATTTCAGAATCAGGAGCAGGAACAGGATGAACTATTTACCCCCCACTTTCATCAATTATATATCATTCTTCCTCCTCAGTAGATTTTACTATTTTTTCTCTTCATATAGCAGGTATTTCATCTATTATAGGAGCTATTAATTTTATTGTTTCTATTTTATTAATAAAAAATATTTCTCTTAATTTAGATCAAATTCCTTTATTTCCTTGATCAGTAAAAATCACAGCTATCTTATTATTATTATCATTACCAGTTTTAGCAGGAGCAATTACTATATTATTAACTGATCGAAATTTAAATACTTCCTTTTTTGACCCTTCAGGAGGGGGAGACCCAATTTTATATCAACATTTATTT
>ZFMK-TIS-2597990
GATATTATATTTTATTTTTGCTATATGATCAGGRATAATTGGAGCATCCTTAAGTATAATTATTCGAATAGAATTAAGAATTCCTGGTAATTGAATTAATAATGATCAAATTTATAATACTTTAATCACATCTCATGCATTCATTATAATTTTTTTTATAGTAATACCCTTTATAATTGGAGGATTCGGTAACTGATTAGTCCCATTAATAATTGGAGCCCCAGATATAGCATTTCCTCGAATAAATAATATAAGATTTTGATTACTTACACCTTCTTTATTTTTATTATTATTAAGAAACATTTCAGAATCAGGAGCAGGAACAGGATGAACTATTTACCCCCCACTTTCATCAATTATATATCATTCTTCCTCCTCAGTAGATTTTACTATTTTTTCTCTTCATATAGCAGGTATTTCATCTATTATAGGAGCTATTAATTTTATTGTTTCTATTTTATTAATAAAAAATATTTCTCTTAATTTAGATCAAATTCCTTTATTTCCTTGATCAGTAAAAATCACAGCTATCTTATTATTATTATCATTACCAGTTTTAGCAGGAGCAATTACTATATTATTAACTGATCGAAATTTAAATACTTCCTTTTTTGACCCTTCAGGAGGGGGAGACCCAATTTTATACCAACATTTATTT
>ZFMK-TIS-2603631
AATATTATATTTTATTTTTGCTATATGATCTGGAATAATTGGAGCATCTTTAAGTATAATTATTCGTATAGAATTAAGAATCCCCGGAAATTGAATTAACAATGATCAAATTTACAATACTTTAATTACATCTCATGCCTTCATTATAATTTTTTTTATGGTAATACCCTTTATGATTGGGGGGTTCGGAAATTGATTAGTACCTTTAATAATTGGTGCCCCAGATATAGCTTTCCCTCGAATAAATAATATAAGATTTTGATTACTTACCCCTTCTTTACTTTTATTGTTATTAAGAAGAATATCAGAATCAGGAGCAGGTACAGGATGAACTGTTTACCCCCCTCTCTCATCAATTATATATCATTCTTCTTCTTCCGTAGATCTTACTATTTTTTCACTCCATATAGCAGGTGTCTCATCTATTATAGGAGCTATTAATTTTATTGTATCTATTTTACTGATAAAAAATATCTCTATTAATTTAGATCAAATCCCCTTATTTCCTTGATCAGTAAAAATTACAGCTATTCTATTATTATTATCATTACCTGTTTTAGCAGGAGCTATCACTATATTATTAACAGATCGAAATTTAAATACTTCCTTTTTTGATCCTTCAGGAGGGGGGGACCCAATTTTATACCAACATTTATTT
>ZFMK-TIS-2603682
AATATTATATTTTATTTTTGCTATATGATCTGGAATAATTGGAGCATCTTTAAGTATAATTATTCGTATAGAATTAAGAATCCCCGGAAATTGAATTAACAATGATCAAATTTACAATACTTTAATTACATCTCATGCCTTCATTATAATTTTTTTTATAGTAATACCCTTTATGATTGGGGGGTTCGGAAATTGATTAGTACCTTTAATAATTGGTGCCCCAGATATAGCTTTCCCTCGAATAAATAATATAAGATTTTGATTACTTACCCCTTCTTTACTTTTATTGTTATTAAGAAGAATATCAGAATCAGGAGCAGGTACAGGATGAACTGTTTACCCCCCTCTCTCATCAATTATATATCATTCTTCTTCTTCCGTAGATCTTACTATTTTTTCACTCCATATAGCAGGTGTCTCATCTATTATAGGAGCTATTAATTTTATTGTATCTATTTTACTGATAAAAAATATCTCTATTAATTTAGATCAAATCCCCTTATTTCCTTGATCAGTAAAAATTACAGCTATTCTATTATTATTATCATTACCTGTTTTAGCAGGAGCTATCACTATATTATTAACAGATCGAAATTTAAATACTTCCTTTTTTGATCCTTCAGGAGGGGGGGACCCAATTTTATACCAACATTTATTT
>ZFMK-TIS-2603683
AATATTATATTTTATTTTTGCTATATGATCTGGAATAATTGGAGCATCTTTAAGTATAATTATTCGTATAGAATTAAGAATCCCCGGAAATTGAATTAACAATGATCAAATTTACAATACTTTAATTACATCTCATGCCTTCATTATAATTTTTTTTATAGTAATACCCTTTATGATTGGGGGGTTCGGAAATTGATTAGTACCTTTAATAATTGGTGCCCCAGATATAGCTTTCCCTCGAATAAATAATATAAGATTTTGATTACTTACCCCTTCTTTACTTTTATTGTTATTAAGAAGAATATCAGAATCAGGAGCAGGTACAGGATGAACTGTTTACCCCCCTCTCTCATCAATTATATATCATTCTTCTTCTTCCGTAGATCTTACTATTTTTTCACTCCATATAGCAGGTGTCTCATCTATTATAGGAGCTATTAATTTTATTGTATCTATTTTACTGATAAAAAATATCTCTATTAATTTAGATCAAATCCCCTTATTTCCTTGATCAGTAAAAATTACAGCTATTCTATTATTATTATCATTACCTGTTTTAGCAGGAGCTATCACTATATTATTAACAGATCGAAATTTAAATACTTCCTTTTTTGATCCTTCAGGAGGGGGGGACCCAATTTTATACCAACATTTATTT
>ZFMK-TIS-2603647
AATATTATATTTTATTTTTGCTATATGATCTGGAATAATTGGAGCATCTTTAAGTATAATTATTCGTATAGAATTAAGAATCCCCGGAAATTGAATTAACAATGATCAAATTTACAATACTTTAATTACATCTCATGCCTTCATTATAATTTTTTTTATGGTAATACCCTTTATGATTGGGGGGTTCGGAAATTGATTAGTACCTTTAATAATTGGTGCCCCAGATATAGCTTTCCCTCGAATAAATAATATAAGATTTTGATTACTTACCCCTTCTTTACTTTTATTGTTATTAAGAAGAATATCAGAATCAGGAGCAGGTACAGGATGAACTGTTTACCCCCCTCTCTCATCAATTATATATCATTCTTCTTCTTCCGTAGATCTTACTATTTTTTCACTCCATATAGCAGGTGTCTCATCTATTATAGGAGCTATTAATTTTATTGTATCTATTTTACTGATAAAAAATATCTCTATTAATTTAGATCAAATCCCCTTATTTCCTTGATCAGTAAAAATTACAGCTATTCTATTATTATTATCATTACCTGTTTTAGCAGGAGCTATCACTATATTATTAACAGATCGAAATTTAAATACTTCCTTTTTTGATCCTTCAGGAGGAGGAGACCCAATTTTATACCAACATTTATTT
>ZFMK-TIS-2597992
TATATTATACTTTATTTTTGCTATATGATCAGGAATAATCGGAGCATCATTAAGAATAATTATTCGAATAGAATTGAGTATCCCCGGGAATTGAATTAATAATGATCAAATTTATAACACTTTAATTACATCACACGCTTTTATTATAATTTTTTTTATGGTTATACCTTTTATAATTGGGGGATTTGGAAATTGACTTGTACCATTAATAATTGGAGCCCCAGATATAGCTTTCCCCCGTATAAATAATATAAGATTTTGATTATTATCTCCTTCCTTAATTATACTTTTATTAAGCAATTTAACAGAATCAGGAACAGGAACAGGATGAACTATTTATCCACCTCTCTCATCAATTATATATCACTCTTCTTCATCTGTAGATTTTACTATTTTTTCACTTCATATAGCAGGTATTTCATCTATTATAGGAGCTATTAACTTTATTGTTTCCATTCTTTTAATAAAAAATATTTCTATTAAATTAGATCAAATTCCATTATTCCCCTGATCTGTAAAAATTACAGCTATTTTACTTTTATTATCTTTACCAATCTTAGCAGGAGCAATTACTATATTATTAACTGACCGAAATTTAAATACTTCATTTTTGGATCCTTCGGGAGGGGGAGACCCAATTTTATATCAACATTTATTT
>ZFMK-TIS-2597993
TATATTATACTTTATTTTTGCTATATGATCAGGAATAATCGGAGCATCATTAAGAATAATTATTCGAATAGAATTGAGTATCCCCGGGAATTGAATTAATAATGATCAAATTTATAACACTTTAATTACATCACACGCTTTTATTATAATTTTTTTTATGGTTATACCTTTTATAATTGGGGGATTTGGAAATTGACTTGTACCATTAATAATTGGAGCCCCAGATATAGCTTTCCCCCGTATAAATAATATAAGATTTTGATTATTATCTCCTTCCTTAATTATACTTTTATTAAGCAATTTAACAGAATCAGGAACAGGAACAGGATGAACTATTTATCCACCTCTCTCATCAATTATATATCACTCTTCTTCATCTGTAGATTTTACTATTTTTTCACTTCATATAGCAGGTATTTCATCTATTATAGGAGCTATTAACTTTATTGTTTCCATTCTTTTAATAAAAAATATTTCTATTAAATTAGATCAAATTCCATTATTCCCCTGATCTGTAAAAATTACAGCTATTTTACTTTTATTATCTTTACCAATCTTAGCAGGAGCAATTACTATATTATTAACTGACCGAAATTTAAATACTTCATTTTTTGATCCTTCGGGAGGTGGAGACCCAATTTTATATCAACATTTATTT
>ZFMK-TIS-2597639
GATACTATACTTTATCTTCGCTATATGATCAGGAATAATTGGAGCATCCTTAAGAATAATTATTCGCATAGAATTAAGTACCCCAGGATACTGAATTAATAATGATCAAATTTATAATACTTTAATTACATCACATGCTTTTGTTATAATTTTTTTTATAGTAATACCCTTTATAATTGGGGGGTTTGGAAATTGACTTGTCCCATTAATAATTGGGGCCCCAGATATAGCTTTCCCCCGAATAAATAATATAAGATTCTGACTACTTACTCCTTCATTATTTATATTACTACTAAGAAATATTACAGATACAGGGTCAGGAACAGGTTGAACTATTTACCCCCCATTATCATCAATTATGTATCATTCTTCATCATCAGTAGATTTTACTATTTTTTCACTTCATATAGCCGGAATCTCTTCTATTATAGGAGCCATTAATTTTATTACATCTATTCTACTTATAAAAAATATTTCTATTAATTTAGATCAAATTCCACTATTTCCATGATCTGTAAAAATTACAGCCATTTTACTTTTATTATCTCTCCCTATTTTAGCTGGAGCAATTACAATATTATTGACAGACCGAAACTTAAACACTTCATTTTTTGACCCTTCAGGAGGTGGAGACCCAATTTTATACCAACACTTATTT
>ZFMK-TIS-2597641
GATACTATACTTTATCTTCGCTATATGATCAGGAATAATTGGAGCATCCTTAAGAATAATTATTCGCATAGAATTAAGTACCCCAGGATACTGAATTAATAATGATCAAATTTATAATACTTTAATTACATCACATGCTTTTGTTATAATTTTTTTTATAGTAATACCCTTTATAATTGGGGGGTTTGGAAATTGACTTGTCCCATTAATAATTGGGGCCCCAGATATAGCTTTCCCCCGAATAAATAATATAAGATTCTGACTACTTACTCCTTCATTATTTATATTACTACTAAGAAATATTACAGATATAGGATCAGGAACAGGTTGAACTATTTACCCCCCATTATCATCAATTATGTATCATTCTTCATCATCAGTAGATTTTACTATTTTTTCACTTCATATAGCCGGAATCTCTTCTATTATAGGAGCCATTAATTTTATTACATCTATTCTACTTATAAAAAATATTTCTATTAATTTAGATCAAATTCCACTATTTCCATGATCTGTAAAAATTACAGCCATTTTACTTTTATTATCTCTCCCTATTTTAGCTGGAGCAATTACAATATTATTGACAGACCGAAACTTAAACACTTCATTTTTTGACCCTTCAGGAGGTGGAGACCCAATTTTATACCAACACTTATTT
>ZFMK-TIS-2597640
GATACTATACTTTATCTTCGCTATATGATCAGGAATAATTGGAGCATCCTTAAGAATAATTATTCGCATAGAATTAAGTACCCCAGGATACTGAATTAATAATGATCAAATTTATAATACTTTAATTACATCACATGCTTTTGTTATAATTTTTTTTATAGTAATACCCTTTATAATTGGGGGGTTTGGAAATTGACTTGTCCCATTAATAATTGGGGCCCCAGATATAGCTTTCCCCCGTATAAATAATATAAGATTCTGACTACTTACTCCTTCATTATTTATATTACTACTAAGAAATATTACAGATACAGGATCAGGAACAGGTTGAACTATTTACCCCCCATTATCATCAATTATGTATCATTCTTCATCATCAGTAGATTTTACTATTTTTTCACTTCATATAGCCGGAATCTCTTCTATTATAGGAGCCATTAATTTTATTACATCTATTCTACTTATAAAAAATATTTCTATTAATTTAGATCAAATTCCACTATTTCCATGATCTGTAAAAATTACAGCCATTTTACTTTTATTATCTCTCCCTATTTTAGCTGGAGCAATTACAATATTATTGACAGACCGAAACTTAAACACTTCATTTTTTGACCCTTCAGGAGGTGGAGACCCAATTTTATACCAACACTTATTT
>ZFMK-TIS-2597681
CATATTATATTTTATATTTGCTATATGAGCTGGAATAATTGGAGCTTCATTAAGTATAATTATTCGTATAGAACTTAGAATTCCTGGAAGATGAATCAATAATGATCAAATTTATAATACATTAATTACATCACATGCTTTTATTATAATTTTTTTTATAGTAATACCATTTATAATTGGAGGATTTGGAAACTGATTAATTCCATTAATAATTGGATCTCCTGATATAGCTTTCCCACGAATAAATAATATAAGATTTTGATTATTAATTCCTTCTTTAATTTTATTATTAATAAGAAATATTACAGAGTCTGGTTCAGGAACAGGTTGAACAATTTATCCCCCTTTATCATCAATTATATATCATTCTTCAAATTCAATTGATTATACAATTTTTTCTCTTCATATAGCAGGAATTTCATCAATTATAGGAGCTATTAATTTTATTGTATCTATTATTATAATAAAAAATATTTCTTTAAAATTTGAACAAATTCCTTTATTTCCATGATCTGTAAAAATTACTGCATTACTACTTTTATTATCTCTACCTATTTTAGCAGGAGCTATTACTATATTATTAACAGATCGAAATTTAAATACTTCATTTTTTGACCCTTCTGGTGGAGGAGACCCAATTTTATATCAACATTTATTT
>ZFMK-TIS-2597682
CATATTATATTTTATATTTGCTATATGAGCTGGAATAATTGGAGCTTCATTAAGTATAATTATTCGTATAGAACTTAGAATTCCTGGAAGATGAATCAATAATGATCAAATTTATAATACATTAATTACATCACATGCTTTTATTATAATTTTTTTTATAGTAATACCATTTATAATTGGAGGATTTGGAAACTGATTAATTCCATTAATAATTGGATCTCCTGATATAGCTTTCCCACGAATAAATAATATAAGATTTTGATTATTAATTCCTTCTTTAATTTTATTATTAATAAGAAATATTACAGAGTCTGGTTCAGGAACAGGTTGAACAATTTATCCCCCTTTATCATCAATTATATATCATTCTTCAAATTCAATTGATTATACAATTTTTTCTCTTCATATAGCAGGAATTTCATCAATTATAGGAGCTATTAATTTTATTGTATCTATTATTATAATAAAAAATATTTCTTTAAAATTTGAACAAATTCCTTTATTTCCATGATCTGTAAAAATTACTGCATTACTACTTTTATTATCTCTACCTATTTTAGCAGGAGCTATTACTATATTATTAACAGATCGAAATTTAAATACTTCATTTTTTGACCCTTCTGGTGGAGGAGACCCAATTTTATATCAACATTTATTT
>ZFMK-TIS-2597683
CATATTATATTTTATATTTGCTATATGAGCTGGAATAATTGGAGCTTCATTAAGTATAATTATTCGTATAGAACTTAGAATTCCTGGAAGATGAATCAATAATGATCAAATTTATAATACATTAATTACATCACATGCTTTTATTATAATTTTTTTTATAGTAATACCATTTATAATTGGAGGATTTGGAAACTGATTAATTCCATTAATAATTGGATCTCCTGATATAGCTTTCCCACGAATAAATAATATAAGATTTTGATTATTAATTCCTTCTTTAATTTTATTATTAATAAGAAATATTACAGAGTCTGGTTCAGGAACAGGTTGAACAATTTATCCCCCTTTATCATCAATTATATATCATTCTTCAAATTCAATTGATTATACAATTTTTTCTCTTCATATAGCAGGAATTTCATCAATTATAGGAGCTATTAATTTTATTGTATCTATTATTATAATAAAAAATATTTCTTTAAAATTTGAACAAATTCCTTTATTTCCATGATCTGTAAAAATTACTGCATTACTACTTTTATTATCTCTACCTATTTTAGCAGGAGCTATTACTATATTATTAACAGATCGAAATTTAAATACTTCATTTTTTGACCCTTCTGGTGGAGGAGACCCAATTTTATATCAACATTTATTT
>ZFMK-TIS-2603648
AATATTATATTTTATTTTTGCAATATGAGCTGGAATAATTGGTGCTTCTTTAAGAATAATTATTCGAATAGAATTAAGAATTCCTGGAAGATGAATTAATAATGATCAAATTTATAATACATTAATTACATCACATGCATTTATTATAATTTTTTTTATAGTTATACCATTTATAATTGGGGGATTTGGTAATTGGTTGGTACCTTTAATAATTGGGGCCCCAGATATAGCATTCCCACGAATAAATAATATAAGATTTTGATTATTAACTCCTTCATTATTTATATTATTATTAAGAAATTTAACTGATAGAGGATCAGGAACAGGATGAACAATTTATCCCCCCTTGTCATCAATTATATATCATTCTTCAAACTCTGTAGATTATACAATTTTTTCTTTGCATATAGCAGGAATTTCATCTATTATAGGAGCTATTAATTTTATTGTTTCAATTTTAATAATAAAAAATATTTCATTAAATTTTGATCAAATTCCATTATTTCCATGATCAGTAAAAATTACAGCCATTTTATTACTTTTATCCCTACCAATTTTAGCAGGAGCTATTACTATGCTATTAACTGACCGTAACTTAAATACTTCATTTTTTGATCCTTCAGGAGGAGGAGATCCAATTTTATATCAACATTTATTT
>ZFMK-TIS-2571276
CATACTTTATTTTATTTTCGCCATATGATCAGGAATAATTGGAGCTTCATTAAGAATAATTATTCGTATAGAATTAAGAACCCCAGGAAGATGAATTAATAACGATCAAATCTATAACACTATCATCACATCTCATGCTTTTATTATAATTTTTTTTATAGTTATACCATTTATAATTGGGGGATTTGGAAATTGATTAGTACCTTTAATAATTGGAGCCCCTGATATAGCATTCCCACGAATAAATAATATAAGATTTTGATTACTTATTCCTTCCTTATTTATACTCTTAATAAGAAGAACTATATCAACGGGGTCAGGGACTGGATGAACTATTTACCCCCCCCTATCATCAATTATATACCATTCAACTTCTTCCGTAGATTTTACTATTTTTTCACTCCATATAGCAGGAATTTCTTCAATTATAGGAGCTATTAATTTTATTGTTTCAATCATATTAATAAAAAATATTTCACTTAAAATAAATCAAATCCCTTTATTCCCATGATCAGTAAAAATTACCGCTATTTTACTACTCTTATCCTTACCTATCTTAGCTGGAGCGATTACTATATTACTAACTGATCGAAATATAAATACATCTTTCTTTGACCCTTCTGGGGGAGGAGACCCAATTCTATACCAACATTTATTT
>ZFMK-TIS-8000160
TATACTTTATTTTATTTTCGCCATATGATCAGGAATAATTGGAGCTTCATTAAGAATAATTATTCGTATAGAATTAAGAACCCCAGGAAGATGAATTAATAATGATCAAATCTATAACACTATCATCACATCTCATGCTTTTATTATAATTTTTTTTATAGTTATACCATTTATAATTGGGGGATTTGGAAATTGATTAGTACCTTTAATAATTGGAGCCCCTGATATAGCATTCCCACGAATAAATAATATAAGATTTTGATTACTTATTCCTTCCTTATTTATACTCTTAATAAGAAGAACTATATCAACGGGATCAGGAACTGGATGAACTGTTTACCCCCCCCTATCATCAATTATATATCATTCAACTTCTTCCGTAGATTTTACTATTTTTTCACTCCATATAGCAGGAATTTCTTCAATTATAGGAGCTATTAATTTTATTGTTTCAATCATATTAATAAAAAATATTTCACTTAAAATAAATCAAATCCCTTTATTCCCATGATCAGTAAAAATTACCGCTATTTTACTACTCTTATCCTTACCTATCTTAGCTGGAGCGATTACTATATTACTAACTGATCGAAATATAAATACATCTTTCTTTGATCCTTCTGGAGGAGGAGACCCAATTCTATATCAACATTTATTT
>ZFMK-TIS-2597620
AATACTTTACTTTATCTTTGCTATATGATCAGGAATAATCGGAGCCTCTTTAAGTATAATTATTCGTATAGAATTAAGAACCCCTGGAAGATGAATTAATAATGATCAAATTTATAACACTATTGTAACTTCACATGCTTTTATTATAATTTTTTTTATAGTTATACCATTTATAATTGGAGGATTTGGAAATTGATTAGTACCACTAATAATTGGAGCCCCCGATATAGCATTCCCACGTATAAATAATATAAGATTTTGATTATTAATCCCCTCATTATTTATACTTATAATAAGAAGAACTTTATCTACAGGGTCAGGAACAGGATGAACTATTTATCCCCCTCTATCTTCAATTATATATCATTCATCTTTTTCTGTTGATTTTACTATCTTTTCTTTACATATTGCAGGTATTTCTTCTATTATAGGAGCTATTAATTTTATTGTTTCAATTATATTAATAAAAAATATTTCACTTAATATAAATCAAATCCCCTTATTTCCCTGATCAGTTAAAATTACTGCTATTTTACTTCTTCTTTCTCTCCCTGTTTTAGCAGGTGCTATTACTATATTATTAACAGACCGAAATTTAAATACATCTTTTTTTGACCCTTCTGGAGGAGGAGACCCTATTCTTTATCAACATTTATTT
>ZFMK-TIS-2597621
AATACTTTACTTTATCTTTGCTATATGATCAGGAATAATCGGAGCCTCTTTAAGTATAATTATTCGTATAGAATTAAGAACCCCTGGAAGATGAATTAATAATGATCAAATTTATAACACTATTGTAACTTCACATGCTTTTATTATAATTTTTTTTATAGTTATACCATTTATAATTGGAGGATTTGGAAATTGATTAGTACCACTAATAATTGGAGCCCCCGATATAGCATTCCCACGTATAAATAATATAAGATTTTGATTATTAATCCCCTCATTATTTATACTTATAATAAGAAGAACTTTATCTACAGGGTCAGGAACAGGATGAACTATTTATCCCCCTCTATCTTCAATTATATATCATTCATCTTTTTCTGTTGATTTTACTATCTTTTCTTTACATATTGCAGGTATTTCTTCTATTATAGGAGCTATTAATTTTATTGTTTCAATTATATTAATAAAAAATATTTCACTTAATATAAATCAAATCCCCTTATTTCCCTGATCAGTTAAAATTACTGCTATTTTACTTCTTCTTTCTCTCCCTGTTTTAGCAGGTGCTATTACTATATTATTAACAGACCGAAATTTAAATACATCTTTTTTTGACCCTTCTGGAGGAGGAGACCCTATTCTTTATCAACATTTATTT
>ZFMK-TIS-2597963
AATACTTTACTTTATCTTTGCTATATGATCAGGAATAATCGGAGCCTCTTTAAGTATAATTATTCGTATAGAATTAAGAACACCTGGAAGATGAATTAATAATGATCAAATTTATAACACTATTGTAACTTCACATGCTTTTATTATAATTTTTTTTATAGTTATACCATTTATAATTGGAGGATTTGGAAATTGATTAGTACCACTAATAATTGGAGCTCCTGATATAGCATTCCCACGTATAAATAATATAAGATTTTGATTATTAATCCCCTCATTATTTATACTTATAATAAGAAGAACTTTATCTACAGGGTCAGGAACAGGATGAACTATTTATCCCCCTCTATCTTCAATTATATATCATTCATCTTTTTCTGTTGATTTTACTATCTTTTCTTTACATATCGCAGGTATTTCYTCTATTATAGGAGCTATTAATTTTATTGTTTCAATTATATTAATAAAAAATATTTCACTTAATATAAATCAAATCCCCTTATTTCCCTGATCAGTTAAAATTACTGCTATTTTACTTCTTCTTTCTCTCCCTGTTTTAGCAGGTGCTATTACTATATTATTAACAGACCGAAATTTAAATACATCTTTTTTTGACCCTTCTGGAGGAGGAGACCCTATTCTTTATCAACATTTATTT
>ZFMK-TIS-8000153
AATACTTTACTTTATCTATGCTATATGATCAGGAATAATCGGAGCCTCTTTAAGTATAATTATTCGTATAGAATTAAGAACACCTGGAAGATGAATTAATAATGATCAAATTTATAATACTATTGTAACTTCACATGCTTTTATTATAATTTTTTTTATAGTTATACCATTTATAATTGGGGGGTTTGGAAATTGATTAGTACCACTAATAATTGGAGCCCCTGATATAGCATTCCCACGTATAAATAATATAAGATTTTGATTATTAATTCCCTCATTATTTATACTTATAATAAGAAGAACTTTATCAACAGGATCAGGAACAGGTTGAACTATTTACCCCCCTCTATCTTCAGTTATATACCATTCATCTTTTTCTGTTGATTTTACTATCTTTTCTTTACATATTGCAGGTATTTCCTCTATTATAGGAGCTATTAATTTTATTGTTTCAATTATATTAATAAAAAATATTTCACTTAATATAAATCAAATCCCCTTATTTCCTTGATCAGTTAAAATTACTGCTATTTTACTTCTTCTTTCTCTCCCTGTTTTAGCAGGTGCTATTACTATATTATTAACAGACCGAAATTTAAATACATCTTTTTTTGACCCTTCTGGAGGAGGAGACCCTATTCTTTACCAACATTTATTC
>ZFMK-TIS-2597622
AATACTTTACTTTATTTTTGCTATATGATCAGGGATAATTGGTGCATCTTTAAGAATAATTATTCGTATAGAATTAAGAACCCCAGGAAGATGAATTAATAACGATCAAATTTATAATACTATTGTAACTTCACATGCTTTTATTATAATTTTTTTTATAGTCATACCATTTATAATTGGGGGATTTGGAAACTGATTAGTACCCCTAATAATCGGAGCCCCTGATATAGCATTCCCACGTATAAATAATATAAGATTTTGATTATTAATTCCCTCTTTATTCATACTTATTATAAGAAGAACCCTATCTACTGGATCAGGAACAGGTTGAACTGTTTATCCCCCACTATCATCAATTACTTATCATTCATCTTTCTCTGTAGATTTTACTATTTTTTCTTTACATATTGCAGGAATTTCTTCAATTATAGGAGCTATCAATTTTATTGTCTCAATTATYTTAATAAAAAATATTTCACTTAATTTAAACCAAATTCCTTTATTTCCTTGATCAGTTAAAATTACTGCAATTTTATTACTTTTATCTCTACCCGTTTTAGCAGGAGCTATCACTATATTATTAACTGATCGAAAYTTAAATACTTCTTTTTTTGACCCCTCAGGAGGAGGTGACCCTATTTTATACCAACATTTATTT
>ZFMK-TIS-2597623
CATACTTTACTTTATTTTTGCTATATGATCAGGAATAATTGGTGCATCTTTAAGAATAATTATTCGTATAGAACTAAGAACCCCAGGAAGATGAATTAATAATGATCAAATTTATAATACTATTGTAACTTCACATGCTTTTATTATAATTTTTTTTATAGTTATACCATTTATAATTGGGGGATTTGGAAACTGATTAGTACCCCTAATAATCGGAGCCCCTGATATAGCATTCCCACGTATAAATAATATAAGATTTTGATTATTAATCCCCTCTTTATTCATACTTATTATAAGAAGAACCCTATCTACTGGATCAGGAACAGGTTGAACTGTTTATCCCCCATTATCATCAATTACCTATCATTCATCTTTCTCTGTAGATTTTACTATTTTTTCTCTACATATTGCAGGAATTTCTTCAATTATAGGAGCTATCAATTTTATTGTCTCAATTATTYTAATAAAAAATATCTCACTTAATTTAAATCAAATTCCTTTATTYCCTTGATCAGTTAAAATTACTGCAATTTTATTACTTTTATCTCTACCCGTTTTAGCAGGAGCTATCACTATATTATTAACTGACCGAAATTTAAATACTTCTTTCTTTGACCCCTCAGGAGGAGGTGACCCTATTTTATATCAACATTTATTT
>ZFMK-TIS-2597624
AATACTTTACTTTATTTTTGCTATATGATCAGGGATAATTGGTGCATCTTTAAGAATAATTATTCGTATAGAACTAAGAACCCCAGGAAGATGAATTAATAAYGATCAAATTTATAATACTATTGTAACTTCACATGCTTTTATTATAATTTTTTTTATAGTCATACCATTTATAATTGGGGGATTTGGAAACTGATTAGTACCCCTAATAATCGGGGCCCCTGATATAGCATTCCCACGTATAAATAAYATAAGATTTTGATTATTAATCCCCTCTTTATTCATACTTATTATAAGAAGAACTCTATCTACTGGATCAGGAACAGGTTGAACTGTTTATCCCCCATTATCATCAATTACYTATCATTCATCTTTCTCTGTAGATTTTACTATTTTTTCTCTACATATTGCAGGAATTTCTTCAATTATAGGAGCTATCAATTTTATCGTCTCAATTATCCTAATAAAAAATATCTCACTTAATTTAAATCAAATTCCTTTATTYCCTTGATCAGTTAAAATTACTGCAATTTTATTACTTTTATCTCTACCCGTTTTAGCAGGAGCTATCACTATATTATTAACTGATCGAAACTTAAATACTTCTTTCTTTGATCCCTCGGGAGGAGGTGACCCTATTTTATACCAACATTTATTT
>ZFMK-TIS-2597961
AATACTTTATTTTATTTTCGCTATATGATCAGGAATAATTGGAGCATCTTTAAGAATAATTATTCGTATAGAATTAAGAATTCCAGGAAGATGAATTAACAATGATCAAATTTATAATACTATTATTACTTCTCATGCTTTTATTATAATTTTTTTCATAGTTATACCATTCATAATTGGGGGATTTGGGAACTGATTAGTACCATTAATAATTGGAGCCCCAGATATAGCATTCCCACGAATAAATAATATAAGATTTTGACTTTTAATCCCATCCTTATTTATACTTATTATAAGAAGAACTTTATCAACAGGATCAGGTACAGGTTGAACCATTTATCCCCCATTATCATCAATTATATATCACTCATCATCTTCTATTGATTTCACTATTTTTTCCTTACATATCGCAGGAATTTCTTCAATTATAGGAGCTATTAATTTCATTGTATCAATTATATTAATAAAAAATATCTCTCTTAATTTAAATCAAATTCCTTTATTTCCTTGATCTGTTAAAATTACTGCAATTTTATTACTTTTATCATTACCTGTTTTAGCCGGAGCTATTACTATATTATTAACTGATCGTAATTTAAATACTTCCTTTTTTGATCCTTCTGGGGGAGGAGACCCTATCTTATATCAACACTTATTT
>ZFMK-TIS-2597962
AATACTTTATTTTATTTTCGCTATATGATCAGGAATAATTGGAGCATCTTTAAGAATAATTATTCGTATAGAATTAAGAATTCCAGGAAGATGAATTAACAATGATCAAATTTATAATACTATTATTACTTCTCATGCTTTTATTATAATTTTTTTCATAGTTATACCATTCATAATTGGGGGATTTGGGAACTGATTAGTACCATTAATAATTGGAGCCCCAGATATAGCATTCCCACGAATAAATAATATAAGATTTTGACTTTTAATCCCATCCTTATTTATACTTATTATAAGAAGAACTTTATCAACAGGATCAGGTACAGGTTGAACCATTTATCCCCCATTATCATCAATTATATATCACTCATCATCTTCTATTGATTTCACTATTTTTTCCTTACATATCGCAGGAATTTCTTCAATTATAGGAGCTATTAATTTCATTGTATCAATTATATTAATAAAAAATATCTCTCTTAATTTAAATCAAATTCCTTTATTTCCTTGATCTGTTAAAATTACTGCAATTTTATTACTTTTATCATTACCTGTTTTAGCCGGAGCTATTACTATATTATTAACTGATCGTAATTTAAATACTTCCTTTTTTGATCCTTCTGGGGGAGGAGACCCTATCTTATATCAACACTTATTT
>ZFMK-TIS-2597964
TATACTATATTTTATATTTGCTATATGATCGGGAATAGTTGGAGCTTCTTTAAGTATAATTATTCGTTTAGAATTAAGTGCTCCAGGAAGATGAATTAATAATGATCAAATTTATAATACTATKGTAACTTCTCATGCTTTTGTTATAATTTTTTTTATAGTTATACCATTTATAATTGGAGGATTCGGAAATTGACTAGTACCATTAATAATTGGAGCCCCTGATATAGCATTTCCACGAATAAATAATATAAGATTTTGACTATTAATACCATCTTTATTTATACTTATTATAAGAGTAACTTTATCAACAGGTTCAGGAACAGGTTGAACTATATATCCTCCTTTATCATCAATTATATATCACTCATCCTATGCTATAGATTTTACTATTTTTTCTCTACATATTGCAGGAATTTCTTCAATTATAGGAGCTATTAATTTTATTGTTTCAATTTTATTAATGAAAAATATTTCACTTAATTTAAATCAAATTCCTTTATTCCCATGATCAGTTAAAATTACTGCAATTTTATTACTATTATCTTTACCTGTCTTAGCAGGAGCTATCACTATATTATTAACTGACCGAAATTTAAATACTTCCTTTTTTGACCCCTCAGGAGGAGGAGATCCTATTTTATATCAACATTTATTT
>ZFMK-TIS-2597965
TATACTATATTTTATATTTGCTATATGATCGGGAATAGTTGGAGCTTCTTTAAGTATAATTATTCGTTTAGAATTAAGTGCTCCAGGAAGATGAATTAATAATGATCAAATTTATAATACTATTGTAACTTCTCATGCTTTTGTTATAATTTTTTTTATAGTTATACCATTTATAATTGGAGGATTCGGAAATTGACTAGTACCATTAATAATTGGAGCCCCTGATATAGCATTTCCACGAATAAATAATATAAGATTTTGACTATTAATACCATCTTTATTTATACTTATTATAAGAGTAACTTTATCAACAGGTTCAGGAACAGGTTGAACTATATATCCTCCTTTATCATCAATTATATATCACTCATCCTATGCTATAGATTTTACTATTTTTTCTCTACATATTGCAGGAATTTCTTCAATTATAGGAGCTATTAATTTTATTGTTTCAATTTTATTAATGAAAAATATTTCACTTAATTTAAATCAAATTCCTTTATTCCCATGATCAGTTAAAATTACTGCAATTTTATTACTATTATCTTTACCTGTCTTAGCAGGAGCTATCACTATATTATTAACTGACCGAAATTTAAATACTTCCTTTTTTGACCCCTCAGGAGGAGGAGATCCTATTTTATATCAACATTTATTT
>ZFMK-TIS-2595093
CATACTCTATTTTATCTTTGCTATATGATCTGGAATAATTGGTGCCTCATTAAGAATAATTATTCGAATAGAATTAAGAACACCAGGTAGTTGAATTAATAATGATCAAATTTATAATACAATTGTTACTTCTCATGCTTTTGTAATAATTTTTTTTATAGTTATACCATTCATAATTGGGGGATTTGGTAACTGACTTGTACCTTTAATAATTGGAGCTCCTGATATAGCTTTCCCACGAATAAATAATATAAGATTTTGATTATTAATCCCTTCTCTTTTTATACTTTTAATAAGAAGAACTTTATCAACAGGATCAGGTACAGGATGAACTGTTTACCCTCCCTTATCCTCAATTATATATCATTCATCTTTTTCAGTTGACTTTACTATTTTTTCTTTACACATTGCAGGAATCTCCTCTATTATAGGAGCTATTAATTTTATTGTTTCAGTACTTTTAATAAAAAATATCTCTMTAAAATTAAATCAAGTTCCATTATTTCCATGATCAGTAAAAATTACTGCTATTTTATTACTTTTATCATTACCTGTTTTAGCAGGAGCTATTACTATATTATTAACTGATCGAAATTTAAATACATCTTTTTTTGATCCTTCAGGAGGAGGAGATCCAATTTTATATCAACATTTATTC
>ZFMK-TIS-2597629
CATACTCTATTTTATCTTTGCTATATGATCTGGAATAATTGGTGCCTCATTAAGAATAATTATTCGAATAGAATTAAGAACACCAGGTAGTTGAATTAATAATGATCAAATTTATAATACAATTGTTACTTCTCATGCTTTTGTAATAATTTTTTTTATAGTTATACCATTTATAATTGGAGGATTTGGTAACTGACTTGTACCTTTAATAATTGGAGCTCCTGATATAGCTTTCCCACGAATAAATAATATAAGATTTTGATTATTAATCCCTTCTCTTTTTATACTTTTAATAAGAAGAACTTTATCAACAGGATCAGGTACAGGATGAACTGTTTACCCTCCCTTATCCTCAATTATATACCATTCATCTTTTTCAGTTGACTTTACTATTTTTTCTTTACACATTGCAGGAATCTCCTCTATTATAGGAGCTATTAATTTTATTGTTTCAGTACTTTTAATAAAAAATATCTCTCTAAAATTAAATCAAGTTCCATTATTTCCATGATCAGTAAAAATTACTGCTATTTTATTACTTTTATCATTACCTGTTTTAGCAGGAGCTATCACTATATTATTAACTGATCGAAATTTAAATACATCTTTTTTTGATCCTTCGGGAGGAGGAGATCCAATTTTATATCAACATTTATTC
>ZFMK-TIS-2597630
CATACTCTATTTTATCTTTGCTATATGATCTGGAATAATTGGTGCCTCATTAAGAATAATTATTCGAATAGAATTAAGAACACCAGGTAGTTGAATTAATAATGATCAAATTTATAATACAATTGTTACTTCTCATGCTTTTGTAATAATTTTTTTTATAGTTATACCATTTATAATTGGAGGATTTGGTAACTGACTTGTACCTTTAATAATTGGAGCTCCTGATATAGCTTTCCCACGAATAAATAATATAAGATTTTGATTATTAATCCCTTCTCTTTTTATACTTTTAATAAGAAGAACTTTATCAACAGGATCAGGTACAGGATGAACTGTTTACCCTCCCTTATCCTCAATTATATACCATTCATCTTTTTCAGTTGACTTTACTATTTTTTCTTTACACATTGCAGGAATCTCCTCTATTATAGGAGCTATTAATTTTATTGTTTCAGTACTTTTAATAAAAAATATCTCTCTAAAATTAAATCAAGTTCCATTATTTCCATGATCAGTAAAAATTACTGCTATTTTATTACTTTTATCATTACCTGTTTTAGCAGGAGCTATCACTATATTATTAACTGATCGAAATTTAAATACATCTTTTTTTGATCCTTCGGGAGGAGGAGATCCAATTTTATATCAACATTTATTC
>ZFMK-TIS-2597632
CATACTCTATTTTATCTTTGCTATATGATCTGGAATAATTGGTGCCTCATTAAGAATAATTATTCGAATAGAATTAAGAACACCAGGTAGTTGAATTAATAATGATCAAATTTATAATACAATTGTTACTTCTCATGCTTTTGTAATAATTTTTTTTATAGTTATACCATTTATAATTGGAGGATTTGGTAACTGACTTGTACCTTTAATAATTGGAGCTCCTGATATAGCTTTCCCACGAATAAATAATATAAGATTTTGATTATTAATCCCTTCTCTTTTTATACTTTTAATAAGAAGAACTTTATCAACAGGATCAGGTACAGGATGAACTGTTTACCCTCCCTTATCCTCAATTATATACCATTCATCTTTTTCAGTTGACTTTACTATTTTTTCTTTACACATTGCAGGAATCTCCTCTATTATAGGAGCTATTAATTTTATTGTTTCAGTACTTTTAATAAAAAATATCTCTCTAAAATTAAATCAAGTTCCATTATTTCCATGATCAGTAAAAATTACTGCTATTTTATTACTTTTATCATTACCTGTTTTAGCAGGAGCTATCACTATATTATTAACTGATCGAAATTTAAATACATCTTTTTTTGATCCTTCGGGAGGAGGAGATCCAATTTTATATCAACATTTATTC
>ZFMK-TIS-2597625
TATACTTTATTTTATCTTTGCAATATGATCAGGAATAATTGGTGCTTCATTAAGAATAATTATCCGCATAGAATTAAGAACCCCAGGTAGATGAATTAATAATGATCAAATTTATAATACTATTGTTACTTCCCATGCTTTCGTAATAATTTTTTTTATAGTTATACCATTTATAATTGGAGGGTTCGGAAATTGACTTGTACCTTTAATAATTGGAGCCCCTGATATAGCCTTCCCACGAATAAACAATATAAGATTTTGATTACTAATTCCTTCATTATTTATACTTTTAATAAGAAGAATTTTATCTACTGGATCAGGAACAGGTTGAACTGTTTATCCTCCTTTGTCTTCAATTATATATCATTCATCTTCTTCAGTTGATTTTACTATTTTTTCTCTTCATATTGCAGGTATTTCATCAATTATAGGAGCAATTAATTTTATTGTATCAATTTTTTTAATAAAAAATATTTCCCTTAAATTAAATCAAGTTCCTTTATTTCCATGATCAGTAAAAATTACTGCTATTTTATTATTATTATCTTTGCCAGTCTTAGCAGGTGCTATTACTATATTATTAACTGACCGTAATTTAAATACATCTTTTTTTGACCCTTCGGGAGGAGGAGACCCAATTTTATACCAACATTTATTT
>ZFMK-TIS-2597626
TATACTTTATTTTATCTTTGCAATATGATCAGGAATAATTGGTGCTTCATTAAGAATAATTATCCGCATAGAATTAAGAACCCCAGGTAGATGAATTAATAATGATCAAATTTATAATACTATTGTTACTTCCCATGCTTTCGTAATAATTTTTTTTATAGTTATACCATTTATAATTGGAGGGTTCGGAAATTGACTTGTACCTTTAATAATTGGAGCCCCTGATATAGCCTTCCCACGAATAAACAATATAAGATTTTGATTACTAATTCCTTCATTATTTATACTTTTAATAAGAAGAATTTTATCTACTGGATCAGGAACAGGTTGAACTGTTTATCCTCCTTTGTCTTCAATTATATATCATTCATCTTCTTCAGTTGATTTTACTATTTTTTCTCTTCATATTGCAGGTATTTCATCAATTATAGGAGCAATTAATTTTATTGTATCAATTTTTTTAATAAAAAATATTTCCCTTAAATTAAATCAAGTTCCTTTATTTCCATGATCAGTAAAAATTACTGCTATTTTATTATTATTATCTTTGCCAGTCTTAGCAGGTGCTATTACTATATTATTAACTGACCGTAATTTAAATACATCTTTTTTTGACCCTTCGGGAGGAGGAGACCCAATTTTATACCAACATTTATTT
>ZFMK-TIS-2597627
TATACTTTATTTTATCTTTGCAATATGATCAGGAATAATTGGTGCTTCATTAAGAATAATTATCCGCATAGAATTAAGAACCCCAGGTAGATGAATTAATAATGATCAAATTTATAATACTATTGTTACTTCCCATGCTTTCGTAATAATTTTTTTTATAGTTATACCATTTATAATTGGAGGGTTCGGAAATTGACTTGTACCTTTAATAATTGGAGCCCCTGATATAGCCTTCCCACGAATAAACAATATAAGATTTTGATTACTAATTCCTTCATTATTTATACTTTTAATAAGAAGAATTTTATCTACTGGATCAGGAACAGGTTGAACTGTTTATCCTCCTTTGTCTTCAATTATATATCATTCATCTTCTTCAGTTGATTTTACTATTTTTTCTCTTCATATTGCAGGTATTTCATCAATTATAGGAGCAATTAATTTTATTGTATCAATTTTTTTAATAAAAAATATTTCCCTTAAATTAAATCAAGTTCCTTTATTTCCATGATCAGTAAAAATTACTGCTATTTTATTATTATTATCTTTGCCAGTCTTAGCAGGTGCTATTACTATATTATTAACTGACCGTAATTTAAATACATCTTTTTTTGACCCTTCGGGAGGAGGAGACCCAATTTTATACCAACATTTATTT
>ZFMK-TIS-2597994
TATATTATATTTTATTTTTGCAATATGAGCAGGTATAATTGGAGCTTCATTAAGAATAATTATTCGTATAGAATTAAGAATTCCTGGAATATGAATTAATAATGATCAAATTTATAATACAATTATTACTTCACATGCTTTTATCATAATTTTTTTTATAGTAATACCTTTCATAATTGGAGGATTTGGAAATTGATTAATCCCATTAATAATCGGAGCTCCTGATATAGCATTCCCACGTATAAATAATATAAGATTTTGATTACTTCCTCCTTCCATTTTTATATTATTAATAAGAAGAATTATAGAAACTGGATCAGGAACTGGATGAACTGTTTATCCCCCCCTATCATCAATTATATATCATTCATCTTCTTCTGTAGATTTTACTATTTTCTCTCTACATCTTGCAGGAGTATCATCAATTATAGGTGCTATTAACTTTATTGTATCAATTATCTTAATAAAAAATATATCTATAAAATTTGAACAAATTCCATTATTCCCCTGATCAGTAAAAATTACAGCTATTTTATTATTACTTTCATTACCTGTCTTAGCTGGAGCAATTACAATACTATTAACAGACCGAAATTTAAATACATCATTTTTTGACCCATCAGGAGGAGGAGACCCAATTTTATATCAACATTTATTT
>ZFMK-TIS-2603663
AATATTATATTTTATCTTTGCAATATGAGCAGGAATAATTGGAGCCTCTTTAAGAATAATTATCCGAATAGAATTAAGAATCCCTGGAACATGAATTAATAATGATCAGATCTATAATACAATTATTACTTCACATGCTTTTATTATAATTTTTTTTATAGTAATACCTTTTATAATTGGAGGATTTGGAAATTGATTAGTCCCATTAATAATTGGAGCTCCGGATATAGCATTCCCACGTATAAATAATATAAGATTTTGATTGCTCCCTCCATCAATCTTTATATTATTAATAAGAAGAATGTTAGAAACTGGAACAGGGACCGGATGAACTGTTTATCCACCACTTTCATCAATTCTATATCATTCATCCTCTTCTGTAGATTTTACTATTTTCTCTTTACATCTTGCAGGAGTATCTTCTATTATAGGAGCTATTAATTTTATTGTCTCTATTATCTTAATAAAAAATATTTCTATTAAATTTGAACAAATTCCCTTATTTCCATGATCAGTAAAAATTACAGCTATTTTATTATTACTATCATTACCTGTTTTAGCTGGAGCAATTACAATATTATTAACAGATCGAAATTTAAATACATCATTCTTTGACCCATCCGGAGGAGGGGACCCAATTTTATACCAACATTTATTT
>ZFMK-TIS-2597996
TATATTATATTTTATTTTCGCGATATGAGCTGGAATAATTGGTGCCTCATTAAGTATAATTATTCGTATAGAATTAAGAATTCCAGGTAGATGAATTAATAATGATCAAATTTATAATACAATTATTACTTCACATGCTTTCATTATAATTTTTTTTATAGTTATACCCTTCATAATTGGAGGATTTGGGAACTGATTAGTTCCACTAATAATTGGAGCTCCAGATATAGCATTCCCACGTATAAATAATATAAGATTTTGATTATTAACCCCATCACTCTTTATATTATTAATAAGAAGAATAATAGACACAGGGTCAGGAACTGGATGAACTGTTTACCCCCCTCTTTCATCAATTATATACCATTCATCTTCTTCCGTTGATTACACTATTTTTTCTTTACATTTAGCAGGAGCTTCATCTATCATAGGAGCTATTAACTTTATTGTTTCTATCATTTTAATAAAAAATATCTCAATTAAATTTGAACAACTTCCTTTATTCCCTTGATCAGTAAAAATTACAGCTATCTTATTATTATTATCATTACCTGTACTAGCTGGAGCAATTACAATATTATTAACAGATCGAAACTTAAATACATCATTTTTTGACCCTTCAGGAGGAGGGGACCCAATTTTATATCAACATTTATTT
>ZFMK-TIS-2597976
AATACTATATTTTATCTTCGCAATATGATCAGGAATAATTGGAGCTTCATTAAGTATAATCATTCGTATAGAATTAAGAGCCCCCGGAAAATGAATTAATAATGATCAAATTTATAACACTATTGTTACATCCCACGCTTTCATTATAATCTTTTTTATAGTTATACCATTTATAATTGGAGGATTTGGTAACTGATTAATTCCACTAATAATTGGAGCCCCTGATATGGCATTCCCTCGAATAAATAATATAAGATTCTGATTATTAATCCCATCACTTATTATACTTCTATTAAGATCAACTTTAACAGATGGATCAGGGACAGGATGAACTATCTACCCTCCTCTATCATCAATTATATACCATTCCTCTAATTCTGTTGACTTCACAATTTTTTCTTTACATATTGCAGGAATATCCTCAATTATAGGAGCCATCAATTTTATTGTTTCTATTTTATTAATAAAAAATATCTCTATTAAATTTGATCAAATTCCTTTATTTCCATGATCAGTAAAAATTACTGCTATTCTATTATTACTTTCTCTACCTGTTTTAGCAGGAGCTATTACAATATTATTAACAGATCGAAATTTAAATACTTCATTTTTTGACCCTTCAGGTGGAGGGGACCCAATTTTATACCAACATCTTTTT
>ZFMK-TIS-2597978
AATACTATATTTTATCTTCGCAATATGATCAGGAATAATTGGAGCTTCATTAAGTATAATCATTCGTATAGAATTAAGAGCCCCCGGAAAATGAATTAATAATGATCAAATTTATAACACTATTGTTACATCCCACGCTTTCATTATAATCTTTTTTATAGTTATACCATTTATAATTGGAGGATTTGGTAACTGATTAATTCCACTAATAATTGGAGCCCCTGATATGGCATTCCCTCGAATAAATAATATAAGATTCTGATTATTAATCCCATCACTTATTATACTTCTATTAAGATCAACTTTAACAGATGGATCAGGGACAGGATGAACTATCTACCCTCCTCTATCATCAATTATATACCATTCCTCTAATTCTGTTGACTTCACAATTTTTTCTTTACATATTGCAGGAATATCCTCAATTATAGGAGCCATCAATTTTATTGTTTCTATTTTATTAATAAAAAATATCTCTATTAAATTTGATCAAATTCCTTTATTTCCATGATCAGTAAAAATTACTGCTATTCTATTATTACTTTCTCTACCTGTTTTAGCAGGAGCTATTACAATATTATTAACAGATCGAAATTTAAATACTTCATTTTTTGACCCTTCAGGTGGAGGGGACCCAATTTTATACCAACATCTTTTT
>ZFMK-TIS-2602481
AATACTATATTTTATCTTCGCAATATGATCAGGAATAATTGGAGCTTCATTAAGTATAATCATTCGTATAGAATTAAGAGCCCCCGGAAAATGAATTAATAATGATCAAATTTATAACACTATTGTTACATCCCACGCTTTCATTATAATCTTTTTTATAGTTATACCATTTATAATTGGAGGATTTGGTAACTGATTAATTCCACTAATAATTGGAGCCCCTGATATGGCATTCCCTCGAATAAATAATATAAGATTCTGATTATTAATCCCATCACTTATTATACTTCTATTAAGATCAACTTTAACAGATGGATCAGGGACAGGATGAACTATCTACCCTCCTCTATCATCAATTATATACCATTCCTCTAATTCTGTTGACTTCACAATTTTTTCTTTACATATTGCAGGAATATCCTCAATTATAGGAGCCATCAATTTTATTGTTTCTATTTTATTAATAAAAAATATCTCTATTAAATTTGATCAAATTCCTTTATTTCCATGATCAGTAAAAATTACTGCTATTCTATTATTACTTTCTCTACCTGTTTTAGCAGGAGCTATTACAATATTATTAACAGATCGAAATTTAAATACTTCATTTTTTGACCCTTCAGGTGGAGGGGACCCAATTTTATACCAACATCTTTTT
>ZFMK-TIS-2604671
AATACTATATTTTATCTTCGCAATATGATCAGGAATAATTGGAGCTTCATTAAGTATAATCATTCGTATAGAATTAAGAGCCCCCGGAAAATGAATTAATAATGATCAAATTTATAACACTATTGTTACATCCCACGCTTTCATTATAATCTTTTTTATAGTTATACCATTTATAATTGGAGGATTTGGTAACTGATTAATTCCACTAATAATTGGAGCCCCTGATATGGCATTCCCTCGAATAAATAATATAAGATTCTGATTATTAATCCCATCACTTATTATACTTCTATTAAGATCAACTTTAACAGATGGATCAGGGACAGGATGAACTATCTACCCTCCTCTATCATCAATTATATACCATTCCTCTAATTCTGTTGACTTCACAATTTTTTCTTTACATATTGCAGGAATATCCTCAATTATAGGAGCCATCAATTTTATTGTTTCTATTTTATTAATAAAAAATATCTCTATTAAATTTGATCAAATTCCTTTATTTCCATGATCAGTAAAAATTACTGCTATTCTATTATTACTTTCTCTACCTGTTTTAGCAGGAGCTATTACAATATTATTAACAGATCGAAATTTAAATACTTCATTTTTTGACCCTTCAGGTGGAGGGGACCCAATTTTATACCAACATCTTTTT
>ZFMK-TIS-8000114
AATACTATATTTTATCTTCGCAATATGATCAGGAATAATTGGAGCTTCATTAAGTATAATCATTCGTATAGAATTAAGAGCCCCCGGAAAATGAATTAATAATGATCAAATTTATAACACTATTGTTACATCTCACGCTTTTATTATAATCTTTTTTATAGTTATACCATTTATAATTGGAGGATTTGGTAACTGATTAATTCCACTAATAATTGGAGCCCCTGATATAGCATTCCCTCGAATAAATAATATAAGATTCTGATTATTAATCCCATCACTTATTATACTTCTATTAAGATCAACTTTAACAGATGGATCAGGAACAGGATGAACTATCTACCCTCCTCTATCATCAATTATATACCATTCCTCTAATTCTGTTGACTTCACAATTTTTTCTTTACATATTGCAGGGATATCTTCAATTATAGGAGCCATCAATTTTATTGTTTCTATTTTATTAATAAAAAATATCTCTATTAAATTTGATCAAATTCCTTTATTTCCATGATCAGTAAAAATTACTGCTATTCTATTATTACTTTCTCTACCTGTTTTAGCAGGAGCTATTACAATATTATTAACAGATCGAAATTTAAATACTTCATTTTTTGACCCTTCAGGTGGAGGGGACCCAATTTTATATCAACATCTTTTT
>ZFMK-TIS-2597995
AATATTATATTTTATCTTCGCTATATGATCAGGAATAATTGGAGCTTCATTAAGAATAATTATTCGAATAGAATTAAGAATTCCTGGAAAATGAATTAATAATGACCAAATTTATAACACTTTAATTACATCTCATGCCTTTATCATAATTTTCTTTATAGTTATACCATTCATAATTGGAGGATTTGGTAACTGACTTGTACCATTAATAATTGGAGCCCCAGATATAGCTTTCCCACGTATAAATAACATAAGATTTTGACTTTTACCCCCCTCACTTTATATATTATTAATAAGAAGAATTTTAGGGTCAGGCACAGGAACAGGTTGAACTATTTATCCCCCTCTTTCATCTATTATATTTCACTCTTCCCCTTCTATAGATTTTACAATTTTTTCTCTTCATATTGCAGGAATCTCTTCCATTATAGGAGCTATTAATTTCATTGCATCCATCCTTCTTATAAAAAATATTTCTCTAAATTTTGATCAAATTCCTTTATTTCCATGATCAGTAAAAATTACAGCTATTTTACTTTTATTATCTCTTCCCATTTTAGCAGGTGCAATTACAATATTATTAACTGACCGAAATCTTAATACATCTTTTTTTGACCCTTCTGGAGGAGGGGACCCTATTTTATTTCAACACTTATTT
>ZFMK-TIS-2594941
CATATTATACTTCATTTTTGCAATATGAGCAGGAATAATTGGAGCTTCTTTAAGTATAATTATTCGAATAGAGTTAAGAATTCCTGGAAGATGAATTAACAATGACCAAATTTATAACACTATTATTACTTCCCATGCTTTTATCATAATTTTTTTTATAGTTATACCATTTATGATTGGAGGGTTTGGAAACTGGCTTATTCCTCTTATAATTGGGGCCCCTGATATAGCATTCCCACGAATAAACAATATAAGATTCTGATTATTAGTTCCATCAATTTTTTTACTACTCCTAAGAAGATTACTAGAAAATGGGTCAGGAACAGGATGAACAATTTACCCTCCTTTATCATCAATTATATATCACTCTTCATCCTCAGTAGATTTTACTATTTTTTCATTACATATTGCAGGGGTATCATCTATTATAGGAGCTATCAATTTTATTGTATCAATTATTTTAATAAAAAATATTTCTTTAACCTTTGAACAAATCCCTTTATTTCCTTGATCAGTAAAAATTACAGCCATTTTACTTTTACTATCCCTTCCAGTCTTAGCAGGAGCAATTACAATACTTCTAACTGACCGAAATATAAATACTTCATTTTTTGACCCATCTGGTGGAGGAGATCCAATTCTTTACCAACACATATTT
>ZFMK-TIS-2597988
CATATTATACTTCATTTTTGCAATATGAGCAGGAATAATTGGAGCTTCTTTAAGTATAATTATTCGAATAGAGTTAAGAATTCCTGGAAGATGAATTAACAATGACCAAATTTATAACACTATTATTACTTCCCATGCTTTTATCATAATTTTTTTTATAGTTATACCATTTATGATTGGAGGGTTTGGAAACTGGCTTATTCCTCTTATAATTGGGGCCCCTGATATAGCATTCCCACGAATAAACAATATAAGATTCTGATTATTAGTTCCATCAATTTTTTTACTACTCCTAAGAAGATTACTGGAAAATGGGTCAGGAACAGGATGAACAATTTACCCTCCTTTATCATCAATTATATATCACTCTTCATCCTCAGTAGATTTTACTATTTTTTCATTACATATTGCAGGGGTATCATCTATTATAGGAGCTATCAATTTTATTGTATCAATTATTTTAATAAAAAATATTTCTTTAACCTTTGAACAAATCCCTTTATTTCCTTGATCAGTAAAAATTACAGCCATTTTACTTTTACTATCCCTTCCAGTCTTAGCAGGAGCAATTACAATACTTCTAACTGACCGAAATATAAATACTTCATTTTTTGACCCATCTGGTGGAGGAGATCCAATTCTTTACCAACACTTATTT
>ZFMK-TIS-2597989
CATATTATACTTCATTTTTGCAATATGAGCAGGAATAATTGGAGCTTCTTTAAGTATAATTATTCGAATAGAGTTAAGAATTCCTGGAAGATGAATTAACAATGACCAAATTTATAACACTATTATTACTTCCCATGCTTTTATCATAATTTTTTTTATAGTTATACCATTTATGATTGGAGGGTTTGGAAACTGGCTTATTCCTCTTATAATTGGGGCCCCTGATATAGCATTCCCACGAATAAACAATATAAGATTCTGATTATTAGTTCCATCAATTTTTTTACTACTCCTAAGAAGATTACTGGAAAATGGGTCAGGAACAGGATGAACAATTTACCCTCCTTTATCATCAATTATATATCACTCTTCATCCTCAGTAGATTTTACTATTTTTTCATTACATATTGCAGGGGTATCATCTATTATAGGAGCTATCAATTTTATTGTATCAATTATTTTAATAAAAAATATTTCTTTAACCTTTGAACAAATCCCTTTATTTCCTTGATCAGTAAAAATTACAGCCATTTTACTTTTACTATCCCTTCCAGTCTTAGCAGGAGCAATTACAATACTTCTAACTGACCGAAATATAAATACTTCATTTTTTGACCCATCTGGTGGAGGAGATCCAATTCTTTACCAACACTTATTT
>ZFMK-TIS-2571277
AATATTATACTTTATATTTGCTATATGAGCAGGAATAATTGGAACATCAATAAGAATAATTATTCGAATAGAATTAAGAATACCTGGTATATGAATTAATAATGATCAAATTTATAATACAATTGTTACAGCCCATGCATTTATTATAATTTTTTTTATAGTTATACCATTCATAATTGGAGGATTTGGAAATTGATTAATTCCAATTATAATTGGAGCACCAGATATAGCTTTTCCACGAATAAATAATATAAGATTTTGATTATTACCTCCTTCTCTAATACTATTAATTATAAGAAGAACATTATATTCAGGATCAGGTACTGGATGAACAGTTTATCCTCCATTATCATCAATTACATATCATCCATCAATATCCGTAGACCTTACAATTTTTTCACTTCATATTGCTGGTATTTCATCAATTATAGGAGCTATTAATTTCATCGTAACAATTATAAATATAAAAAATATTAATTTAAATTATGATCAAATAAATCTATTTTCATGATCAGTAATAATTACTGCAATTCTATTACTTTTATCCTTGCCTGTTCTTGCAGGAGCAATTACCATATTATTAACAGATCGTAATTTTAATACATCATTCTTTGACCCATCTGGAGGAGGAGACCCAATTCTATATCAACATTTATTT
>ZFMK-TIS-2603561
AATATTATACTTTATATTTGCTATATGAGCAGGAATAATTGGAACATCAATAAGAATAATTATTCGAATAGAATTAAGAATACCTGGTATATGAATTAATAATGATCAAATTTATAATACAATTGTTACAGCCCATGCATTTATTATAATTTTTTTTATAGTTATACCATTCATAATTGGAGGATTTGGAAATTGATTAATTCCAATTATAATTGGAGCACCAGATATAGCTTTTCCACGAATAAATAATATAAGATTTTGATTATTACCTCCTTCTCTAATACTATTAATTATAAGAAGAACATTATATTCAGGATCAGGTACTGGATGAACAGTTTATCCTCCATTATCATCAATTACATATCATCCATCAATATCCGTAGACCTTACAATTTTTTCACTTCATATTGCTGGTATTTCATCAATTATAGGAGCTATTAATTTCATCGTAACAATTATAAATATAAAAAATATTAATTTAAATTATGATCAAATAAATCTATTTTCATGATCAGTAATAATTACTGCAATTCTATTACTTTTATCCTTGCCTGTTCTTGCAGGAGCAATTACCATATTATTAACAGATCGTAATTTTAATACATCATTCTTTGACCCATCTGGAGGAGGAGACCCAATTCTATATCAACATTTATTT
>ZFMK-TIS-2603577
AATATTATACTTTATATTTGCTATATGAGCAGGAATAATTGGAACATCAATAAGAATAATTATTCGAATAGAATTAAGAATACCTGGTATATGAATTAATAATGATCAAATTTATAATACAATTGTTACAGCCCATGCATTTATTATAATTTTTTTTATAGTTATACCATTCATAATTGGAGGATTTGGAAATTGATTAATTCCAATTATAATTGGAGCACCAGATATAGCTTTTCCACGAATAAATAATATAAGATTTTGATTATTACCTCCTTCTCTAATACTATTAATTATAAGAAGAACATTATATTCAGGATCAGGTACTGGATGAACAGTTTATCCTCCATTATCATCAATTACATATCATCCATCAATATCCGTAGACCTTACAATTTTTTCACTTCATATTGCTGGTATTTCATCAATTATAGGAGCTATTAATTTCATCGTAACAATTATAAATATAAAAAATATTAATTTAAATTATGATCAAATAAATCTATTTTCATGATCAGTAATAATTACTGCAATTCTATTACTTTTATCCTTGCCTGTTCTTGCAGGAGCAATTACCATATTATTAACAGATCGTAATTTTAATACATCATTCTTTGACCCATCTGGAGGAGGAGACCCAATTCTATATCAACATTTATTT
>ZFMK-TIS-2571313
AATATTATATTTCATTTTTGCTATATGAGCAGGAATAATTGGAACATCTATAAGAATAATTATTCGAATAGAATTAAGAATACCAGGAATATGAATAAATAATGATCAAATCTATAATACAATAATTACAGCTCATGCATTCATCATAATTTTTTTTATAGTAATACCATTCATAATTGGAGGATTTGGAAATTGATTAATTCCAATTATAATTGGAGCACCAGATATAGCTTTCCCACGAATAAATAATATAAGATTTTGATTACTACCACCATCACTAATAATATTATTGTTAAGAAGAACATTATATTCCGGATCAGGAACAGGATGAACAATTTATCCACCACTATCATCAATTATATTTCACCCCTCATTATCTGTAGATTTAACAATTTTTTCACTTCACATTGCAGGAATATCATCAATTATAGGAGCTATTAATTTTATCGTAACAATTATAAATATAAAAAACATTAACTTAAATTATGATCAAATAACCCTATTTTCATGATCAGTAATAATTACTGCAATCTTATTATTATTATCATTACCAGTTTTAGCAGGAGCAATTACTATACTACTAACAGATCGTAATTTTAATACATCATTCTTTGATCCTTCAGGGGGTGGAGATCCAATTTTATATCAACATCTATTT
>ZFMK-TIS-2597613
AATATTATATTTTATATTTGCTATATGAGCAGGAATAATTGGAACATCATTAAGAATAATTATTCGAATAGAATTAAGAATACCAGGAATATGAATAAATAATGATCAAATCTATAATACAATAATTACAGCTCACGCATTCATTATAATTTTCTTTATAGTTATACCATTTATAATTGGAGGATTTGGAAATTGATTAATTCCAATTATAATTGGAGCACCAGATATAGCCTTCCCGCGAATAAATAACATAAGATTTTGACTATTACCACCATCATTAATAATATTATTACTTAGAAGAATATTATACTCAGGATCAGGAACAGGATGAACAGTATATCCACCATTATCATCTATTATATATCATCCATCAATATCAGTAGACTTTACAATCTTTTCACTACACATTGCTGGTATCTCATCAATTATAGGAGCAATTAATTTCATTGTAACAATTCTTAATATAAAAAATATTAATTTAAAATATGAACAAATAACACTATTTTCATGATCAGTATTAATTACTGCAATTCTACTATTATTATCTTTACCAGTTCTTGCAGGAGCAATTACCATACTATTAACAGATCGAAATTTCAATACATCATTTTTTGATCCTTCGGGGGGTGGAGACCCAATTCTATATCAACATTTATTC
>ZFMK-TIS-2597950
AATATTATATTTTATATTTGCTATATGAGCAGGAATAATTGGAACATCATTAAGAATAATTATTCGAATAGAATTAAGARTACCAGGAATATGAATAAATAATGATCAAATCTATAATACAATAATTACAGCTCACGCATTCATTATAATTTTCTTTATAGTTATACCATTTATAATTGGAGGATTTGGAAATTGATTAATTCCAATTATAATTGGAGCACCAGATATAGCCTTCCCGCGAATAAATAACATAAGATTTTGACTATTACCACCATCATTAATAATATTATTACTTAGAAGAATATTATACTCAGGATCAGGAACAGGATGAACAGTATATCCACCATTATCATCTATTATATATCATCCATCAATATCAGTAGACTTTACAATCTTTTCACTACACATTGCTGGTATCTCATCAATTATAGGAGCAATTAATTTCATTGTAACAATTCTTAATATAAAAAATATTAATTTAAAATATGAACAAATAACACTATTTTCATGATCAGTATTAATTACTGCAATTCTACTATTATTATCTTTACCAGTTCTTGCAGGAGCAATTACCATACTATTAACAGATCGAAATTTCAATACATCATTTTTTGATCCTTCGGGGGGTGGAGACCCAATTCTATATCAACATTTATTC
>ZFMK-TIS-2597951
AATATTATATTTTATATATGCTATATGAGCAGGAATAATTGGAACATCATTAAGAATAATTATTCGAATAGAATTAAGAATACCAGGAATATGAATAAATAATGATCAAATCTATAATACAATAATTACAGCTCACGCATTCATTATAATTTTCTTTATAGTTATACCATTTATAATTGGAGGATTTGGAAATTGATTAATTCCAATTATAATTGGAGCACCAGATATAGCCTTCCCGCGAATAAATAACATAAGATTTTGACTATTACCACCATCATTAATAATATTATTACTTAGAAGAATATTATACTCAGGATCAGGAACAGGATGAACAGTATATCCACCATTATCATCTATTATATATCATCCATCAATATCAGTAGACTTTACAATCTTTTCACTACACATTGCTGGTATCTCATCAATTATAGGAGCAATTAATTTCATTGTAACAATTCTTAATATAAAAAATATTAATTTAAAATATGAACAAATAACACTATTTTCATGATCAGTATTAATTACTGCAATTCTACTATTATTATCTTTACCAGTTCTTGCAGGAGCAATTACCATACTATTAACAGATCGAAATTTCAATACATCATTTTTTGATCCTTCGGGGGGTGGAGACCCAATTCTATATCAACATTTATTC
>ZFMK-TIS-2597955
AATATTATATTTTATTTTTGCTTTATGATCCGGAATAATTGGAACATCATTAAGAATAATTATTCGAATAGAATTAAGAATTCCAGGTATATGAATAAACAATGATCAAATTTATAATACAATTGTAACAGCCCATGCATTCATTATAATTTTTTTTATAGTTATACCATTTATAATTGGAGGATTTGGTAATTGATTAATTCCAATCATAATTGGAGCTCCAGATATAGCTTTTCCTCGAATAAATAATATAAGATTTTGATTACTTCCTCCATCATTAATACTCTTATTATTAAGAAGAACACTATATTCAGGTTCAGGAACCGGATGAACAATTTATCCACCTTTATCATCTATTATATATCATCCTTCATTATCTGTAGACTTAACAATCTTTTCACTTCACATTGCAGGAATTTCATCAATTATAGGAGCTATTAACTTTATTGTAACAATTTTAAATATAAAAAATATTAATTTAAATCATGACCAAATAACCCTATTTTCATGATCAGTAATAATCACTGCAATTCTACTACTTTTATCTCTACCAGTTTTAGCAGGTGCAATTACAATACTACTAACAGATCGAAATTTCAACACATCATTTTTTGATCCTTCTGGTGGAGGAGATCCTATCTTATACCAACATTTATTT
>ZFMK-TIS-2597617
AATATTATATTTTATATTCGCAATATGAGCAGGAATAATTGGAACATCAATAAGAATAATTATTCGAATAGAATTAAGAACACCAGGAATATGAATTAATAATGATCAAATTTATAATACTATAATTACTGCTCACGCATTCATTATAATTTTCTTTATAGTCATACCATTTATAATTGGAGGATTTGGAAATTGATTAATTCCTATTATAATTGGAGCACCAGATATAGCATTCCCACGAATAAATAATATAAGATTTTGATTATTACCACCATCAATAATATTACTTTTATTAAGAAGATTAATTTATTCAGGATCAGGAACTGGATGAACAGTATATCCACCTTTATCATCAATTAATTATCACCCATCAATATCAGTAGATTTTACAATTTTTTCATTACACATTGCAGGAATTTCTTCAATCATAGGAGCTATTAATTTTATTGTAACAATCTTAAACATAAAAAATAAAAATTTAAATTATAATCAAATAACATTATTTTCATGATCAGTATTAATTACTGCAATTTTACTATTATTATCACTACCAGTACTAGCAGGAGCAATTACAATATTATTAACAGATCGAAATATAAATACATCATTCTTTGATCCATCAGGAGGAGGAGATCCTATTTTATATCAACACTTATTT
>ZFMK-TIS-2597618
AATATTATATTTTATATTCGCAATATGAGCAGGAATAATTGGAACATCAATAAGAATAATTATTCGAATAGAATTAAGAACACCAGGAATATGAATTAATAATGATCAAATTTATAATACTATAATCACTGCTCACGCATTCATTATAATTTTCTTTATAGTCATACCATTTATAATTGGAGGATTTGGAAATTGATTAATTCCTATTATAATTGGAGCACCAGATATAGCATTCCCACGAATAAATAATATAAGATTTTGATTATTACCACCATCAATAATATTACTTTTATTAAGAAGATTAATTTATTCAGGATCAGGAACTGGATGAACAGTATATCCACCTTTATCATCAATTAATTATCACCCATCAATATCAGTAGATTTTACAATTTTTTCATTACACATTGCAGGAATTTCTTCAATCATAGGAGCTATTAATTTTATTGTAACAATCTTAAACATAAAAAATAAAAATTTAAATTATAATCAAATAACATTATTTTCATGATCAGTATTAATTACTGCAATTTTACTATTATTATCACTACCAGTACTAGCAGGAGCAATTACAATATTATTAACAGATCGAAATATAAATACATCATTCTTTGATCCATCAGGAGGAGGAGATCCTATTTTATATCAACACTTATTT
>ZFMK-TIS-2597619
AATATTATATTTTATATTCGCAATATGAGCAGGAATAATTGGAACATCAATAAGAATAATTATTCGAATAGAATTAAGAACACCAGGAATATGAATTAATAATGATCAAATTTATAATACTATAATCACTGCTCACGCATTCATTATAATTTTCTTTATAGTCATACCATTTATAATTGGAGGATTTGGAAATTGATTAATTCCTATTATAATTGGAGCACCAGATATAGCATTCCCACGAATAAATAATATAAGATTTTGATTATTACCACCATCAATAATATTACTTTTATTAAGAAGATTAATTTATTCAGGATCAGGAACTGGATGAACAGTATATCCACCTTTATCATCAATTAATTATCACCCATCAATATCAGTAGATTTTACAATTTTTTCATTACACATTGCAGGAATTTCTTCAATCATAGGAGCTATTAATTTTATTGTAACAATCTTAAACATAAAAAATAAAAATTTAAATTATAATCAAATAACATTATTTTCATGATCAGTATTAATTACTGCAATTTTACTATTATTATCACTACCAGTACTAGCAGGAGCAATTACAATATTATTAACAGATCGAAATATAAATACATCATTCTTTGATCCATCAGGAGGAGGAGATCCTATTTTATATCAACACTTATTT
>ZFMK-TIS-8000190
AATATTATATTTTATATTTGCTATATGAGCAGGAATAATTGGAACATCAATAAGAATAATTATTCGAATAGAATTAAGAACACCAGGAATATGAATTAATAATGATCAAATTTATAATACAATAATTACAGCACATGCATTTATTATAATTTTCTTTATAGTAATACCATTCATAATTGGAGGATTTGGAAATTGATTAATTCCTATTATAATTGGAGCCCCAGATATAGCCTTCCCACGAATAAATAACATAAGATTTTGACTATTACCCCCATCATTAATATTACTTTTATTAAGAAGAGTAATTTATTCAGGATCAGGAACCGGATGAACAGTGTATCCACCTTTATCATCAATAATATATCATCCATCATTATCAGTAGATTTTACAATTTTTTCTCTACATATTGCAGGAATTTCATCAATTATAGGAGCTATTAACTTTATTGTAACCATTTTAAACATAAAAAATACAAGATTAAATTATAATCAAATAACATTATTTTCATGATCAGTATTAATTACTGCAATCCTATTATTATTATCATTACCAGTATTAGCAGGAGCAATTACAATATTATTAACAGATCGAAATATAAATACTTCATTCTTTGATCCATCAGGAGGAGGAGATCCTATTTTATATCAACACTTATTT
>ZFMK-TIS-2597956
TATTTTATATTTTTTATTTGCTATATGATCAGGAATAATTGGAACATCTTTAAGAATAATTATTCGAATAGAATTAAGAATACCAGGAATATGAATTAATAATGATCAAATTTATAATTCAATTATTACAGCTCATGCATTTATTATAATCTTTTTTATAGTTATACCTTTTATAATTGGAGGATTTGGAAACTGATTAATTCCACTTATAATAGGTGCTCCAGATATAGCATTTCCTCGAATAAATAATATAAGATTTTGATTATTACCTCCATCTTTAATAATATTATTATTAAGAAGAATAATCTATTCAGGTTCAGGTACTGGATGAACAATTTATCCACCTTTATCTTCAATTTTATATCATCCTTCATTATCAACAGACTTTACTATTTTTTCTTTACATATTGCAGGAATTTCTTCAATTATAGGATCAATTAATTTTATTGTAACAATTTTAAATATAAAAAATATAAATTTAAATTATGATCAAATAACTTTATTTTCTTGATCAGTAATAATTACAGCAATTTTATTATTATTATCATTACCAGTTTTAGCAGGAGCAATTACTATATTATTAACAGATCGAAATTTTAATACTTCATTTTTTGATCCTTCAGGAGGCGGAGATCCAATTCTTTATCAACATTTATTT
>ZFMK-TIS-2597957
TATTTTATATTTTTTATTTGCTATATGATCAGGAATAATTGGAACATCTTTAAGAATAATTATTCGAATAGAATTAAGAATACCAGGAATATGAATTAATAATGATCAAATTTATAATTCAATTATTACAGCTCATGCATTTATTATAATCTTTTTTATAGTTATACCTTTTATAATTGGAGGATTTGGAAACTGATTAATTCCACTTATAATAGGTGCTCCAGATATAGCATTTCCTCGAATAAATAATATAAGATTTTGATTATTACCTCCATCTTTAATAATATTATTATTAAGAAGAATAATCTATTCAGGTTCAGGTACTGGATGAACAATTTATCCACCTTTATCTTCAATTTTATATCATCCTTCATTATCAACAGACTTTACTATTTTTTCTTTACATATTGCAGGAATTTCTTCAATTATAGGATCAATTAATTTTATTGTAACAATTTTAAATATAAAAAATATAAATTTAAATTATGATCAAATAACTTTATTTTCTTGATCAGTAATAATTACAGCAATTTTATTATTATTATCATTACCAGTTTTAGCAGGAGCAATTACTATATTATTAACAGATCGAAATTTTAATACTTCATTTTTTGATCCTTCAGGAGGCGGAGATCCAATTCTTTATCAACATTTATTT
>ZFMK-TIS-2597958
TATTTTATATTTTTTATTTGCTATATGATCAGGAATAATTGGAACATCTTTAAGAATAATTATTCGAATAGAATTAAGAATACCAGGAATATGAATTAATAATGATCAAATTTATAATTCAATTATTACAGCTCATGCATTTATTATAATCTTTTTTATAGTTATACCTTTTATAATTGGAGGATTTGGAAACTGATTAATTCCACTTATAATAGGTGCTCCAGATATAGCATTTCCTCGAATAAATAATATAAGATTTTGATTATTACCTCCATCTTTAATAATATTATTATTAAGAAGAATAATCTATTCAGGTTCAGGTACTGGATGAACAATTTATCCGCCTTTATCTTCAATTTTATATCATCCTTCATTATCAACAGACTTTACTATTTTTTCTTTACATATTGCAGGAATTTCTTCAATTATAGGATCAATTAATTTTATTGTAACAATTTTAAATATAAAAAATATAAATTTAAATTATGATCAAATAACTTTATTTTCTTGATCAGTAATAATTACAGCAATTTTATTATTATTATCATTACCAGTTTTAGCAGGAGCAATTACTATATTATTAACAGATCGAAATTTTAATACTTCATTTTTTGATCCTTCAGGAGGCGGAGATCCAATTCTTTATCAACATTTATTT
>ZFMK-TIS-2602501
TATTTTATATTTTTTATTTGCTATATGATCAGGAATAATTGGAACATCTTTAAGAATAATTATTCGAATAGAATTAAGAATACCAGGAATATGAATTAATAATGATCAAATTTATAATTCAATTATTACAGCTCATGCATTTATTATAATCTTTTTTATAGTTATACCTTTTATAATTGGAGGATTTGGAAACTGATTAATTCCACTTATAATAGGTGCTCCAGATATAGCATTTCCTCGAATAAATAATATAAGATTTTGATTATTACCTCCATCTTTAATAATATTATTATTAAGAAGAATAATCTATTCAGGTTCAGGTACTGGATGAACAATTTATCCGCCTTTATCTTCAATTTTATATCATCCTTCATTATCAACAGACTTTACTATTTTTTCTTTACATATTGCAGGAATTTCTTCAATTATAGGATCAATTAATTTTATTGTAACAATTTTAAATATAAAAAATATAAATTTAAATTATGATCAAATAACTTTATTTTCTTGATCAGTAATAATTACAGCAATTTTATTATTATTATCATTACCAGTTTTAGCAGGAGCAATTACTATATTATTAACAGATCGAAATTTTAATACTTCATTTTTTGATCCTTCAGGAGGTGGAGATCCAATTCTTTATCAACATTTATTT
>ZFMK-TIS-2604771
AATATTATATTTCTTATTTGCAATATGAGCAGGTATAATTGGAACATCATTAAGAATAATTATTCGTATAGAATTAAGAACACCAGGAATATGAATTAATAATGATCAAATTTATAATACAATTGTTACTAGTCATGCATTCATTATAATTTTTTTTATAGTAATACCTTTTATAATTGGAGGATTTGGAAATTGATTAATTCCAATTATAATTGGAGCACCTGACATAGCTTTTCCACGAATAAATAATATAAGATTTTGATTATTACCACCATCATTTATATTATTATTATTAAGAAGAATATTATATTCAGGCGCAGGAACAGGTTGAACAGTATATCCTCCATTATCATCAATAATATACCATCCATCATTATCAGTAGATTTTACAATTTTTTCTTTACATATTGCAGGAATTTCATCAATCATAGGAGCAATTAATTTTATTGTAACAATTTTAAATATAAAAAATTTAAATTTAAATTATGATCAAATAAATTTATTTTCATGATCAGTAATAATTACAGCTATTTTATTATTAATTTCATTACCAGTTCTTGCAGGAGCAATTACTATATTATTAACAGATCGAAATTTTAATACATCATTTTTTGATCCATCTGGAGGAGGAGATCCAATTCTTTATCAACATTTATTT
>ZFMK-TIS-2571300
AATATTATATTTTATTTTTGCTATATGAACAGGAATAATTGGTTCTTCTTTAAGAATAATTATTCGAATAGAATTAAGATCTCCTGGTATATGAATTAATAATGATCAAATTTATAATTCTATTGTTACTGCACATGCTTTTATTATAATTTTTTTTATAGTTATACCTTTTTTAATTGGAGGATTTGGTAATTGATTAATTCCATTAATAATTGGAGCTCCTGATATAGCATTTCCTCGTATAAATAATATAAGATTTTGATTATTACCTCCTTCTTTAATTTTATTATTATTAGGAAGAATTTTATATTCAGGAAGAGGAACTGGATGAACTGTTTATCCTCCATTATCTTCTTTAATATATCATTCTTCTTTATCTGTTGATTTAACTATTTTTTCTTTACATATTGCAGGTATTTCATCTATTATAGGATCAATAAATTTTATTGTAACAATTTTAAAAATAAAAAATTATAATTTAAATTATGATCAATTAACATTATTTTCATGATCAGTTTTTATTACAACTATTTTATTATTATTATCTTTACCTGTATTAGCAGGTGCAATTACAATATTATTAACTGATCGTAATTTAAATACTTCTTTTTTTGATCCATCTGGTGGAGGAGATCCAATTTTATATCAACATTTATTT
>ZFMK-TIS-2595033
AATATTATATTTTATTTTTGCTATATGAACAGGAATAATTGGTTCTTCTTTAAGAATAATTATTCGAATAGAATTAAGATCTCCTGGTATATGAATTAATAATGATCAAATTTATAATTCTATTGTTACTGCACATGCTTTTATTATAATTTTTTTTATAGTTATACCTTTTTTAATTGGAGGATTTGGTAATTGATTAATTCCATTAATAATTGGAGCTCCTGATATAGCATTTCCTCGTATAAATAATATAAGATTTTGATTATTACCTCCTTCTTTAATTTTATTATTATTAGGAAGAATTTTATATTCAGGAAGAGGAACTGGATGAACTGTTTATCCTCCATTATCTTCTTTAATATATCATTCTTCTTTATCTGTTGATTTAACTATTTTTTCTTTACATATTGCAGGTATTTCATCTATTATAGGATCAATAAATTTTATTGTAACAATTTTAAAAATAAAAAATTATAATTTAAATTATGATCAATTAACATTATTTTCATGATCAGTTTTTATTACAACTATTTTATTATTATTATCTTTACCTGTATTAGCAGGTGCAATTACAATATTATTAACTGATCGTAATTTAAATACTTCTTTTTTTGATCCATCTGGTGGAGGAGATCCAATTTTATATCAACATTTATTT
>ZFMK-TIS-2602436
AATATTATATTTTATTTTTGCTATATGAACAGGAATAATTGGTTCTTCTTTAAGAATAATTATTCGAATAGAATTAAGATCTCCTGGTATATGAATTAATAATGATCAAATTTATAATTCTATTGTTACTGCACATGCTTTTATTATAATTTTTTTTATAGTTATACCTTTTTTAATTGGAGGATTTGGTAATTGATTAATTCCATTAATAATTGGAGCTCCTGATATAGCATTTCCTCGTATAAATAATATAAGATTTTGATTATTACCTCCTTCTTTAATTTTATTATTATTAGGAAGAATTTTATATTCAGGAAGAGGAACTGGATGAACTGTTTATCCTCCATTATCTTCTTTAATATATCATTCTTCTTTATCTGTTGATTTAACTATTTTTTCTTTACATATTGCAGGTATTTCATCTATTATAGGATCAATAAATTTTATTGTAACAATTTTAAAAATAAAAAATTATAATTTAAATTATGATCAATTAACATTATTTTCATGATCAGTTTTTATTACAACTATTTTATTATTATTATCTTTACCTGTATTAGCGGGTGCAATTACAATATTATTAACTGATCGTAATTTAAATACTTCTTTTTTTGATCCATCTGGTGGAGGAGATCCAATTTTATATCAACATTTATTT
>ZFMK-TIS-2602438
AATATTATATTTTATTTTTGCTATATGAACAGGTATAATTGGTTCTTCATTAAGAATAATTATTCGTATAGAATTAAGTTCACCTGGTATATGAATTAATAATGATCAAATTTATAATTCTATTGTTACAGCACATGCTTTTATTATAATTTTTTTTATAGTAATACCTTTTTTAATTGGTGGATTTGGAAATTGATTAATTCCTTTAATAATTGGTGCACCTGATATAGCTTTTCCTCGAATAAATAATATAAGATTTTGATTATTACCTCCTTCTTTAATTTTATTATTATTAAGAAGAATATTATATTCTGGTAGAGGTACAGGATGAACAGTTTATCCTCCTTTATCTTCTTTAATATATCATCCTTCTTTATCTGTAGATTTAACAATTTTTTCTTTACATATTGCAGGTATTTCATCAATTATAGGATCAATAAATTTTATTGTAACAATTTTAAATATAAAAAATTATAATTTGAATTATGATCAATTATCATTATTTTCATGATCAGTTTTTATTACAACAATTTTATTATTATTATCTTTACCTGTATTAGCAGGAGCAATTACAATATTATTAACTGATCGTAATTTAAATACTTCTTTTTTTGATCCTTCTGGAGGAGGAGATCCTATTCTTTATCAACATTTATTT
>ZFMK-TIS-2597616
ATTATTATATTTTATTTTTGCAATATGAACTGGTATAATTGGATCTTCTATAAGTATAATTATTCGAATAGAATTAAGATCTCCTGGTATATGAATTAATAATGATCAAATTTATAATTCTATTGTTACTTCTCATGCTTTTATTATAATTTTTTTTATAGTAATACCTTTTTTAATTGGTGGATTTGGTAATTGATTAATTCCATTAATAATTGGAGCTCCTGATATAGCTTTTCCTCGAATAAATAATATAAGATTTTGATTATTACCTCCTTCTTTAATTATATTATTATTAAGAAGAATTTTATATAGAGGAAGAGGAACAGGATGAACTATTTATCCTCCTTTATCTTCTTTAATATATCATCCTTCTTTATCAGTTGATTTAACAATTTTTTCTTTACATATTGCAGGTATTTCTTCAATTATAGGTTCTATAAATTTTATTGTTACAATTTTAAAAATAAAAAATTTTAATTTAAATTATGATCAATTATCTTTATTTTCATGATCAGTTTTTATTACAACAATTTTATTATTATTATCTTTACCTGTATTAGCAGGAGCGATTACAATATTATTAACTGATCGAAATTTAAATACATCTTTTTTTGATCCATCAGGTGGGGGAGACCCTGTACTTTATCAACATTTATTT
>ZFMK-TIS-2597949
ATTATTATATTTTATTTTTGCAATATGAACTGGTATAATTGGATCTTCTATAAGTATAATTATTCGAATAGAATTAAGATCTCCTGGTATATGAATTAATAATGATCAAATTTATAATTCTATTGTTACTTCTCATGCTTTTATTATAATTTTTTTTATAGTAATACCTTTTTTAATTGGWGGATTTGGTAATTGATTAATTCCATTAATAATTGGAGCTCCTGATATAGCTTTTCCTCGAATAAATAATATAAGATTTTGATTATTACCTCCTTCTTTAATTATATTATTATTAAGAAGAATTTTATATAGAGGAAGAGGAACAGGATGAACTATTTATCCTCCTTTATCTTCTTTAATATATCATCCTTCTTTATCAGTTGATTTAACAATTTTTTCTTTACATATTGCAGGTATTTCTTCAATTATAGGTTCTATAAATTTTATTGTTACAATTTTAAAAATAAAAAATTTTAATTTAAATTATGATCAATTATCTTTATTTTCATGATCAGTTTTTATTACAACAATTTTATTATTATTATCTTTACCTGTATTAGCAGGAGCGATTACAATATTATTAACTGATCGAAATTTAAATACATCTTTTTTTGATCCATCAGGTGGAGGAGACCCTGTACTTTATCAACATTTATTT
>ZFMK-TIS-2594988
AATCTTATATTTTTTATTTGCAATATGATCAGGAATAATTGGTGCATCTTTAAGATTTCTTATTCGAATAGAATTAAGTGTTCCTGGATCATGAATTAATAATGATCAAATTTATAATTCAATTATTACAGCTCATGCTTTTGTAATAATTTTTTTTATAGTTATACCTTTTATAATTGGAGGATTTGGAAATTGATTAATTCCTCTCATACTAGGAGCTCCTGATATAGCTTTTCCTCGAATAAATAATATAAGATTTTGATTACTTCCTCCTTCAATTTTTTTTATAATTTTAAGAATATTAATATGTTCAGGAACTGGAACAGGATGAACAATTTATCCTCCTTTATCTTCATATACTTATCATTCTAGATTTTCAGTAGATTTATCAATCTTTTCATTACATATTGCTGGTATTTCTTCAATTATAGGAGCTATAAATTTTATTTCAACAATTTATTATATAAAAAACTTAAATTTAAATTTTGATCAAATTACTTTATTTTCATGATCAGTTTTAATTACAGCAATTTTATTATTACTATCTTTACCAGTATTAGCTGGAGCAATTACAATATTATTATCTGATCGTAATTTTAATACTTCTTTTTTTGATCCTAGAGGAGGTGGAGATCCTGTTTTATATCAACACTTATTT
>ZFMK-TIS-2594990
AATCTTATATTTTTTATTTGCAATATGATCAGGAATAATTGGTGCATCTTTAAGATTTTTTATTCGAATAGAATTAAGTGTTCCTGGATCATGAATTAATAATGATCAAATTTATAATTCAATTATTACAGCTCATGCTTTTGTAATAATTTTTTTTATAGTTATACCTTTTATAATTGGAGGATTTGGAAATTGATTAATTCCTCTCATACTAGGGGCTCCTGATATAGCTTTTCCTCGAATAAATAATATAAGATTTTGATTACTTCCTCCTTCAATTTTTTTTATAATTTTAAGAATATTAATATGTTCAGGAACTGGAACAGGATGAACAATTTATCCTCCTTTATCTTCATATACTTATCATTCTAGATTTTCAGTAGATTTATCAATCTTTTCATTACATATTGCTGGTATTTCTTCAATTATAGGAGCTATAAATTTTATTTCAACAATTTATTATATAAAAAACTTAAATTTAAATTTTGATCAAATTACTTTATTTTCATGATCAGTTTTAATTACAGCAATTTTATTATTACTATCTTTACCAGTATTAGCTGGAGCAATTACAATATTATTATCTGATCGTAATTTTAATACTTCTTTTTTTGATCCTAGAGGAGGTGGAGATCCTGTTTTATATCAACACTTATTT
>ZFMK-TIS-2602480
AATTTTATATTTTTTATTTGCCATATGATCAGGAATAATTGGTGCATCTTTAAGATTTCTTATTCGTATAGAATTAAGAGTTCCTGGATCATGAATTAATAATGATCAAATTTATAATTCAATCATTACAGCTCATGCTTTTGTTATAATTTTTTTTATAGTTATACCATTTATAATTGGAGGATTTGGAAATTGATTAATTCCTTTAATACTTGGGGCTCCAGATATAGCTTTTCCTCGTATAAATAATATAAGTTTTTGATTACTTCCTCCTTCTATTTTTTTTATAATTTTAAGTATATTTATATGTTCTGGGTCAGGGACAGGATGAACTGTTTATCCTCCTTTATCTTCATATATTTATCACCCAAGATTTTCAGTAGATTTATCTATTTTTTCATTACATATTGCTGGTATTTCTTCAATTATAGGAGCAATAAATTTTATTACAACAATTTATTATATAAAAAATTTAAGTTTAAATTTTGATCAAATTACTTTATTTCCATGATCAGTTTTAATTACAGCTATTTTATTATTATTATCTTTACCTGTTTTAGCAGGAGCTATTACAATATTATTATCTGATCGTAATTTTAATACTTCTTTTTTTGATCCAAGAGGTGGAGGAGATCCAGTTTTATACCAACATTTATTT
>ZFMK-TIS-2571306
AATTTTATACTTCTTATTTGCAATATGAGCAGGAATATTTGGTACATCATTAAGAATAATTATTCGAATAGAATTAGGAATACCAGGACAATTAATTGGTAATGATCAAATTTATAATTCTATTGTAACTGCTCATGCTTTTGTAATAATTTTTTTTATAGTTATACCATTTATAATTGGAGGATTTGGAAATTGACTTGTTCCTTTAATATTAGGAGCCCCAGATATAGCATTCCCACGAATAAATAATATAAGATTCTGACTATTACCACCTGCACTAATTCTTTTATTATTAAGAAATATTATTGACGAAAGAACAGGAACAGGTTGAACAGTTTATCCACCACTATCATCAAATTTAGGACATCCGGGAGTATCAGTTGATTATTCTATTTTCTCTCTTCATATTGCAGGAATTTCATCAATTATAGGAGCAATTAATTTTATTGTTACAATTTTTAACATAAAAAATATTATATTAAATATAGATCAAGTTTCTTTATTCCCATGATCTATTATAATTACAGCAATCTTATTATTACTATCATTACCAGTATTAGCTAGAGCTATCACAATATTATTAACAGATCGAAATTTAAATACCTCATTTTTTGACCCAATAGGTGGAGGAGATCCAATTTTATATCAACATTTATTT
>ZFMK-TIS-2598064
AATTTTATACTTCTTATTTGCAATATGAGCAGGAATATTTGGTACATCATTAAGAATAATTATTCGAATAGAATTAGGAATACCAGGACAATTAATTGGTAATGATCAAATTTATAATTCTATTGTAACTGCTCATGCTTTTGTAATAATTTTTTTTATAGTTATACCATTTATAATTGGAGGATTTGGAAATTGACTTGTTCCTTTAATATTAGGAGCCCCAGATATAGCATTCCCACGAATAAATAATATAAGATTCTGACTATTACCACCTGCACTAATTCTTTTATTATTAAGAAATATTATTGACGAAAGAACAGGAACAGGTTGAACAGTTTATCCACCACTATCATCAAATTTAGGACATCCGGGAGTATCAGTTGATTATTCTATTTTCTCTCTTCATATTGCAGGAATTTCATCAATTATAGGAGCAATTAATTTTATTGTTACAATTTTTAACATAAAAAATATTATATTAAATATAGATCAAGTTTCTTTATTCCCATGATCTATTATAATTACAGCAATCTTATTATTACTATCTTTACCAGTATTAGCTAGAGCTATCACAATATTATTAACAGATCGAAATTTAAATACCTCATTTTTTGACCCAATAGGTGGAGGAGATCCAATTTTATATCAACATTTATTT
>ZFMK-TIS-2595053
AATTTTATACTTCTTATTTGCAATATGAGCAGGAATATTTGGTACATCATTAAGAATAATTATTCGAATAGAATTAGGAATACCAGGACAATTAATTGGTAATGATCAAATTTATAATTCTATTGTAACTGCTCATGCTTTTGTAATAATTTTTTTTATAGTTATACCATTTATAATTGGAGGATTTGGAAATTGACTTGTTCCTTTAATATTAGGAGCTCCAGATATAGCATTCCCACGAATAAATAATATAAGATTCTGACTATTACCACCTGCACTAATTCTTTTATTATTAAGAAATATTATTGATGAAAGAACAGGAACAGGTTGAACAGTTTATCCACCACTATCATCAAATTTAGGACATCCGGGAGTATCAGTTGATTATTCTATTTTTTCTCTTCATATTGCAGGAATTTCATCAATTATAGGAGCAATTAATTTTATTGTTACAATTTTTAACATAAAAAATATTATATTAAATATAGATCAAGTTTCTTTATTCCCATGATCTATTATAATTACAGCAATCTTATTATTACTATCATTACCAGTATTAGCTAGAGCTATCACAATATTATTAACAGATCGAAATTTAAATACCTCATTTTTTGATCCAATAGGTGGAGGAGATCCAATTTTATATCAACATTTATTT
>ZFMK-TIS-2595003
AATCTTATATTTTACTTTTGCCATTTGAGCTGGAATATTGGGAACATCACTAAGAATAATTATCCGAATAGAACTAGGTATACCTGGACAATTAATTGGAAATGATCAAATTTATAACTCTATCGTAACAGCACATGCTTTTGTTATAATTTTTTTTATAGTTATACCATTTATAATTGGAGGGTTTGGTAATTGGTTAGTTCCCTTAATGCTAGGAGCCCCAGATATAGCATTCCCCCGAATAAATAATATAAGATTTTGACTATTACCACCCTCAATTATTATATTATTACTAAGAAACTTTATAGATACAGGTGTAGGAACAGGATGAACAGTTTATCCCCCTCTTTCATCTAATATAGGACACACAGGAATATCAGTTGATTTTGCCATTTTTTCCCTTCATATTGCTGGAATCTCTTCCATTATAGGAGCAATCAATTTTATTGTAACCATTATAAATATAAAAAATTCAATACTTAAAATAAATCAAATATCTTTATTTCCATGATCTATTCTAATTACTGCTATCCTTCTTTTACTTTCATTACCTGTACTAGCAGGAGCTATTACTATACTATTAACTGATCGAAATTTAAATACATCATTTTTTGATCCTATAGGTGGAGGAGATCCAATTTTATACCAACATTTATTT
>ZFMK-TIS-2603732
AATCTTATATTTTACTTTTGCCATTTGAGCTGGAATATTGGGAACATCACTAAGAATAATTATCCGAATAGAACTAGGTATACCTGGACAATTAATTGGAAATGATCAAATTTATAACTCTATCGTAACAGCACATGCTTTTGTTATAATTTTTTTTATAGTTATACCATTTATAATTGGAGGGTTTGGTAATTGGTTAGTTCCCTTAATGCTAGGAGCCCCAGATATAGCATTCCCCCGAATAAATAATATAAGATTTTGACTATTACCACCCTCAATTATTATATTATTACTAAGAAACTTTATAGATACAGGTGTAGGAACAGGATGAACAGTTTATCCCCCTCTTTCATCTAATATAGGACACACAGGAATATCAGTTGATTTTGCCATTTTTTCCCTTCATATTGCTGGAATCTCTTCCATTATAGGAGCAATCAATTTTATTGTAACCATTATAAATATAAAAAATTCAATACTTAAAATAAATCAAATATCTTTATTTCCATGATCTATTCTAATTACTGCTATCCTTCTTTTACTTTCATTACCTGTACTAGCAGGAGCTATTACTATACTATTAACTGATCGAAATTTAAATACATCATTTTTTGATCCTATAGGTGGAGGAGATCCAATTTTATACCAACATTTATTT
>ZFMK-TIS-2602499
TATATTATATTTCTTATTTGCATTATGAGCAGGAATACTAGGAACATCATTAAGAATAATTATTCGTATAGAACTAGGTATACCGGGTCAATTAATTGGAAATGATCAAATTTATAATTCTATTGTAACCGCACATGCCTTTGTAATAATTTTTTTTATAGTAATACCATTTATAATTGGAGGATTTGGAAATTGACTTGTACCTCTAATATTAGGTGCGCCAGATATAGCTTTCCCACGAATAAATAACATAAGATTTTGACTATTACCCCCTTCTATTATTATATTATTATTAAGAAATTTTATAGATACAGGAGTAGGAACAGGATGAACAGTATATCCACCCCTTTCATCTAATATAGGACATACAGGAATATCAGTAGATTTTGCAATTTTTTCACTTCATATTGCAGGAATTTCATCTATTATAGGAGCTATTAATTTTATTGTAACAATTATAAATATAAAAAATTCTATACTAAAAATAAATCAAGTTTCTTTATTCCCATGATCAGTTTTAATTACAGCTATTTTACTTCTTCTTTCTTTACCTGTATTAGCAGGAGCTATTACAATATTATTAACAGATCGAAATTTAAATACATCATTTTTTGACCCAATAGGAGGAGGAGATCCTATTCTATATCAACATTTATTT
>ZFMK-TIS-2595004
GATATTATATTTTTTATTTGCTTTTTGGGCTGGTATGTTAGGTACATCTTTAAGAATAATTGTTCGTATGGAATTAGGAATACCCGGACAATTAATTGGTAATGATCAAGTTTATAATTCTCTTGTTACTGCTCATGCTTTTGTAATAATTTTTTTTATAGTAATACCATTTATAATTGGTGGTTTTGGTAATTGACTTGTTCCATTAATATTAGGTGCACCTGATATGGCATTTCCTCGTATAAATAATATAAGGTTTTGACTTTTACCACCTTCAATTATTATATTATTATTAAGAAGGTTTTTAGATACAGGAGTTGGAACAGGTTGAACTGTTTATCCACCTTTATCTTCTAATACTGGTCATATAGGTATATCTGTAGATTTTGCTATTTTTTCTTTACATATTGCTGGAATTTCTTCTATTATAGGAGCAATTAATTTTATTGTAACTATTGTAAATATAAAAAATTCTATATTAAAAATAAATCAAGTATCTTTATTTCCTTGATCAATTTTGATTACTGCAATTCTTTTACTTTTATCTTTGCCTGTGTTAGCTGGAGCAATTACAATATTATTAACTGATCGAAATTTAAATACTTCATTTTTTGATCCAATAGGTGGAGGTGATCCAATTCTTTATCAACATTTATTT
>ZFMK-TIS-2595028
TATATTATATTTTTTATTTGCTATATGATGTGGAATATTAGGTACTTCTTTAAGAATAATTATTCGTATAGAGTTAGGAATACCAGGTCAATTAATTGGAAATGATCAAATTTATAATTCAATTGTTACTGCTCATGCTTTTATTATAATTTTTTTTATGGTTATACCTTTTATAATTGGAGGATTTGGAAATTGATTAGTACCTTTAATATTAGGAGCTCCAGATATATCTTTTCCTCGAATAAATAATATAAGATTTTGATTATTACCCCCTTCAATTATTATATTATTATTAAGAAATTTTTTAGATAATGGAGTAGGAACTGGATGAACGGTTTATCCTCCTTTATCTTCAAATTTAGGTCATATAGGAATGTCTGTTGATTTTGCTATTTTTTCTTTACATATTGCAGGAATTTCTTCAATTATAGGAGCAATTAATTTTATTGTAACAATTTTTAATATAAAAAATATTATATTAAAATTAGATCAAGTTTCTTTATTTCCTTGATCAATTTTAATTACTGCAATTTTATTATTGTTATCATTACCTGTATTAGCAAGAGCAATTACAATATTATTAACAGATCGAAATTTAAATACTTCTTTTTTTGATCCTATAGGAGGAGGAGATCCAATTTTATACCAACATTTATTT
>ZFMK-TIS-2597723
TATATTATATTTTTTATTTGCTATATGATGTGGAATATTAGGTACTTCTTTAAGAATAATTATTCGTATAGAGTTAGGAATACCAGGTCAATTAATTGGAAATGATCAAATTTATAATTCAATTGTTACTGCTCATGCTTTTATTATAATTTTTTTTATGGTTATACCTTTTATAATTGGAGGATTTGGAAATTGATTAGTACCTTTAATATTAGGAGCTCCAGATATATCTTTTCCTCGAATAAATAATATAAGATTTTGATTATTACCCCCTTCAATTATTATATTATTATTAAGAAATTTTTTAGATAATGGAGTAGGAACTGGATGAACGGTTTATCCTCCTTTATCTTCAAATTTAGGTCATATAGGAATGTCTGTTGATTTTGCTATTTTTTCTTTACATATTGCAGGAATTTCTTCAATTATAGGAGCAATTAATTTTATTGTAACAATTTTTAATATAAAAAATATTATATTAAAATTAGATCAAGTTTCTTTATTTCCTTGATCAATTTTAATTACTGCAATTTTATTATTGCTATCATTACCTGTATTAGCAAGAGCAATTACAATATTATTAACAGATCGAAATTTAAATACTTCTTTTTTTGATCCTATAGGAGGAGGAGATCCAATTTTATACCAACATTTATTT
>ZFMK-TIS-2597724
TATATTATATTTTTTATTTGCTATATGATGTGGAATATTAGGTACTTCTTTAAGAATAATTATTCGTATAGAGTTAGGAATACCAGGTCAATTAATTGGAAATGATCAAATTTATAATTCAATTGTTACTGCTCATGCTTTTATTATAATTTTTTTTATGGTTATACCTTTTATAATTGGAGGATTTGGAAATTGATTAGTACCTTTAATATTAGGAGCTCCAGATATATCTTTTCCTCGAATAAATAATATAAGATTTTGATTATTACCCCCTTCAATTATTATATTATTATTAAGAAATTTTTTAGATAATGGAGTAGGAACTGGATGAACGGTTTATCCTCCTTTATCTTCAAATTTAGGTCATATAGGAATGTCTGTTGATTTTGCTATTTTTTCTTTACATATTGCAGGAATTTCTTCAATTATAGGAGCAATTAATTTTATTGTAACAATTTTTAATATAAAAAATATTATATTAAAATTAGATCAAGTTTCTTTATTTCCTTGATCAATTTTAATTACTGCAATTTTATTATTGCTATCATTACCTGTATTAGCAAGAGCAATTACAATATTATTAACAGATCGAAATTTAAATACTTCTTTTTTTGATCCTATAGGAGGAGGAGATCCAATTTTATACCAACATTTATTT
>ZFMK-TIS-2598055
TATATTATATTTTTTATTTGCTATATGATGTGGAATATTAGGTACTTCTTTAAGAATAATTATTCGTATAGAGTTAGGAATACCAGGTCAATTAATTGGAAATGATCAAATTTATAATTCAATTGTTACTGCTCATGCTTTTATTATAATTTTTTTTATGGTTATACCTTTTATAATTGGAGGATTTGGAAATTGATTAGTACCTTTAATATTAGGAGCTCCAGATATATCTTTTCCTCGAATAAATAATATAAGATTTTGATTATTACCCCCTTCAATTATTATATTATTATTAAGAAATTTTTTAGATAATGGAGTAGGAACTGGATGAACGGTTTATCCTCCTTTATCTTCAAATTTAGGTCATATAGGAATGTCTGTTGATTTTGCTATTTTTTCTTTACATATTGCAGGAATTTCTTCAATTATAGGAGCAATTAATTTTATTGTAACAATTTTTAATATAAAAAATATTATATTAAAATTAGATCAAGTTTCTTTATTTCCTTGATCAATTTTAATTACTGCAATTTTATTATTGCTATCATTACCTGTATTAGCAAGAGCAATTACAATATTATTAACAGATCGAAATTTAAATACTTCTTTTTTTGATCCTATAGGAGGAGGAGATCCAATTTTATACCAACATTTATTT
>ZFMK-TIS-2598051
TATATTATATTTTTTATTTGCTATATGATGTGGAATATTAGGAACTTCATTAAGAATGATTATTCGTATAGAATTAGGTATACCAGGCCAATTAATTGGAAATGATCAAATTTATAATTCTATTGTTACTGCTCATGCTTTTATTATAATTTTTTTTATAGTAATACCTTTTATAATTGGGGGATTTGGAAATTGATTAGTACCTTTAATATTAGGAGCTCCTGATATATCTTTTCCTCGTATAAATAATATAAGATTTTGATTATTACCTCCTTCAATTATTATATTATTATTAAGAAATTTTATGGATAATGGTGTAGGAACTGGATGAACAGTTTACCCTCCATTATCATCAAATTTAGGTCATATAGGAATATCAGTTGATTTTGCTATTTTTTCATTACATATTGCAGGAATTTCATCTATTATAGGAGCTATTAATTTTATTGTTACAATTTTTAATATAAAAAATATTATATTAAAAATAGATCAAGTTTCTTTATTTCCATGGTCAATTTTAATTACCGCAATTTTATTATTATTATCATTACCTGTATTAGCTAGAGCAATTACAATATTATTAACTGATCGAAATTTAAATACTTCTTTTTTTGATCCTATAGGAGGAGGTGATCCTATTTTATATCAACATTTATTT
>ZFMK-TIS-2598052
TATATTATATTTTTTATTTGCTATATGATGTGGAATATTAGGAACTTCATTAAGAATGATTATTCGTATAGAATTAGGTATACCAGGCCAATTAATTGGAAATGATCAAATTTATAATTCTATTGTTACTGCTCATGCTTTTATTATAATTTTTTTTATAGTAATACCTTTTATAATTGGGGGATTTGGAAATTGATTAGTACCTTTAATATTAGGAGCTCCTGATATATCTTTTCCTCGTATAAATAATATAAGATTTTGATTATTACCTCCTTCAATTATTATATTATTATTAAGAAATTTTATGGATAATGGTGTAGGAACTGGATGAACAGTTTACCCTCCATTATCATCAAATTTAGGTCATATAGGAATATCAGTTGATTTTGCTATTTTTTCATTACATATTGCAGGAATTTCATCTATTATAGGAGCTATTAATTTTATTGTTACAATTTTTAATATAAAAAATATTATATTAAAAATAGATCAAGTTTCTTTATTTCCATGGTCAATTTTAATTACTGCAATTTTATTATTATTATCATTACCTGTATTAGCTAGAGCAATTACAATATTATTAACTGATCGAAATTTAAATACTTCTTTTTTTGATCCTATAGGAGGAGGTGATCCTATTTTATATCAACATTTATTT
>ZFMK-TIS-2598053
TATATTATATTTTTTATTTGCTATATGATGTGGAATATTAGGAACTTCATTAAGAATGATTATTCGTATAGAATTAGGTATACCCGGCCAATTAATTGGAAATGATCAAATTTATAATTCTATTGTTACTGCTCATGCTTTTATTATAATTTTTTTTATAGTAATACCTTTTATAATTGGGGGATTTGGAAATTGATTAGTACCTTTAATATTAGGAGCTCCTGATATATCTTTTCCTCGTATAAATAATATAAGATTTTGATTATTACCTCCTTCAATTATTATATTATTATTAAGAAATTTTATGGATAATGGTGTAGGAACTGGATGAACAGTTTACCCTCCATTATCATCAAATTTAGGTCATATAGGAATATCAGTTGATTTTGCTATTTTTTCATTACATATTGCAGGAATTTCATCTATTATAGGAGCTATTAATTTTATTGTTACAATTTTTAATATAAAAAATATTATATTAAAAATAGATCAAGTTTCTTTATTTCCATGGTCAATTTTAATTACTGCAATTTTATTATTATTATCATTACCTGTATTAGCTAGAGCAATTACAATATTATTAACTGATCGAAATTTAAATACTTCTTTTTTTGATCCTATAGGAGGAGGTGATCCTATTTTATATCAACATTTATTT
>ZFMK-TIS-2598054
TATATTATATTTTTTATTTGCTATATGATGTGGAATATTAGGAACTTCATTAAGAATGATTATTCGTATAGAATTAGGTATACCAGGCCAATTAATTGGAAATGATCAAATTTATAATTCTATTGTTACTGCTCATGCTTTTATTATAATTTTTTTTATAGTAATACCTTTTATAATTGGGGGATTTGGAAATTGATTAGTACCTTTAATATTAGGAGCTCCCGATATATCTTTTCCTCGTATAAATAATATAAGATTTTGATTATTACCTCCTTCAATTATTATATTATTATTAAGAAATTTTATGGATAATGGTGTAGGAACTGGATGAACAGTTTACCCTCCATTATCATCAAATTTAGGTCATATAGGAATATCAGTTGATTTTGCTATTTTTTCATTACATATTGCAGGAATTTCATCTATTATAGGAGCTATTAATTTTATTGTTACAATTTTTAATATAAAAAATATTATATTAAAAATAGATCAAGTTTCTTTATTTCCATGATCAATTTTAATTACTGCAATTTTATTATTATTATCATTACCTGTATTAGCTAGAGCAATTACAATATTATTAACTGATCGAAATTTAAATACTTCTTTTTTTGATCCTATAGGAGGAGGTGATCCTATTTTATATCAACATTTATTT
>ZFMK-TIS-2603670
AATATTATATTTTATATTTGCTATATGATGTGGAATATTAGGAACTTCATTAAGAATAATTATTCGTATAGAATTAGGTATACCAGGTCAATTAATTGGAAATGATCAAATTTATAATTCTATTGTTACTGCTCATGCTTTTATTATAATTTTTTTTATAGTAATACCTTTTATAATTGGAGGATTTGGGAATTGATTAGTACCTTTAATATTAGGAGCTCCTGATATATCTTTTCCTCGTATAAATAATATAAGATTTTGATTATTACCTCCTTCAATTATTATATTATTATTAAGAAATTTTATAGATAATGGTGTAGGAACAGGATGAACTATTTATCCTCCTTTATCTTCAAATCTTGGTCATATAGGTATATCAGTTGATTTTGCTATTTTTTCTTTACATATTGCAGGTATTTCTTCAATTATGGGAGCTATTAATTTTATTGTAACAATTTTAAATATAAAAAATATTATATTAAAAATAGATCAAGTTTCTTTATTTCCTTGATCTATTTTAATTACTGCAATTTTATTATTATTATCATTACCTGTATTAGCTAGAGCAATTACAATATTATTAACTGATCGAAATTTAAATACTTCTTTTTTTGATCCAATAGGAGGTGGAGATCCTATTTTATATCAACATTTATTT
>ZFMK-TIS-2603522
TATATTATATTTTTTATTTGCTATATGAGCAGGAATATTAGGAACTTCTTTAAGAATAATTATTCGTATAGAATTAGGTATACCTGGTCAATTAATTGGAAATGATCAGATTTATAATTCTATTGTTACAGCTCATGCTTTTATTATAATTTTTTTTATAGTTATACCTTTTATAATTGGGGGATTTGGAAATTGATTAGTTCCTTTGATATTAGGTGCTCCTGATATAGCATTTCCACGTATAAATAATATAAGATTTTGATTATTAATTCCTTCAATTATAATATTATTAATAAGAAATTTTATAGATAATGGTGTGGGAACAGGATGAACTGTTTATCCACCTTTATCCTCAAATTTAGGACATATAGGAATATCAGTTGATATTGCAATTTTTTCTTTACATATTGCTGGTATTTCTTCTATTATAGGTGCTATTAATTTTATTGTAACAATTTTAAATATAAAAAATATAATATTAAAAATAGATCAAATTTCTTTATTTCCTTGATCAATTTTAATTACTGCAATTTTATTATTATTATCTTTACCTGTTTTAGCTAGAGCTATTACAATATTATTAACTGATCGAAATTTAAATACTTCTTTTTTTGATCCAATAGGGGGTGGAGATCCAATTCTATATCAACATTTATTT
>ZFMK-TIS-2598056
TATTTTATATTTTTTATTTGCTATATGATGTGGTATATTAGGAACATCTTTAAGAATAATTATTCGTATAGAATTAGGTATACCGGGTCAATTAATTGGAAATGATCAAATTTATAATTCTATTGTTACTTCTCATGCTTTTATTATAATTTTTTTTATAGTTATACCTTTTATAATTGGGGGATTTGGAAATTGATTAGTTCCTTTAATATTAGGAGCTCCAGATATAGCATTTCCTCGAATAAATAATATAAGATTTTGATTATTAATTCCTTCTATTTTTATATTAATTATAAGAAATTTAATAGATAATGGAGTTGGAACTGGATGAACAGTTTATCCCCCTTTATCTTCAAATTTAGGTCATATAGGGGCATCTGTTGATTATGCAATTTTTTCTCTTCATATAGCAGGAATTTCTTCTATTATAGGAGCAATTAATTTTATTGTAACAATTTTTAATATAAAAAATWWTATATTAAAAATAGATCAAATTTCTTTATTTCCTTGATCTATTTTAATWACTGCAATTTTATTATTATTATCATTACCAGTATTAGCTAGAGCAATTACAATATTATTAACTGATCGAAATTTAAATACTTCTTTTTTTGATCCAATAGGGGGGGGAGATCCAATTTTATATCAACATTTATTT
>ZFMK-TIS-2598050
AATATTATATTTTTTATTCGCTATATGAGCGGGTATATTAGGAACTTCATTAAGAATAATTATTCGTATAGAATTAGGTATACCAGGTCAATTAATTGGTAATGATCAAATTTATAATTCTATTGTAACTGCTCATGCTTTTATTATAATTTTTTTTATAGTAATACCTTTTATAATTGGTGGTTTTGGTAATTGATTAGTTCCATTAATGTTAGGTGCTCCTGATATAGCATTTCCTCGTATAAATAATATAAGGTTTTGGTTATTACCTCCTTCTATTATTTTATTATTATTAAGAAATTTTATAGATAATGGAGTAGGCACAGGTTGAACAGTTTATCCCCCATTATCTTCAAATTTAGGTCATATAGGTATATCTGTTGATTTTGCTATTTTTTCTTTACATATTGCGGGTATTTCTTCAATTATAGGAGCTATTAATTTTATTGTTACAATTTTTAATATAAAAAATTTTATGTTAAAAATAGATCAAGTTTCTTTATTTCCTTGATCTATTTTAATTACTGCTATTTTATTATTATTATCATTACCTGTTTTAGCTAGAGCTATTACAATATTATTAACTGATCGAAATTTAAATACTTCATTTTTTGATCCTATAGGAGGAGGAGATCCAATTTTATATCAACATTTATTT
>ZFMK-TIS-2597735
AATATTATATTTTTTATTTGCTATATGATCAGGTATATTAGGAACTTCATTGAGAATAATTATTCGTATAGAGTTAGGAATACCTGGTCAATTAATTGGAAATGATCAGATTTATAATTCTATTGTTACTGCTCATGCTTTTATTATAATTTTTTTTATAGTTATACCATTTATAATTGGTGGATTTGGAAATTGATTAGTTCCTTTAATATTAGGAGCTCCTGATATAGCATTTCCTCGTATAAATAATATAAGATTTTGATTATTACCCCCTTCTATTATTATATTATTATTGAGTAATTTTATAGATAATGGAGTAGGTACAGGGTGAACTGTTTATCCTCCTTTATCTTCAAATTTAGGTCATATAGGTATATCTGTAGATTTTGCTATTTTTTCTTTACATATTGCTGGTATTTCTTCTATTATAGGTGCAATTAATTTTATTGTTACTATTTTTAATATGAAGAATATTATGTTAAAAATAGATCAGGTTTCTTTATTTCCGTGATCAATTTTAATTACTGCAGTTTTGTTATTATTATCTTTACCTGTTTTAGCAAGTGCAATTACTATATTATTAACTGATCGAAATTTAAATACTTCATTTTTTGATCCAATAGGAGGAGGGGATCCAATTTTATACCAACATTTATTT
>ZFMK-TIS-2597736
AATATTATATTTTTTATTTGCTATATGATCAGGTATATTAGGAACTTCATTGAGAATAATTATTCGTATAGAGTTAGGAATACCTGGTCAATTAATTGGAAATGATCAGATTTATAATTCTATTGTTACTGCTCATGCTTTTATTATAATTTTTTTTATAGTTATACCATTTATAATTGGTGGATTTGGAAATTGATTAGTTCCTTTAATATTAGGAGCTCCTGATATAGCATTTCCTCGTATAAATAATATAAGATTTTGATTATTACCCCCTTCTATTATTATATTATTATTGAGTAATTTTATAGATAATGGAGTAGGTACAGGGTGAACTGTTTATCCTCCTTTATCTTCAAATTTAGGTCATATAGGTATATCTGTAGATTTTGCTATTTTTTCTTTACATATTGCTGGTATTTCTTCTATTATAGGTGCAATTAATTTTATTGTTACTATTTTTAATATGAAGAATATTATGTTAAAAATAGATCAGGTTTCTTTATTTCCGTGATCAATTTTAATTACTGCAGTTTTGTTATTATTATCTTTACCTGTTTTAGCAAGTGCAATTACTATATTATTAACTGATCGAAATTTAAATACTTCATTTTTTGATCCAATAGGAGGAGGGGATCCAATTTTATACCAACATTTATTT
>ZFMK-TIS-2597737
AATATTATATTTTTTATTTGCTATATGATCAGGTATATTAGGAACTTCATTGAGAATAATTATTCGTATAGAGTTAGGAATACCTGGTCAATTAATTGGAAATGATCAGATTTATAATTCTATTGTTACTGCTCATGCTTTTATTATAATTTTTTTTATAGTTATACCATTTATAATTGGTGGATTTGGAAATTGATTAGTTCCTTTAATATTAGGAGCTCCTGATATAGCATTTCCTCGTATAAATAATATAAGATTTTGATTATTACCCCCTTCTATTATTATATTATTATTGAGTAATTTTATAGATAATGGAGTAGGTACAGGGTGAACTGTTTATCCTCCTTTATCTTCAAATTTAGGTCATATAGGTATATCTGTAGATTTTGCTATTTTTTCTTTACATATTGCTGGTATTTCTTCTATTATAGGTGCAATTAATTTTATTGTTACTATTTTTAATATGAAGAATATTATGTTAAAAATAGATCAGGTTTCTTTATTTCCGTGATCAATTTTAATTACTGCAGTTTTGTTATTATTATCTTTACCTGTTTTAGCAAGTGCAATTACTATATTATTAACTGATCGAAATTTAAATACTTCATTTTTTGATCCAATAGGAGGAGGGGATCCAATTTTATACCAACATTTATTT
>ZFMK-TIS-2597733
AATTTTATATTTCTTATTTGCTATATGAGCTGGAATATTAGGAACTTCATTAAGAATAATTATTCGTATAGAATTAGGTATACCTGGCCAGTTAATTGGTAATGATCAAATTTATAATTCTATTGTTACGGCTCATGCTTTTATTATAATTTTTTTTATAGTTATGCCATTTATAATTGGGGGATTTGGAAATTGATTGGTTCCTTTAATATTAGGGGCTCCTGATATAGCATTTCCTCGAATAAATAATATAAGATTTTGATTATTAATTCCTTCAATTATTATATTGTTATTAAGAAATTTTATAGATAATGGGGTTGGAACTGGTTGAACTGTTTACCCCCCTTTATCATCAAATTTAGGTCATATAGGGATATCAGTAGATTTTGCTATTTTTTCTTTACATATTGCAGGGGTTTCTTCTATTATGGGTGCAATTAATTTTATTGTAACAATTTTTAATATAAAAAATGTTATATTAAAAATGGATCAAATTTCTTTATTTCCATGATCTATTTTAATTACTGCTATTTTATTATTATTATCTTTACCTGTTTTAGCCAGAGCTATTACTATATTATTAACTGATCGAAATTTAAATACTTCATTTTTTGATCCCATAGGTGGGGGGGATCCAATTTTATATCAACATTTATTT
>ZFMK-TIS-2597734
AATTTTATATTTCTTATTTGCTATATGAGCTGGAATATTAGGAACTTCATTAAGAATAATTATTCGTATAGAATTAGGTATACCTGGCCAGTTAATTGGTAATGATCAAATTTATAATTCTATTGTTACGGCTCATGCTTTTATTATAATTTTTTTTATAGTTATGCCATTTATAATTGGGGGATTTGGAAATTGATTGGTTCCTTTAATATTAGGGGCTCCTGATATAGCATTTCCTCGAATAAATAATATAAGATTTTGATTATTAATTCCTTCAATTATTATATTGTTATTAAGAAATTTTATAGATAATGGGGTTGGAACTGGTTGAACTGTTTACCCCCCTTTATCATCAAATTTAGGGCATATAGGGATATCAGTAGATTTTGCTATTTTTTCTCTACATATTGCGGGGGTTTCTTCTATTATGGGTGCAATTAATTTTATTGTTACAATTTTTAATATAAAAAATGTTATATTAAAAATGGATCAAATTTCTTTATTTCCATGATCTATTTTAATTACTGCTATTTTATTATTATTATCTTTACCTGTTTTAGCTAGAGCTATTACTATATTATTAACTGATCGAAATTTAAATACTTCATTTTTTGATCCCATAGGTGGGGGGGATCCAATTTTATATCAACATTTATTT
>ZFMK-TIS-2598058
AATTTTATATTTCTTATTTGCTATATGAGCTGGAATATTAGGAACTTCATTAAGAATAATTATTCGTATAGAATTAGGTATACCTGGCCAGTTAATTGGTAATGATCAAATTTATAATTCTATTGTTACGGCTCATGCTTTTATTATAATTTTTTTTATAGTTATGCCATTTATAATTGGGGGATTTGGAAATTGATTGGTTCCTTTAATATTAGGGGCTCCTGATATAGCATTTCCTCGAATAAATAATATAAGATTTTGATTATTAATTCCTTCAATTATTATATTGTTATTAAGAAATTTTATAGATAATGGGGTTGGAACTGGTTGAACTGTTTATCCCCCTTTATCATCAAATTTAGGACATATAGGGATATCAGTAGATTTTGCTATTTTTTCTCTACATATTGCGGGGGTTTCTTCTATTATGGGTGCAATTAATTTTATTGTTACAATTTTTAATATAAAAAATGTTATATTAAAAATGGATCAAATTTCTTTATTTCCATGATCTATTTTAATTACTGCTATTTTATTATTATTATCTTTACCTGTTTTAGCTAGAGCTATTACTATATTATTAACTGATCGAAATTTAAATACTTCATTTTTTGATCCTATAGGTGGGGGGGATCCAATTTTATATCAACATTTATTT
>ZFMK-TIS-2602478
AATATTATATTTTTTATTTGCTATATGATCAGGAATATTAGGGACTTCTTTAAGAATAATTATTCGAATAGAATTAGGAATACCTGGTCAATTAATTGGAAATGATCAAATTTATAATTCTATTGTAACTGCACATGCTTTTATTATAATTTTTTTTATAGTTATACCATTTATAATTGGTGGATTTGGTAATTGATTAGTTCCATTAATATTAGGAGCTCCTGATATAGCATTTCCTCGAATAAATAATATAAGATTTTGATTATTAATTCCATCAATTATAATATTATTAATAAGAAATTTTATAGATATAGGTGTTGGAACAGGATGGACTGTTTATCCACCATTATCTTCAAATTTAGGACATATAGGAATATCAGTTGATTTTGCTATTTTTTCTTTACATATTGCTGGTATTTCTTCAATTATAGGAGCAATTAATTTTATTGTAACTATTTTAAATATAAAAAATAATTTATTAAAAATAGATCAAATTTCTTTATTTCCTTGATCTATTATAATTACTGCTATTTTATTATTATTATCTTTACCAGTTTTAGCTAGAGCAATTACTATATTATTAACAGATCGAAATTTAAATACTTCTTTTTTTGATCCTATAGGTGGTGGAGATCCTATTTTATATCAACATTTATTT
>ZFMK-TIS-2597726
TATATTATATTTTTTATTTGCTATATGGTGTGGAATATTAGGTACTTCTTTAAGAATAATTATTCGAATAGAATTAGGAATACCCGGGCAATTAATTGGTAATGATCAAATTTATAATTCAATTGTTACAGCTCATGCTTTTATTATAATTTTTTTTATAGTGATACCATTTATGATTGGGGGGTTTGGAAATTGGTTAGTTCCTTTAATATTAGGAGCTCCAGATATAGCATTTCCTCGAATAAATAATATAAGATTTTGATTATTACCCCCTTCAATTATTATATTATTATTAAGAAATTTTTTAGATAGTGGAGTAGGTACAGGTTGAACTGTGTATCCTCCTTTATCATCAAATTTAGGACATATAGGGATATCTGTAGATTTTGCTATTTTTTCTTTACATATTGCGGGTATTTCTTCAATTATAGGGGCAATTAATTTTATTGTAACTATTTTTTATATAAAGCATATTATATTAAGTATAGATCAAATTCCTTTATTTCCTTGGTCAATTTTGATTACTGCTATTTTATTATTGTTATCTTTACCTGTTTTAGCTAGTGCTATTACTATATTGTTAACAGATCGAAATTTAAATACTTCTTTTTTTGATCCAATAGGAGGTGGTGATCCAATTTTGTATCAACATTTATTT
>ZFMK-TIS-2598048
TATATTATATTTTTTATTTGCTATATGGTGTGGAATATTAGGTACTTCTTTAAGAATAATTATTCGAATAGAATTAGGAATACCCGGGCAATTAATTGGTAATGATCAAATTTATAATTCAATTGTTACAGCTCATGCTTTTATTATAATTTTTTTTATAGTGATACCATTTATGATTGGGGGGTTTGGAAATTGGTTAGTTCCTTTAATATTAGGAGCTCCAGATATAGCATTTCCTCGAATAAATAATATAAGATTTTGATTATTACCTCCTTCAATTATTATATTATTATTAAGAAATTTTTTAGATAGTGGAGTAGGTACAGGTTGAACTGTGTATCCTCCTTTATCATCAAATTTAGGACATATAGGGATATCTGTAGATTTTGCTATTTTTTCTTTACATATTGCGGGTATTTCTTCAATTATAGGGGCAATTAATTTTATTGTAACTATTTTTTATATAAAGCATATTATATTAAGTATAGATCAAATTCCTTTATTTCCTTGGTCAATTTTGATTACTGCTATTTTATTATTGTTATCTTTACCTGTTTTAGCTAGTGCTATTACTATATTGTTAACAGATCGAAATTTAAATACTTCTTTTTTTGATCCAATAGGAGGTGGTGATCCAATTTTGTATCAACATTTATTT
>ZFMK-TIS-2598049
TATATTATATTTTTTATATGCTATATGGTGTGGAATATTAGGTACTTCTTTAAGAATAATTATTCGAATAGAATTAGGAATACCCGGGCAATTAATTGGTAATGATCAAATTTATAATTCAATTGTTACAGCTCATGCTTTTATTATAATTTTTTTTATAGTGATACCATTTATGATTGGGGGGTTTGGAAATTGGTTAGTTCCTTTAATATTAGGAGCTCCAGATATAGCATTTCCTCGAATAAATAATATAAGATTTTGATTATTACCTCCTTCAATTATTATATTATTATTAAGAAATTTTTTAGATAGTGGAGTAGGTACAGGTTGAACTGTGTATCCTCCTTTATCATCAAATTTAGGACATATAGGGATATCTGTAGATTTTGCTATTTTTTCTTTACATATTGCGGGTATTTCTTCAATTATAGGGGCAATTAATTTTATTGTAACTATTTTTTATATAAAGCATATTATATTAAGTATAGATCAAATTCCTTTATTTCCTTGGTCAATTTTGATTACTGCTATTTTATTATTGTTATCTTTACCTGTTTTAGCTAGTGCTATTACTATATTGTTAACAGATCGAAATTTAAATACTTCTTTTTTTGATCCAATAGGAGGTGGTGATCCAATTTTGTATCAACATTTATTT
>ZFMK-TIS-2597738
TATATTATATTTTTTATTTGCTATATGGTCTGGTATATTAGGTACTTCTTTGAGTATAATTATTCGTATGGAGTTGGGAATACCTGGTCAATTAATTGGAAATGATCAAATTTATAATTCTATTGTTACTGCACATGCTTTTATTATAATTTTTTTTATGGTTATACCTTTTATGATTGGAGGATTTGGAAATTGGTTAGTTCCTTTAATATTGGGGGCTCCTGATATATCTTTTCCTCGTATAAATAATATAAGTTTTTGATTATTACCTCCTTCTTTAATTATGTTATTATTAAGTAATTTTATAGATAATGGTGTTGGTACTGGATGAACTGTCTATCCTCCTTTATCTTCAAATTTAGGTCATATAGGTATGTCTGTTGATTTTGCTATTTTTTCTTTACATATTGCTGGAATTTCTTCAATTATAGGTGCTATTAATTTTATTGTTACTATTTTGAATATAAAAAATTTTATGTTAAAGATAGATCAAGTTTCTTTATTTCCATGATCAATTTTAATTACAGCAGTGTTATTATTACTTTCATTACCTGTTTTAGCTAGTGCTATTACAATATTATTGACTGATCGTAATTTAAATACATCTTTTTTTGATCCTATAGGTGGGGGGGATCCTATTTTATATCAACATTTATTT
>ZFMK-TIS-2597739
TATATTATATTTTTTATTTGCTATATGGTCTGGTATATTAGGTACTTCTTTGAGTATAATTATTCGTATGGAGTTGGGAATACCTGGTCAATTAATTGGAAATGATCAAATTTATAATTCTATTGTTACTGCACATGCTTTTATTATAATTTTTTTTATGGTTATACCTTTTATGATTGGAGGATTTGGAAATTGGTTAGTTCCTTTAATATTGGGGGCTCCTGATATATCTTTTCCTCGTATAAATAATATAAGTTTTTGATTATTACCTCCTTCTTTAATTATGTTATTATTAAGTAATTTTATAGATAATGGTGTTGGTACTGGATGAACTGTCTATCCTCCTTTATCTTCAAATTTAGGTCATATAGGTATGTCTGTTGATTTTGCTATTTTTTCTTTACATATTGCTGGAATTTCTTCAATTATAGGTGCTATTAATTTTATTGTTACTATTTTGAATATAAAAAATTTTATGTTAAAGATAGATCAAGTTTCTTTATTTCCATGATCAATTTTAATTACAGCAGTGTTATTATTACTTTCATTACCTGTTTTAGCTAGTGCTATTACAATATTATTGACTGATCGTAATTTAAATACATCTTTTTTTGATCCTATAGGTGGGGGGGATCCTATTTTATATCAACATTTATTT
>ZFMK-TIS-2597740
TATATTATATTTTTTATTTGCTATATGGTCTGGTATATTAGGTACTTCTTTGAGTATAATTATTCGTATGGAGTTGGGAATACCTGGTCAATTAATTGGAAATGATCAAATTTATAATTCTATTGTTACTGCACATGCTTTTATTATAATTTTTTTTATGGTTATACCTTTTATGATTGGAGGATTTGGAAATTGGTTAGTTCCTTTAATATTGGGGGCTCCTGATATATCTTTTCCTCGTATAAATAATATAAGTTTTTGATTATTACCTCCTTCTTTAATTATGTTATTATTAAGTAATTTTATAGATAATGGTGTTGGTACTGGATGAACTGTCTATCCTCCTTTATCTTCAAATTTAGGTCATATAGGTATGTCTGTTGATTTTGCTATTTTTTCTTTACATATTGCTGGAATTTCTTCAATTATAGGTGCTATTAATTTTATTGTTACTATTTTGAATATAAAAAATTTTATGTTAAAGATAGATCAAGTTTCTTTATTTCCATGATCAATTTTAATTACAGCAGTGTTATTATTACTTTCATTACCTGTTTTAGCTAGTGCTATTACAATATTATTGACTGATCGTAATTTAAATACATCTTTTTTTGATCCTATAGGTGGGGGGGATCCTATTTTATATCAACATTTATTT
>ZFMK-TIS-2598057
TATATTATATTTTTTATTTGCTATATGATCAGGCATATTAGGTACTTCTTTAAGTTTAATTATTCGAATGGAGTTAGGTATACCTGGTCAGTTAATTGGTAATGATCAGATTTATAATTCAATTGTTACTGCTCATGCTTTTATTATAATTTTTTTTATAGTTATGCCATTTATAATTGGAGGTTTTGGAAATTGATTGGTTCCTTTAATATTAGGAGCACCTGATATAGCATTTCCTCGAATGAATAATATAAGATTTTGGTTATTACCCCCTTCAATTATTTTATTATTATTGAGTAATTTTATAGATAGTGGTGTAGGTACAGGTTGGACAGTTTATCCTCCTTTATCTTCTAATCTGGGTCATATAGGAATATCTGTTGATTTTGCTATTTTTTCTCTACATATTGCTGGGGTTTCTTCAATTATAGGAGCAGTAAATTTTATTGTAACTATTTTTAATATAAAAAATTTTATATTAAAAATAGATCAGGTTTCTTTATTTCCTTGATCTGTTTTAATTACAGCAGTATTATTATTATTATCATTACCTGTTTTAGCTAGAGCTATTACTATATTATTAACAGATCGTAATTTAAATACTTCATTTTTTGATCCAATAGGAGGAGGGGATCCTATTTTGTATCAACATTTATTT
>ZFMK-TIS-2598059
AATTTTATATTTTATATTTGCTTTATGGGCCGGAATATTAGGTACATCTTTAAGCATAATTGTTCGTATAGAATTAGGGATACCTGGTCAATTAATTGGTAACGATCAAATTTATAATTCTATTGTTACTGCTCATGCTTTTGTTATAATTTTTTTTATAGTTATACCTTTTATGATTGGTGGATTTGGGAATTGATTGGTTCCTTTAATATTAGGGGCTCCTGATATAGCTTTTCCTCGGATAAATAATATAAGATTTTGATTACTTCCTCCTTCAATTATTATATTATTATTAAGAAATTTTTTAGATACTGGAGTAGGTACAGGATGAACAGTTTATCCTCCTTTATCATCTAATTTAGGTCATGCTGGAATTTCAGTTGATTTTGCTATTTTTTCTTTACATATTGCAGGTATTTCTTCAATTATAGGAGCTATTAATTTTATTGTTACAATTTTGAATATAAAAAATTCTATATTAAAAATAAATCAAATTTCTTTATTTCCGTGATCTATTTTAATTACTGCTATTTTATTACTTTTATCTTTACCTGTGTTAGCGGGTGCTATTACTATATTATTAACTGATCGAAATTTAAATACTTCTTTTTTTGATCCTATAGGGGGGGGAGATCCTATTTTATACCAACATTTATTT
>ZFMK-TIS-2598061
AATTTTATATTTTATATTTGCTTTATGGGCCGGAATATTAGGTACATCTTTAAGCATAATTGTTCGTATAGAATTAGGGATACCTGGTCAATTAATTGGTAACGATCAAATTTATAATTCTATTGTTACTGCTCATGCTTTTGTTATAATTTTTTTTATAGTTATACCTTTTATGATTGGTGGATTTGGGAATTGATTGGTTCCTTTAATATTAGGGGCTCCTGATATAGCTTTTCCTCGGATAAATAATATAAGATTTTGATTACTTCCTCCTTCAATTATTATATTATTATTAAGAAATTTTTTAGATACTGGAGTAGGTACAGGATGAACAGTTTATCCTCCTTTATCATCTAATTTAGGTCATGCTGGAATTTCAGTTGATTTTGCTATTTTTTCTTTACATATTGCAGGTATTTCTTCAATTATAGGAGCTATTAATTTTATTGTTACAATTTTGAATATAAAAAATTCTATATTAAAAATAAATCAAATTTCTTTATTTCCGTGATCTATTTTAATTACTGCTATTTTATTACTTTTATCTTTACCTGTGTTAGCGGGTGCTATTACTATATTATTAACTGATCGAAATTTAAATACTTCTTTTTTTGATCCTATAGGGGGGGGAGATCCTATTTTATACCAACATTTATTT
>ZFMK-TIS-2598060
AATTTTATATTTTATATTTGCTTTATGGGCCGGAATATTAGGTACATCTTTAAGTATAATTGTTCGTATAGAATTAGGGATACCTGGTCAATTAATTGGTAACGATCAAATTTATAATTCTATTGTTACTGCTCATGCTTTTGTTATAATTTTTTTTATAGTTATACCTTTTATGATTGGTGGATTTGGGAATTGATTGGTTCCTTTAATATTAGGGGCTCCTGATATAGCTTTTCCTCGGATAAATAATATAAGATTTTGATTACTTCCTCCTTCAATTATTATATTATTATTAAGAAATTTTTTAGATACTGGAGTAGGTACAGGATGAACAGTTTATCCTCCTTTATCATCTAATTTAGGTCATGCTGGAATTTCAGTTGATTTTGCTATTTTTTCTTTACATATTGCAGGTATTTCTTCAATTATAGGAGCTATTAATTTTATTGTTACAATTTTGAATATAAAAAATTCTATATTAAAAATAAATCAAATTTCTTTATTTCCGTGATCTATTTTAATTACTGCTATTTTATTACTTTTATCTTTACCTGTGTTAGCGGGTGCTATTACTATATTATTAACTGATCGAAATTTAAATACTTCTTTTTTTGATCCTATAGGGGGGGGAGATCCTATTTTATACCAACATTTATTT
>ZFMK-TIS-2598062
TATTTTATATTTTTTATTTGCTTTATGAGCTGGTATATTAGGAACATCTTTGAGAATAATTATTCGAATAGAGTTAGGAATAGCTGGTCAATTAATTGGAAATGATCAAATTTATAATTCAATTGTTACTGCTCATGCTTTTGTTATAATTTTTTTTATAGTTATACCTTTTATAATTGGTGGATTTGGAAATTGATTAGTTCCTTTAATATTAGGGGCTCCTGATATAGCTTTTCCTCGTATAAATAATATAAGATTTTGATTATTGCCTCCTTCTATTATTATATTATTATTAAGAAGGTTTATAGATACTGGGGTTGGTACGGGTTGAACTGTTTATCCTCCTTTATCTTCAAATGCTGGTCATATGGGAATATCTGTAGATTTAGCTATTTTTTCTTTGCATATTGCTGGAGTTTCTTCTATTATAGGAGCTATTAATTTTATTGTAACTATTTTAAATATAAGAAATTCAATATTAAAAATAAATCAAGTTTCTTTATTTCCTTGATCAATTTTAATTACAGCTATTTTATTACTTTTATCTTTACCTGTTTTAGCTGGTGCTATTACAATACTTTTAACTGATCGAAATTTAAATACTTCTTTTTTTGATCCTATAGGGGGAGGTGATCCTATTCTTTATCAGCATTTATTT
>ZFMK-TIS-2602448
TATTTTATATTTTTTATTTGCTTTATGAGCTGGTATATTAGGAACATCTTTGAGAATAATTATTCGAATAGAGTTAGGAATAGCTGGTCAATTAATTGGAAATGATCAAATTTATAATTCAATTGTTACTGCTCATGCTTTTGTTATAATTTTTTTTATAGTTATACCTTTTATAATTGGTGGATTTGGAAATTGATTAGTTCCTTTAATATTAGGGGCTCCTGATATAGCTTTTCCTCGTATAAATAATATAAGATTTTGATTATTGCCTCCTTCTATTATTATATTATTATTAAGAAGGTTTATAGATACTGGGGTTGGTACGGGTTGAACTGTTTATCCTCCTTTATCTTCAAATGCTGGTCATATGGGAATATCTGTAGATTTAGCTATTTTTTCTTTGCATATTGCTGGAGTTTCTTCTATTATAGGAGCTATTAATTTTATTGTAACTATTTTAAATATAAGAAATTCAATATTAAAAATAAATCAAGTTTCTTTATTTCCTTGATCAATTTTAATTACAGCTATTTTATTACTTTTATCTTTACCTGTTTTAGCTGGTGCTATTACAATACTTTTAACTGATCGAAATTTAAATACTTCTTTTTTTGATCCTATAGGGGGAGGTGATCCTATTCTTTATCAGCATTTATTT
>ZFMK-TIS-2595052
TATTTTATATTTTTTATTTGGTTTATGATCAGGAATAATAGGAACATCTTTAAGAATAATTATTCGTATAGAATTAGGTATGCCTGGACAATTAATTGGTAATGATCAAATTTATAATTCAATTGTAACTGCTCATGCTTTTGTAATAATTTTTTTTATAGTTATACCATTTATAATTGGAGGATTTGGAAATTGATTAGTTCCATTAATATTAGGAGCTCCAGATATAGCTTTTCCTCGAATAAATAATATAAGATTTTGATTATTACCTCCTTCAATAATATTATTAATTTTTAGAAATATTTTAGATTCTGGTGTTGGAACAGGTTGAACTGTTTATCCTCCTTTATCTTCAAATTTAGGTCATATAGGTTATTCAGTTGATTTAGCTATTTTCTCTTTACATATTGCAGGAATTTCTTCAATTATAGGAGCTATTAATTTTATTGTTACTATTTTTAATATAAAAAATAAAATATTAAAAATAAATCAAATTTCTTTATTTCCTTGATCAATTTTAATTACTGCAATTTTATTATTATTATCATTACCTGTTTTAGCTAGAGCTATTACTATATTATTAACAGATCGAAATTTAAATACAACTTTTTTTGATCCGATAGGAGGAGGAGATCCAATTTTATATCAACATTTATTT
>ZFMK-TIS-2598063
TATTTTATATTTTTTATTTGGTTTATGATCAGGAATAATAGGAACATCTTTAAGAATAATTATTCGTATAGAATTAGGTATACCTGGACAATTAATTGGTAATGATCAAATTTATAATTCAATTGTAACTGCTCATGCTTTTGTAATAATTTTTTTTATAGTTATACCATTTATAATTGGAGGATTTGGAAATTGATTAGTTCCATTAATATTAGGAGCTCCAGATATAGCTTTTCCTCGAATAAATAATATAAGATTTTGATTATTACCTCCTTCAATAATATTATTAATTTTTAGAAATATTTTAGATTCTGGTGTTGGAACAGGTTGAACTGTTTATCCTCCTTTATCTTCAAATTTAGGTCATATAGGTTATTCAGTTGATTTAGCTATTTTCTCTTTACATATTGCAGGAATTTCTTCAATTATAGGAGCTATTAATTTTATTGTTACTATTTTTAATATAAAAAATAAAATATTAAAAATAAATCAAATTTCTTTATTTCCTTGATCAATTTTAATTACTGCAATTTTATTATTATTATCATTACCTGTTTTAGCTAGAGCTATTACTATATTATTAACAGATCGAAATTTAAATACAACTTTTTTTGATCCGATAGGAGGAGGAGATCCAATTTTATATCAACATTTATTT
>ZFMK-TIS-8011768
GATATTATATTTTATTTTTGCTATTTGATCGGGGATATTAGGTACTTCTTTGAGAATAATTATTCGAATAGAGTTAGGTATAGCGGGTCAATTAATTGGTAATGATCAAATTTATAATTCTATCGTTACTGCTCATGCTTTTGTAATAATTTTTTTTATAATTATGCCATTTATAATTGGGGGATTTGGGAATTGATTAGTTCCTTTAATATTGGGAGCTCCTGATATGGCTTTTCCGCGTATAAATAATATAAGATTTTGATTATTGCCCCCCTCAATTATAATGTTATTATTAAGTAATTTTATAGGTAGGGGGGTTGGTACGGGTTGGACAGTTTACCCTCCTCTATCTTCCAATTTAAGTCATATGGGTATATCCGTAGATTTAGCTATTTTTTCTTTACATATTGCAGGGGTTTCTTCTATTATAGGGGCTATTAATTTTATTGTAACAATTTATAATATAAAAAATTCAATATTAAAAATAGATCAAATTTCTTTATTTTCTTGATCAATTTTAATTACGGCAGTTTTATTATTATTGTCATTACCTGTTTTAGCTAGGGCAATTACAATATTATTAACAGATCGAAATTTAAATACAACATTTTTTGATCCAAGTGGGGGAGGGGATCCAATTTTATATCAACATTTATTT
>ZFMK-TIS-2595006
TATATTATATTTTATATTTGCTATATGGGCTGGTATATTAGGTACTTCAATAAGGATAATTATTCGTATGGAATTAGGAATACCTGGTCAATTAATTGGTAATGATCAAATTTATAATTCTATTGTTACTGCTCATGCTTTTATTATGATTTTTTTTATAGTAATACCTTTTATAATTGGAGGTTTTGGTAATTGATTAATTCCTTTAATATTAGGAGCTCCTGATATGGCATTTCCTCGGATAAATAATATAAGTTTTTGATTATTACCTCCTTCTATTTTTATATTAATTTTAAGAAGTGTTTTTGATTCGGGAGCAGGTACTGGATGAACAGTATATCCTCCTTTATCTTCAAATTTAAGTCATATAGGATATTCAGTTGATATGGCTATTTTTTCTTTACATATTGCAGGAGTTTCTTCTATTATAGGGGCAATTAATTTTATTGTAACTATTTTGAATATACATAATAAAATATTAAATTTAGATCAAATTTCATTATTTTCTTGATCTGTATTAATTACAGCTATTTTATTATTATTATCTTTGCCTGTTTTAGCTGGGGCTATTACAATATTATTAACTGATCGTAATTTAAATACTACATTTTTTAATCCTTTGGGTGGAGGAGATCCAATTTTATATCAACATTTATTT
>ZFMK-TIS-2602444
TATATTATATTTTATATTTGCTATATGGGCTGGTATATTAGGTACTTCAATAAGGATAATTATTCGTATGGAATTAGGAATACCTGGTCAATTAATTGGTAATGATCAAATTTATAATTCTATTGTTACTGCTCATGCTTTTATTATGATTTTTTTTATAGTAATACCTTTTATAATTGGAGGTTTTGGTAATTGATTAATTCCTTTAATATTAGGAGCTCCTGATATGGCATTTCCTCGGATAAATAATATAAGTTTTTGATTATTACCCCCTTCTATTTTTATATTAATTTTAAGAAGTGTTTTTGATTCGGGAGCAGGTACTGGATGAACAGTATATCCTCCTTTATCTTCAAATTTAAGTCATATAGGATATTCAGTTGATATGGCTATTTTTTCTTTACATATTGCAGGAGTTTCTTCTATTATAGGGGCAATTAATTTTATTGTAACTATTTTGAATATACATAATAAAATATTAAATTTAGATCAAATTTCATTATTTTCTTGATCTGTATTAATTACAGCTATTTTATTATTATTATCTTTGCCTGTTTTAGCTGGGGCTATTACAATATTATTAACTGATCGTAATTTAAATACTACATTTTTTAATCCTTTGGGTGGAGGAGATCCAATTTTATATCAACATTTATTT
>ZFMK-TIS-2595069
AATATTATATTTTATATTTGCTATATGAGCTGGTATATTAGGATCTTCAATAAGAATAATTATTCGTATAGAATTAGGAATACCTGGACAATTAATTGGAAATGATCAGATTTATAATTCTATTGTTACTGCTCATGCTTTTATTATAATTTTTTTTATAGTTATACCTTTTATAATTGGAGGTTTTGGTAATTGATTAATTCCTTTAATATTAGGAGCTCCTGATATGGCATTTCCTCGAATAAATAATATAAGTTTTTGATTATTACCTCCTTCTATTTTTATATTAATTTTAAGAAGTATTTTTGATTCAGGGGCAGGAACTGGATGAACAGTTTATCCTCCTTTATCTTCAAATTTAAGTCATATAGGATATTCAGTAGATATAGCTATTTTTTCTTTACATATTGCTGGAGTTTCTTCTATTATAGGAGCAATTAATTTTATTGTTACTATTTTAAATATACATAATAAAATATTAAATTTAGATCAAATTTCATTATTTTCTTGATCTGTATTAATTACAGCTATTTTATTATTATTATCTTTACCTGTTTTAGCTGGAGCTATTACAATATTATTAACTGATCGTAATTTAAACACTACATTTTTTAATCCTTTAGGAGGGGGAGATCCAATTTTATATCAACATTTATTT
>ZFMK-TIS-2595070
AATATTATATTTTATATTTGCTATATGAGCTGGTATATTAGGATCTTCAATAAGAATAATTATTCGTATAGAATTAGGAATACCTGGACAATTAATTGGAAATGATCAGATTTATAATTCTATTGTTACTGCTCATGCTTTTATTATAATTTTTTTTATAGTTATACCTTTTATAATTGGAGGTTTTGGTAATTGATTAATTCCTTTAATATTAGGAGCTCCTGATATGGCATTTCCTCGAATAAATAATATAAGTTTTTGATTATTACCTCCTTCTATTTTTATATTAATTTTAAGAAGTATTTTTGATTCAGGGGCAGGAACTGGATGAACAGTTTATCCTCCTTTATCTTCAAATTTAAGTCATATAGGATATTCAGTAGATATAGCTATTTTTTCTTTACATATTGCTGGAGTTTCTTCTATTATAGGAGCAATTAATTTTATTGTTACTATTTTAAATATACATAATAAAATATTAAATTTAGATCAAATTTCATTATTTTCTTGATCTGTATTAATTACAGCTATTTTATTATTATTATCTTTACCTGTTTTAGCTGGAGCTATTACAATATTATTAACTGATCGTAATTTAAACACTACATTTTTTAATCCTTTAGGAGGGGGAGATCCAATTTTATATCAACATTTATTT
>ZFMK-TIS-2595041
AATATTATATTTTATATTTGCTATATGGGCAGGAATATTAGGAACTTCAATAAGAATAATTATTCGTATAGAATTAGGTATGCCTGGTCAATTAATTGGAAATGATCAGATTTATAATTCTATTGTTACAGCTCATGCTTTTATTATAATTTTTTTTATAGTTATACCTTTTATAATTGGGGGTTTTGGAAATTGATTAATTCCTTTAATATTAGGTGCTCCTGATATAGCATTTCCTCGAATAAATAATATAAGATTTTGATTATTACCTCCATCTATTTTTATATTAATTATAAGAAGTATTTTTGATTCTGGTGCAGGAACTGGTTGAACAGTTTATCCTCCTTTATCTTCAAATTTAAGTCATATAGGATATTCAGTTGATATAGCTATTTTTTCTTTACATATTGCAGGAGTTTCTTCTATTATAGGAGCAATTAATTTTATTGTGACTATTTTAAATATACATAATAAAATATTAAATTTAGATCAAATTTCATTATTTTCTTGATCTGTATTAATTACAGCTATTTTATTATTATTATCTTTACCAGTTTTAGCTGGGGCTATTACAATATTATTAACTGATCGTAATTTAAATACTACATTTTTTAATCCTTTAGGTGGAGGAGATCCTATTTTATATCAACATTTATTT
>ZFMK-TIS-2603739
AATATTATATTTTATATTTGCTATATGAGCAGGAATATTAGGAACTTCAATAAGAATAATTATTCGAATAGAATTAGGTATACCTGGTCAATTAATTGGGAATGATCAAATTTATAATTCAATTGTTACTGCTCATGCTTTTATTATAATTTTTTTTATAGTTATACCTTTTATAATTGGAGGTTTTGGAAATTGATTAATTCCTTTAATATTAGGTGCACCTGATATAGCTTTTCCTCGAATAAATAATATAAGATTTTGATTATTACCTCCTTCTATTTTTATATTAATTTTAAGAAGTGTTTTTGATTCAGGAGCAGGAACTGGTTGAACAGTTTATCCTCCATTATCTTCAAATTTAAGTCATATAGGATATTCAGTTGATATAGCAATTTTTTCATTACATATTGCAGGAATTTCTTCTATTATAGGAGCAATTAATTTTATTGTAACTATTTTAAATATACATAATAAAATATTAAAATTAGATCAAATTTCATTATTTTCTTGATCTGTATTAATTACAGCTATTTTATTATTATTATCTTTACCAGTTTTAGCTGGAGCTATTACAATATTATTAACTGATCGTAATTTAAATACTACATTTTTTAATCCTTTAGGAGGAGGAGATCCAATTTTATATCAACATTTATTT
>ZFMK-TIS-2603583
AATATTATATTTTATATTTGCTATATGGGCTGGAATATTAGGATCTTCTATAAGAATAATTATTCGAATAGAATTAGGAATACCTGGACAATTAATTGGAAATGATCAAATTTATAATTCTATTGTTACTGCTCATGCTTTTATTATAATTTTTTTTATAGTTATACCTTTTATAATTGGAGGTTTTGGTAATTGATTAATTCCTTTAATATTAGGAGCACCTGATATAGCATTTCCTCGAATAAATAATATAAGATTTTGATTATTACCTCCTTCTATTTTTATATTAATTTTAAGAAGTGTATTTGATTCAGGAGCAGGAACTGGTTGAACAGTTTATCCACCTTTATCCTCAAATTTAAGTCATATAGGTTATTCAGTTGATATAGCAATTTTTTCTTTACATATTGCAGGAGTTTCTTCTATTATAGGGGCAATTAATTTTATTGTTACTATTTTAAATATACATAATAAAATATTAAAATTAGATCAAATTTCATTATTTTCTTGGTCTGTATTAATTACAGCTATTTTATTATTATTATCTTTACCAGTTTTAGCTGGAGCTATTACAATATTATTAACTGATCGTAATTTAAATACTACTTTTTTTAATCCTTTAGGTGGAGGGGATCCTATTTTATATCAACATCTATTT
>ZFMK-TIS-2603584
AATATTATATTTTATATTTGCTATATGGGCTGGAATATTAGGATCTTCTATAAGAATAATTATTCGAATAGAATTAGGAATACCTGGACAATTAATTGGAAATGATCAAATTTATAATTCTATTGTTACTGCTCATGCTTTTATTATAATTTTTTTTATAGTTATACCTTTTATAATTGGAGGTTTTGGTAATTGATTAATTCCTTTAATATTAGGAGCACCTGATATAGCATTTCCTCGAATAAATAATATAAGATTTTGATTATTACCTCCTTCTATTTTTATATTAATTTTAAGAAGTGTATTTGATTCAGGAGCAGGAACTGGTTGAACAGTTTATCCACCTTTATCCTCAAATTTAAGTCATATAGGTTATTCAGTTGATATAGCAATTTTTTCTTTACATATTGCAGGAGTTTCTTCTATTATAGGGGCAATTAATTTTATTGTTACTATTTTAAATATACATAATAAAATATTAAAATTAGATCAAATTTCATTATTTTCTTGGTCTGTATTAATTACAGCTATTTTATTATTATTATCTTTACCAGTTTTAGCTGGAGCTATTACAATATTATTAACTGATCGTAATTTAAATACTACTTTTTTTAATCCTTTAGGTGGAGGGGATCCTATTTTATATCAACATCTATTT
>ZFMK-TIS-2603738
GATATTATATTTTATATTTGCTATATGAGCAGGTATATTAGGTTCTTCAATAAGAATAATTATTCGAATAGAATTAGGTATACCAGGCCAATTAATTGGAAATGATCAAATTTATAATTCTATTGTAACTGCACATGCTTTTATTATAATTTTTTTTATAGTAATGCCTTTTATAATTGGAGGATTTGGTAATTGATTAATTCCTTTAATATTAGGTGCCCCCGATATAGCTTTCCCACGAATAAATAATATAAGGTTCTGATTATTACCACCCTCTATTTTTATATTAATCTTAAGAAGAATTTTTGATTCAGGGGCAGGGACTGGGTGAACAGTTTACCCTCCTCTATCTTCTAATTTAAGTCATATAGGATATTCTGTTGATATAGCTATTTTTTCTTTACATATTGCCGGTGTATCTTCAATTATGGGAGCTATTAACTTTATTGTTACTATTCTAAATATACATAACAAAATACTAAAATTAGATCAAATTTCATTATTTTCATGATCGGTATTAATTACTGCTATTTTATTATTATTGTCATTACCTGTATTAGCAGGAGCTATTACAATACTATTAACTGACCGTAATTTAAATACAACTTTCTTTAATCCTTTAGGAGGAGGAGATCCTATTTTATATCAACATTTATTC
>ZFMK-TIS-2597727
TGTTCTATATTTTATATTTGCTATATGGGCAGGAATAATTGGAACTTCCCTTAGAATAATTATTCGATTAGAATTAGGAACTCCAGGTCAATTAATTGGAAATGATCAAATTTACAATTCAATTGTTACAGCTCATGCATTTATTATAATTTTTTTTATAGTTATACCATTTATAATTGGAGGATTTGGAAATTGACTAATTCCACTTATATTAGGAGCACCTGATATGGCCTTCCCTCGAATAAATAATATAAGATTTTGATTATTACCACCATCAATTTTAATATTAATTTTTAGAAATATCTTTGATTCAGGAGTTGGAACAGGTTGAACTGTTTACCCTCCTCTATCCTCTATTTTAGGACATAGAGGATGTTCAGTAGATATATCAATTTTTTCCCTTCATATTGCTGGAATTTCATCTATTATAGGAGCAATTAATTTTATTGTCACAATTAAAAATATACACAATGAAAAATTAAATTTAGATCAAATCTCTTTATTTCCATGATCTATTATAATTACAGCAATTCTATTATTATTATCCTTACCAGTTTTAGCCAGAGCTATTACTATACTTTTAACTGATCGAAATATCAATACAACATTTTTTGATCCAATAGGAGGAGGAGATCCAATTTTATATCAACACTTATTC
>ZFMK-TIS-2597729
TGTTCTATATTTTATATTTGCTATATGGGCAGGAATAATTGGAACTTCCCTTAGAATAATTATTCGATTAGAATTAGGAACTCCAGGTCAATTAATTGGAAATGATCAAATTTACAATTCAATTGTTACAGCTCATGCATTTATTATAATTTTTTTTATAGTTATACCATTTATAATTGGAGGATTTGGAAATTGACTAATTCCACTTATATTAGGAGCACCTGATATGGCCTTCCCTCGAATAAATAATATAAGATTTTGATTATTACCACCATCAATTTTAATATTAATTTTTAGAAATATCTTTGATTCAGGAGTTGGAACAGGTTGAACTGTTTACCCTCCTCTATCCTCTATTTTAGGACATAGAGGATGTTCAGTAGATATATCAATTTTTTCCCTTCATATTGCTGGAATTTCATCTATTATAGGAGCAATTAATTTTATTGTCACAATTAAAAATATACACAATGAAAAATTAAATTTAGATCAAATCTCTTTATTTCCATGATCTATTATAATTACAGCAATTCTATTATTATTATCCTTACCAGTTTTAGCCAGAGCTATTACTATACTTTTAACTGATCGAAATATCAATACAACATTTTTTGATCCAATAGGAGGAGGAGATCCAATTTTATATCAACACTTATTC
>ZFMK-TIS-2597728
TGTTCTATATTTTATATTTGCTATATGGGCAGGAATAATTGGAACTTCCCTTAGAATAATTATTCGATTAGAATTAGGAACTCCAGGTCAATTAATTGGAAATGATCAAATTTACAATTCAATTGTTACAGCTCATGCATTTATTATAATTTTTTTTATAGTTATACCATTTATAATTGGAGGATTTGGAAATTGACTAATTCCACTTATATTAGGAGCACCTGATATGGCCTTCCCTCGAATAAATAATATAAGATTTTGATTATTACCACCATCAATTTTAATATTAATTTTTAGAAATATCTTTGATTCAGGAGTTGGAACAGGTTGAACTGTTTATCCTCCTCTATCCTCTATTTTAGGACATAGAGGATGTTCAGTAGATATATCAATTTTTTCCCTTCATATTGCTGGAATTTCATCTATTATAGGAGCAATTAATTTTATTGTCACAATTAAAAATATACACAATGAAAAATTAAATTTAGATCAAATCTCTTTATTTCCATGATCTATTATAATTACAGCAATTCTATTATTATTATCCTTACCAGTTTTAGCCAGAGCTATTACTATACTTTTAACTGATCGAAATATCAATACAACATTTTTTGATCCAATAGGAGGAGGAGATCCAATTTTATATCAACACTTATTC
>ZFMK-TIS-2597730
AATACTATATTTTATATTTGCAATATGAGCAGGAATAATTGGAACATCATTAAGAATAATTATTCGATTAGAACTTGGAACTCCAAGACAATTAATTGAAAATGATCAAATTTACAATTCAATTGTAACTGCTCATGCTTTTATTATAATCTTCTTTATAGTTATACCTTTTATAATTGGAGGATTTGGTAATTGATTAGTTCCTTTAATATTAGGAGCACCTGATATAGCATTTCCACGAATAAATAATATAAGATTTTGATTATTACCTCCTTCAATCACAATACTAATTTTTAGAAATATTTTTGATTCAGGAGTTGGGACAGGATGAACTGTTTATCCTCCATTATCATCTACTTTAGGGCATAGAGGATCTTCAGTAGATTTATCAATTTTTTCTCTTCATATTGCAGGAATTTCATCTATTATAGGAGCTATTAATTTTATTGTAACAATTAAAAATATACATAATGATAAATTAAAATTTGAACAAATCTCTTTATTTCCTTGATCAATTATAATTACCGCAATTTTATTATTATTATCACTTCCTGTATTAGCAAGAGCTATCACAATATTATTAACAGACCGAAATTTAAATACAACATTTTTTGACCCAATAGGGGGTGGAGATCCAATTTTATATCAACATCTATTT
>ZFMK-TIS-2597731
AATACTATATTTTATATTTGCAATATGAGCAGGAATAATTGGAACATCATTAAGAATAATTATTCGATTAGAACTTGGAACTCCAAGACAATTAATTGAAAATGATCAAATTTACAATTCAATTGTAACTGCTCATGCTTTTATTATAATCTTCTTTATAGTTATACCTTTTATAATTGGAGGATTTGGTAATTGATTAGTTCCTTTAATATTAGGAGCACCTGATATAGCATTTCCACGAATAAATAATATAAGATTTTGATTATTACCTCCTTCAATCACAATACTAATTTTTAGAAATATTTTTGATTCAGGAGTTGGGACAGGATGAACTGTTTATCCTCCATTATCATCTACTTTAGGACATAGAGGATCTTCAGTAGATTTATCAATTTTTTCTCTTCATATTGCAGGAATTTCATCTATTATAGGAGCTATTAATTTTATTGTAACAATTAAAAATATACATAATGATAAATTAAAATTTGAACAAATCTCTTTATTTCCTTGATCAATTATAATTACCGCAATTTTATTATTATTATCACTTCCTGTATTAGCAAGAGCTATCACAATATTATTAACAGACCGAAATTTAAATACAACATTTTTTGACCCAATAGGGGGTGGAGATCCAATTTTATATCAACATCTATTT
>ZFMK-TIS-2597732
AATACTATATTTTATATTTGCAATATGAGCAGGAATAATTGGAACATCATTAAGAATAATTATTCGATTAGAACTTGGAACTCCAAGACAATTAATTGAAAATGATCAAATTTACAATTCAATTGTAACTGCTCATGCTTTTATTATAATCTTCTTTATAGTTATACCTTTTATAATTGGAGGATTTGGTAATTGATTAGTTCCTTTAATATTAGGAGCACCTGATATAGCATTTCCACGAATAAATAATATAAGATTTTGATTATTACCTCCTTCAATCACAATACTAATTTTTAGAAATATTTTTGATTCAGGAGTTGGGACAGGATGAACTGTTTATCCTCCATTATCATCTACTTTAGGACATAGAGGATCTTCAGTAGATTTATCAATTTTTTCTCTTCATATTGCAGGAATTTCATCTATTATAGGAGCTATTAATTTTATTGTAACAATTAAAAATATACATAATGATAAATTAAAATTTGAACAAATCTCTTTATTTCCTTGATCAATTATAATTACCGCAATTTTATTATTATTATCACTTCCTGTATTAGCAAGAGCTATCACAATATTATTAACAGACCGAAATTTAAATACAACATTTTTTGACCCAATAGGGGGTGGAGATCCAATTTTATATCAACATCTATTT
>ZFMK-TIS-2598069
AATGTTATATTTTATATTTGCAATTTGATCAGGTATGGTTGGTTCTTCTTTAAGTTTAATTATTCGAATAGAATTAGGTACAGCAGGTCAAGTTATTGGTAATGATCAAATTTATAATTCTGTAGTAACTGCTCATGCTTTTATTATGATTTTTTTTATGGTTATACCTTTTATAATTGGTGGGTTTGGAAATTGATTAATTCCATTAATATTAGGATCTCCTGATATAGCTTTTCCTCGTATAAATAATATAAGATTTTGATTGTTGCCTCCGTCAATTATTATATTAATTTTAGGTAATATTTTTGATTCTGGGGTTGGTACAGGATGAACTATATATCCTCCTTTATCTTCAAATTTAGGACATATAGGTTGTTCAGTTGATATTTCAATTTTTTCTTTACATATTGCTGGTGTTTCTTCTATTATAGGAGCTATTAATTTTATTGTAACTATTAAAAATATAATTAATGTTGGTTTATCATTTGATCAAGTTCCATTGTTTGTTTGATCTGTGATAATTACTGCAATTTTATTATTATTATCATTACCAGTATTAGCAAGAGCTATCACAATATTATTAACGGATCGTAATTTAAATACTTCATTTTTTGATCCAAGAGGGGGAGGAGATCCTGTTTTATTTCAACATTTATTT
>ZFMK-TIS-2598070
AATGTTATATTTTATATTTGCAATTTGATCAGGTATGGTTGGTTCTTCTTTAAGTTTAATTATTCGAATAGAATTAGGTACAGCAGGTCAAGTTATTGGTAATGATCAAATTTATAATTCTGTAGTAACTGCTCATGCTTTTATTATGATTTTTTTTATGGTTATACCTTTTATAATTGGTGGGTTTGGAAATTGATTAATTCCATTAATATTAGGATCTCCTGATATAGCTTTTCCTCGTATAAATAATATAAGATTTTGATTGTTGCCTCCGTCAATTATTATATTAATTTTAGGTAATATTTTTGATTCTGGGGTTGGTACAGGATGAACTATATATCCTCCTTTATCTTCAAATTTAGGACATATAGGTTGTTCAGTTGATATTTCAATTTTTTCTTTACATATTGCTGGTGTTTCTTCTATTATAGGAGCTATTAATTTTATTGTAACTATTAAAAATATAATTAATGTTGGTTTATCATTTGATCAAGTTCCATTGTTTGTTTGATCTGTGATAATTACTGCAATTTTATTATTATTATCATTACCAGTATTAGCAAGAGCTATCACAATATTATTAACGGATCGTAATTTAAATACTTCATTTTTTGATCCAAGAGGGGGAGGAGATCCTGTTTTATTTCAACATTTATTT
>ZFMK-TIS-2598071
AATGTTATATTTTATATTTGCAATTTGATCAGGTATGGTTGGTTCTTCTTTAAGTTTAATTATTCGAATAGAATTAGGTACAGCAGGTCAAGTTATTGGTAATGATCAAATTTATAATTCTGTAGTAACTGCTCATGCTTTTATTATGATTTTTTTTATGGTTATACCTTTTATAATTGGTGGGTTTGGAAATTGATTAATTCCATTAATATTAGGATCTCCTGATATAGCTTTTCCTCGTATAAATAATATAAGATTTTGATTGTTGCCTCCGTCAATTATTATATTAATTTTAGGTAATATTTTTGATTCTGGGGTTGGTACAGGATGAACTATATATCCTCCTTTATCTTCAAATTTAGGACATATAGGTTGTTCAGTTGATATTTCAATTTTTTCTTTACATATTGCTGGTGTTTCTTCTATTATAGGAGCTATTAATTTTATTGTAACTATTAAAAATATAATTAATGTTGGTTTATCATTTGATCAAGTTCCATTGTTTGTTTGATCTGTGATAATTACTGCAATTTTATTATTATTATCATTACCAGTATTAGCAAGAGCTATCACAATATTATTAACGGATCGTAATTTAAATACTTCATTTTTTGATCCAAGAGGGGGAGGAGATCCTGTTTTATTTCAACATTTATTT
>ZFMK-TIS-2602446
AATGTTATATTTTATATTTGCAATTTGATCAGGTATGGTTGGTTCTTCTTTAAGTTTAATTATTCGAATAGAATTAGGTACAGCAGGTCAAGTTATTGGTAATGATCAAATTTATAATTCTGTAGTAACTGCTCATGCTTTTATTATGATTTTTTTTATGGTTATACCTTTTATAATTGGTGGGTTTGGAAATTGATTAATTCCATTAATATTAGGATCTCCTGATATAGCTTTTCCTCGTATAAATAATATAAGATTTTGATTGTTGCCTCCGTCAATTATTATATTAATTTTAGGTAATATTTTTGATTCTGGGGTTGGTACAGGATGAACTATATATCCTCCTTTATCTTCAAATTTAGGACATATAGGTTGTTCAGTTGATATTTCAATTTTTTCTTTACATATTGCTGGTGTTTCTTCTATTATAGGAGCTATTAATTTTATTGTAACTATTAAAAATATAATTAATGTTGGTTTATCATTTGATCAAGTTCCATTGTTTGTTTGATCTGTGATAATTACTGCAATTTTATTATTATTATCATTACCAGTATTAGCAAGAGCTATCACAATATTATTAACGGATCGTAATTTAAATACTTCATTTTTTGATCCAAGAGGGGGAGGAGATCCTGTTTTATTTCAACATTTATTT
>ZFMK-TIS-2603632
AGTTTTATATTTTATTTTTGCTATTTGATCAGGGATGGTTGGTTCATCTTTAAGATTAATTATTCGAATAGAGTTAGGTTCAGCAGGTCAAGTTATTGGAAATGATCAGATTTATAATTCTATTGTTACAGCTCATGCTTTTGTGATAATTTTTTTTATGGTTATACCTTTTATAATTGGTGGATTTGGAAACTGATTAATTCCTTTAATATTAGGATCTCCTGATATAGCTTTTCCCCGAATAAATAATATAAGATTTTGATTATTACCACCTTCAATTATTTTATTAATTTTAGGTAATGTATTTGATTCTGGTGTTGGTACAGGATGAACAATATATCCTCCATTATCTTCTAATTTAGGTCATATAGGATGTTCTGTTGATATTTCAATTTTTTCTTTACATATTGCAGGGGTATCTTCTATTATAGGGGCTATTAATTTTATTGTAACTATTAAGAATATAATTAATGTTGGTTTATATTTTGATCAAGTTCCTTTATTTGTTTGATCTGTTATAATTACTGCTATTTTATTATTATTATCATTACCTGTATTAGCTAGTGCAATTACTATATTATTAACAGATCGTAATTTAAATACTTCATTTTTTGATCCAAGTGGAGGAGGAGATCCAGTTTTATTTCAACATTTATTT
>ZFMK-TIS-2603656
AGTTTTATATTTTATTTTTGCTATTTGATCAGGGATGGTTGGTTCATCTTTAAGATTAATTATTCGAATAGAGTTAGGTTCAGCAGGTCAAGTTATTGGAAATGATCAGATTTATAATTCTATTGTTACAGCTCATGCTTTTGTGATAATTTTTTTTATGGTTATACCTTTTATAATTGGTGGATTTGGAAACTGATTAATTCCTTTAATATTAGGATCTCCTGATATAGCTTTTCCCCGAATAAATAATATAAGATTTTGATTATTACCACCTTCAATTATTTTATTAATTTTAGGTAATGTATTTGATTCTGGTGTTGGTACAGGATGAACAATATATCCTCCATTATCTTCTAATTTAGGTCATATAGGATGTTCTGTTGATATTTCAATTTTTTCTTTACATATTGCAGGGGTATCTTCTATTATAGGGGCTATTAATTTTATTGTAACTATTAAGAATATAATTAATGTTGGTTTATATTTTGATCAAGTTCCTTTATTTGTTTGATCTGTTATAATTACTGCTATTTTATTATTATTATCATTACCTGTATTAGCTAGTGCAATTACTATATTATTAACAGATCGTAATTTAAATACTTCATTTTTTGATCCAAGTGGAGGAGGAGATCCAGTTTTATTTCAACATTTATTT
>ZFMK-TIS-2603650
AGTTTTATATTTTATTTGTGCTATTTGATCAGGGATGGTTGGTTCATCTTTAAGATTAATTATTCGAATAGAGTTAGGTTCAGCAGGTCAAGTTATTGGAAATGATCAGATTTATAATTCTATTGTTACAGCTCATGCTTTTGTGATAATTTTTTTTATGGTTATACCTTTTATAATTGGTGGATTTGGAAACTGATTAATTCCTTTAATATTAGGATCTCCTGATATAGCTTTTCCCCGAATAAATAATATAAGATTTTGATTATTACCACCTTCAATTATTTTATTAATTTTAGGTAATGTATTTGATTCTGGTGTTGGTACAGGATGAACAATATATCCTCCATTATCTTCTAATTTAGGTCATATAGGATGTTCTGTTGATATTTCAATTTTTTCTTTACATATTGCAGGGGTATCTTCTATTATAGGGGCTATTAATTTTATTGTAACTATTAAGAATATAATTAATGTTGGTTTATATTTTGATCAAGTTCCTTTATTTGTTTGATCTGTTATAATTACTGCTATTTTATTATTATTATCATTACCTGTATTAGCTAGTGCAATTACTATATTATTAACAGATCGTAATTTAAATACTTCAATTTTTGATCCAAGTGGAGGAGGAGATCCAGTTTTATTTCAACATTTACTT
>ZFMK-TIS-2603655
TGTTATATATTTTATATTTGCTATATATTCAGGAATAATTGGTTCTTCACTTAGATTAATTATTCGAATAGAATTAGGTTCAGCAGGTCAAGTAATTGGTAATGATCAAATTTATAATTCTATTGTTACTGCACATGCTTTTATTATAATTTTTTTTATGGTTATACCTTTTATGATTGGTGGGTTTGGAAATTGATTAGTTCCTTTAATAATAGGATCTCCAGATATAGCTTTTCCCCGAATAAATAATATAAGATTTTGATTGTTACCTCCTTCAATTATTATATTGATTTTAGGTAATGTATTTGATTCAGGGGTAGGAACTGGTTGAACAATATATCCTCCATTATCTTCTAATTTAGGTCATGTTGGTTGTTCAGTTGATATTTCTATTTTTTCTTTACATATTGCAGGAGTTTCTTCAATTATAGGAGCAATTAATTTTATTGTAACAATTAAAAATATGATTAATGTTGGTTTATATTTTGATCAAATTCCATTGTTTGTTTGATCTGTTTTAATTACAGCTATTTTATTATTACTTTCATTACCTGTATTAGCTAGGGCAATTACTATGTTATTAACAGATCGAAATTTAAATACTTCTTTTTTTGATCCTAGAGGTGGTGGTGATCCTGTTTTATTTCAACATTTATTT
>ZFMK-TIS-2603659
TGTTATATATTTTATATTTGCTATATATTCAGGAATAATTGGTTCTTCACTTAGATTAATTATTCGAATAGAATTAGGTTCAGCAGGTCAAGTAATTGGTAATGATCAAATTTATAATTCTATTGTTACTGCACATGCTTTTATTATAATTTTTTTTATGGTTATACCTTTTATGATTGGTGGGTTTGGAAATTGATTAGTTCCTTTAATAATAGGATCTCCAGATATAGCTTTTCCCCGAATAAATAATATAAGATTTTGATTGTTACCTCCTTCAATTATTATATTGATTTTAGGTAATGTATTTGATTCAGGGGTAGGAACTGGTTGAACAATATATCCTCCATTATCTTCTAATTTAGGTCATGTTGGTTGTTCAGTTGATATTTCTATTTTTTCTTTACATATTGCAGGAGTTTCTTCAATTATAGGAGCAATTAATTTTATTGTAACAATTAAAAATATGATTAATGTTGGTTTATATTTTGATCAAATTCCATTGTTTGTTTGATCTGTTTTAATTACAGCTATTTTATTATTACTTTCATTACCTGTATTAGCTAGGGCAATTACTATGTTATTAACAGATCGAAATTTAAATACTTCTTTTTTTGATCCTAGAGGTGGTGGTGATCCTGTTTTATTTCAACATTTATTT
>ZFMK-TIS-2603660
TGTTATATATTTTATATTTGCTATATATTCAGGAATAATTGGTTCTTCACTTAGATTAATTATTCGAATAGAATTAGGTTCAGCAGGTCAAGTAATTGGTAATGATCAAATTTATAATTCTATTGTTACTGCACATGCTTTTATTATAATTTTTTTTATGGTTATACCTTTTATGATTGGTGGATTTGGAAATTGATTAGTTCCTTTAATAATAGGATCTCCAGATATAGCTTTTCCCCGAATAAATAATATAAGATTTTGATTATTACCTCCTTCAATTATTATATTGATTTTAGGTAATGTATTTGATTCAGGGGTAGGAACTGGTTGAACAATATATCCTCCATTATCTTCTAATTTAGGTCATGTTGGTTGTTCAGTTGATATTTCTATTTTTTCTTTACATATTGCAGGAGTTTCTTCAATTATAGGAGCAATTAATTTTATTGTAACAATTAAAAATATGATTAATGTTGGTTTATATTTTGATCAAATTCCATTGTTTGTTTGATCTGTTTTAATTACAGCTATTTTATTATTACTTTCATTACCTGTATTAGCTAGGGCAATTACTATGTTATTAACAGATCGAAATTTAAATACTTCTTTTTTTGATCCTAGAGGTGGTGGTGATCCTGTTTTATTTCAACATTTATTT
>ZFMK-TIS-2603651
AATATTATATTTTATTTTTGCTATATGATCAGGAATGGTAGGTTCTTCATTAAGTTTAATTATTCGAATAGAATTAGGAACAGCAGGACAGGTAATTGGTAATGATCAAATTTATAATTCAATTGTTACTGCCCATGCTTTTATTATAATTTTTTTTATAGTTATACCATTTATAATTGGTGGTTTTGGTAATTGATTAGTTCCATTAATATTAGGATCTCCTGATATGGCATTTCCTCGAATAAATAATATAAGGTTTTGATTATTACCACCTTCTATTATTATGTTAGTTTTAGGAAATATTTTTGATTCTGGAGTAGGTACAGGTTGAACAATGTATCCTCCTTTATCTTCTAATTTAGGTCATATGGGTTGTTCAGTAGATATTTCAATTTTTTCTTTGCATATTGCAGGAATTTCTTCAATTATAGGTGCAATTAATTTTATTGTTACTATCAAAAATATAATTAATGTTGGTTTATATTTTGATCAAGTTCCATTATTTGTTTGGTCAGTAATAATCACTGCAATTTTATTATTATTATCTTTGCCTGTATTAGCTAGTGCTATTACTATGTTATTAACTGATCGTAATTTGAATACTTCATTTTTTGATCCTAGAGGGGGCGGAGATCCTGTGTTATTTCAACATTTATTT
>ZFMK-TIS-2603653
AATATTATATTTTATTTTTGCTATATGATCAGGAATGGTAGGTTCTTCATTAAGTTTAATTATTCGAATAGAATTAGGAACAGCAGGACAGGTAATTGGTAATGATCAAATTTATAATTCAATTGTTACTGCCCATGCTTTTATTATAATTTTTTTTATAGTTATACCATTTATAATTGGTGGTTTTGGTAATTGATTAGTTCCATTAATATTAGGATCTCCTGATATGGCATTTCCTCGAATAAATAATATAAGGTTTTGATTATTACCACCTTCTATTATTATGTTAGTTTTAGGAAATATTTTTGATTCTGGAGTAGGTACAGGTTGAACAATGTATCCTCCTTTATCTTCTAATTTAGGTCATATGGGTTGTTCAGTAGATATTTCAATTTTTTCTTTGCATATTGCAGGAATTTCTTCAATTATAGGTGCAATTAATTTTATTGTTACTATCAAAAATATAATTAATGTTGGTTTATATTTTGATCAAGTTCCATTATTTGTTTGGTCAGTAATAATCACTGCAATTTTATTATTATTATCTTTGCCTGTATTAGCTAGTGCTATTACTATGTTATTAACTGATCGTAATTTGAATACTTCATTTTTTGATCCTAGAGGGGGCGGAGATCCTGTGTTATTTCAACATTTATTT
>ZFMK-TIS-2595005
AATAATATATTTTTTATTTGCATTATGAGCAGGAATAATTGGAACTTCATTAAGAATAATTATTCGAATAGAATTAGGATCTGTTTCTCAATTAATTGGAGACGATCAAATTTATAATACCTTAATTACTAGACATGCTTTTATTATAATTTTTTTTATAGTAATACCATTTATAATTGGAGGATTTGGAAATTGATTAGTTCCATTAATATTAGGAGCACCAGACATAGCATTCCCCCGAATAAATAATATAAGATTTTGATTATTAATTCCATCATTAAGATTATTAATCTTTAGAAGAATCACAGATACAGGAACAGGAACAGGATGAACTGTTTATCCCCCCCTTTCTTCATCACTTTATACAAGAGGTTACTCAGTAGATTTATCAATTTTTTCATTACATATCGCTGGAATCTCTTCAATTATAGGAGCAATTAATTTTATTGTAACTATTAAAAAAATACATAATAAAGAATTAAATTTTGATCAAGTAACATTATTCCCATGATCTATTTTTATTACAGCTATTCTTTTATTACTCTCTCTTCCTGTATTAGCAAGAGCAATTACTATATTATTAACAGATCGAAATTTTAATACATCTTTTTTTGATCCAAGAGGAGGAGGTGATCCAGTATTATATCAACATTTATTT
>ZFMK-TIS-2597744
AATAATATATTTTTTATTTGCATTATGAGCAGGAATAATTGGAACTTCATTAAGAATAATTATTCGAATAGAATTAGGATCTGTTTCTCAATTAATTGGAGACGATCAAATTTATAATACCTTAATTACTAGGCATGCTTTTATTATAATTTTTTTTATAGTAATACCATTTATAATTGGAGGATTTGGAAATTGATTAGTTCCATTAATATTAGGAGCACCAGATATAGCATTCCCCCGAATAAATAATATAAGATTTTGATTATTAATTCCATCATTAAGATTATTAATCTTTAGAAGAATCACAGATACAGGAACAGGAACAGGATGAACTGTTTATCCCCCTCTTTCTTCATCACTTTATACAAGAGGTTACTCAGTAGATTTATCAATTTTTTCATTACATATCGCTGGAATCTCTTCAATTATAGGAGCAATTAATTTTATTGTAACTATTAAAAAAATACATAATAAAGAATTAAATTTTGATCAAGTAACATTATTCCCATGATCTATTTTTATTACAGCTATTCTTTTATTACTATCCCTTCCTGTATTAGCAAGAGCAATTACTATATTATTAACAGATCGAAATTTTAATACATCTTTTTTTGATCCAAGAGGAGGAGGTGATCCAGTATTATATCAACATTTATTT
>ZFMK-TIS-2597745
AATAATATATTTTTTATTTGCATTATGAGCAGGAATAATTGGAACTTCATTAAGAATAATTATTCGAATAGAATTAGGATCTGTTTCTCAATTAATTGGAGACGATCAAATTTATAATACCTTAATTACTAGGCATGCTTTTATTATAATTTTTTTTATAGTAATACCATTTATAATTGGAGGATTTGGAAATTGATTAGTTCCATTAATATTAGGAGCACCAGATATAGCATTCCCCCGAATAAATAATATAAGATTTTGATTATTAATTCCATCATTAAGATTATTAATCTTTAGAAGAATCACAGATACAGGAACAGGAACAGGATGAACTGTTTATCCCCCTCTTTCTTCATCACTTTATACAAGAGGTTACTCAGTAGATTTATCAATTTTTTCATTACATATCGCTGGAATCTCTTCAATTATAGGAGCAATTAATTTTATTGTAACTATTAAAAAAATACATAATAAAGAATTAAATTTTGATCAAGTAACATTATTCCCATGATCTATTTTTATTACAGCTATTCTTTTATTACTATCCCTTCCTGTATTAGCAAGAGCAATTACTATATTATTAACAGATCGAAATTTTAATACATCTTTTTTTGATCCAAGAGGAGGAGGTGATCCAGTATTATATCAACATTTATTT
>ZFMK-TIS-2602486
AATAATATATTTTTTATTTGCATTATGAGCAGGAATAATTGGAACTTCACTAAGAATAATTATTCGAATAGAATTAGGATCTATTTCTCAATTAATTGGAGATGATCAAATTTATAATACCTTAATTACTAGACATGCATTTATTATAATTTTTTTTATAGTAATACCATTTATAATTGGAGGATTTGGAAATTGACTAGTTCCTTTAATATTAGGAGCACCTGATATAGCATTCCCTCGAATAAATAATATAAGATTTTGATTATTAATTCCATCATTAAGATTATTAATTTTTAGAAGAATTACAGATACAGGAACAGGAACAGGATGAACAGTTTATCCCCCCCTTTCTTCATCACTTTATACAAGAGGTTATTCAGTTGATTTATCAATTTTTTCATTACATATTGCTGGTATTTCTTCAATTATAGGAGCAATTAATTTTATTGTTACTATTAAAAAAATACATAATAAAGAATTAAATTTTGATCAAGTAACATTATTTCCATGATCAATTTTTATTACAGCTATTCTTTTATTACTTTCTTTACCTGTATTAGCAAGAGCTATTACTATATTATTAACAGATCGAAATTTTAATACATCTTTTTTTGACCCAAGGGGAGGAGGTGATCCAGTTTTATATCAACATTTATTT
>ZFMK-TIS-2597741
TATAATATATTTTTTATTTGCACTATGAGCTGGAATAATTGGAACTTCATTAAGAATAATTATTCGAATAGAATTAGGAACTGTATCCCAATTAATTGGAGATGACCAAATTTATAATACTTTAATTACTAGACATGCTTTTATTATAATTTTTTTTATAGTAATACCATTTATAATTGGAGGATTTGGAAATTGACTAGTACCATTAATATTAGGAGCACCAGATATAGCATTCCCCCGAATAAATAATATAAGATTTTGATTATTAATTCCATCACTAAGAATACTAATTTTTAGAAGTATTACTGATACAGGAACAGGAACAGGATGAACAGTTTATCCCCCACTTTCATCATCATTATATACAAGAGGTTATTCAGTTGATTTATCTATTTTTTCACTTCATATTGCAGGAATTTCCTCTATTATAGGAGCAATTAATTTTATTGTTACTATTAAAAAAATACATAACAAAGAATTAAATTTTGACCAAGTAACATTATTTCCTTGATCAATTTTCATTACAGCTATTTTATTACTATTATCTCTTCCAGTTTTAGCTAGAGCCATTACTATATTATTAACAGATCGAAATTTTAATACATCATTTTTTGATCCAAGGGGGGGAGGAGATCCAGTTCTATACCAACACTTATTC
>ZFMK-TIS-2597742
TATAATATATTTTTTATTTGCACTATGAGCTGGAATAATTGGAACTTCATTAAGAATAATTATTCGAATAGAATTAGGAACTGTATCCCAATTAATTGGAGATGACCAAATTTATAATACTTTAATTACTAGACATGCTTTTATTATAATTTTTTTTATAGTAATACCATTTATAATTGGAGGATTTGGAAATTGACTAGTACCATTAATATTAGGAGCACCAGATATAGCATTCCCCCGAATAAATAATATAAGATTTTGATTATTAATTCCATCACTAAGAATACTAATTTTTAGAAGTATTACTGATACAGGAACAGGAACAGGATGAACAGTTTATCCCCCACTTTCATCATCATTATATACAAGAGGTTATTCAGTTGATTTATCTATTTTTTCACTTCATATTGCAGGAATTTCCTCTATTATAGGAGCAATTAATTTTATTGTTACTATTAAAAAAATACATAACAAAGAATTAAATTTTGACCAAGTAACATTATTTCCTTGATCAATTTTCATTACAGCTATTTTATTACTATTATCTCTTCCAGTTTTAGCTAGAGCCATTACTATATTATTAACAGATCGAAATTTTAATACATCATTTTTTGATCCAAGGGGGGGAGGAGATCCAGTTCTATACCAACACTTATTC
>ZFMK-TIS-2597743
TATAATATATTTTTTATTTGCACTATGAGCTGGAATAATTGGAACTTCATTAAGAATAATTATTCGAATAGAATTAGGAACTGTATCCCAATTAATTGGAGATGACCAAATTTATAATACTTTAATTACTAGACATGCTTTTATTATAATTTTTTTTATAGTAATACCATTTATAATTGGAGGATTTGGAAATTGACTAGTACCATTAATATTAGGAGCACCAGATATAGCATTCCCCCGAATAAATAATATAAGATTTTGATTATTAATTCCATCACTAAGAATACTAATTTTTAGAAGTATTACTGATACAGGAACAGGAACAGGATGAACAGTTTATCCCCCACTTTCATCATCATTATATACAAGAGGTTATTCAGTTGATTTATCTATTTTTTCACTTCATATTGCAGGAATTTCCTCTATTATAGGAGCAATTAATTTTATTGTTACTATTAAAAAAATACATAACAAAGAATTAAATTTTGACCAAGTAACATTATTTCCTTGATCAATTTTCATTACAGCTATTTTATTACTATTATCTCTTCCAGTTTTAGCTAGAGCCATTACTATATTATTAACAGATCGAAATTTTAATACATCATTTTTTGATCCAAGGGGGGGAGGAGATCCAGTTCTATACCAACACTTATTC
>ZFMK-TIS-2598073
TATAATATATTTTTTATTTGCACTATGAGCTGGAATAATTGGAACTTCATTAAGAATAATTATTCGAATAGAATTAGGAACTGTATCCCAATTAATTGGAGATGACCAAATTTATAATACTTTAATTACTAGACATGCTTTTATTATAATTTTTTTTATAGTAATACCATTTATAATTGGAGGATTTGGAAATTGACTAGTACCATTAATATTAGGAGCACCAGATATAGCATTCCCCCGAATAAATAATATAAGATTTTGATTATTAATTCCATCACTAAGAATACTAATTTTTAGAAGTATTACTGATACAGGAACAGGAACAGGATGAACAGTTTATCCCCCACTTTCATCATCATTATATACAAGAGGTTATTCAGTTGATTTATCTATTTTTTCACTTCATATTGCAGGAATTTCCTCTATTATAGGAGCAATTAATTTTATTGTTACTATTAAAAAAATACATAACAAAGAATTAAATTTTGACCAAGTAACATTATTTCCTTGATCAATTTTCATTACAGCTATTTTATTACTATTATCTCTTCCAGTTTTAGCTAGAGCCATTACTATATTATTAACAGATCGAAATTTTAATACATCATTTTTTGATCCAAGGGGGGGAGGAGATCCAGTTCTATACCAACACTTATTC
>ZFMK-TIS-2597817
AATAATATATTTTTTATTTGCATTATGAGCAGGAATAATTGGAACTTCATTAAGAATAATTATTCGAATAGAATTAGGAACAGTATCCCAACTAATTGGAGATGATCAAATTTATAATACTTTAATTACTAGACATGCTTTTATTATAATTTTTTTTATAGTAATACCATTCATAATTGGAGGATTTGGAAACTGGTTAGTCCCATTAATAATTGGAGCACCTGATATAGCATTTCCACGAATAAATAACATAAGATTTTGACTATTAATTCCATCATTAAGAATATTAATTTTTAGAAGTATTACAGATACAGGAACAGGAACAGGATGAACAGTATATCCACCACTTTCATCATCTTTATACACAAGAGGTTATTCAATTGACTTATCAATTTTCTCATTACATATTGCAGGAATTTCTTCTATTATAGGAGCAATTAATTTTATTGTTACTATTAAAAAAATACATAATAAAGAATTAAATTTTGATCAAGTAACACTATTTCCATGATCAATTTTTATTACAGCTATTCTTTTACTCCTATCTCTTCCAGTATTAGCTAGAGCTATTACTATATTATTAACAGATCGAAACTTTAATACATCTTTTTTTGATCCAAGAGGAGGGGGAGATCCAGTATTATATCAACATCTATTT
>ZFMK-TIS-2598072
AATAATATATTTTTTATTTGCATTATGAGCAGGAATAATTGGAACTTCATTAAGAATAATTATTCGAATAGAATTAGGAACAGTATCCCAACTAATTGGAGATGATCAAATTTATAATACTTTAATTACTAGACATGCTTTTATTATAATTTTTTTTATAGTAATACCATTCATAATTGGAGGATTTGGAAACTGGTTAGTCCCATTAATAATTGGAGCACCTGATATAGCATTTCCACGAATAAATAACATAAGATTTTGACTATTAATTCCATCATTAAGAATATTAATTTTTAGAAGTATTACAGATACAGGAACAGGAACAGGATGAACAGTATATCCACCACTTTCATCATCTTTATACACAAGAGGTTATTCAATTGACTTATCAATTTTCTCATTACATATTGCAGGAATTTCTTCTATTATAGGAGCAATTAATTTTATTGTTACTATTAAAAAAATACATAATAAAGAATTAAATTTTGATCAAGTAACACTATTTCCATGATCAATTTTTATTACAGCTATTCTTTTACTCCTATCTCTTCCAGTATTAGCTAGAGCTATTACTATATTATTAACAGATCGAAACTTTAATACATCTTTTTTTGATCCAAGAGGAGGGGGAGATCCAGTATTATATCAACATCTATTT
>ZFMK-TIS-2598074
AATAATATATTTTTTATTTGCATTATGAGCAGGAATAATTGGAACTTCATTAAGAATAATTATTCGAATAGAATTAGGAACAGTATCCCAACTAATTGGAGATGATCAAATTTATAATACTTTAATTACTAGACATGCTTTTATTATAATTTTTTTTATAGTAATACCATTCATAATTGGAGGATTTGGAAACTGGTTAGTCCCATTAATAATTGGAGCACCTGATATAGCATTTCCACGAATAAATAACATAAGATTTTGACTATTAATTCCATCATTAAGAATATTAATTTTTAGAAGTATTACAGATACAGGAACAGGAACAGGATGAACAGTATATCCACCACTTTCATCATCTTTATACACAAGAGGTTATTCAATTGACTTATCAATTTTCTCATTACATATTGCAGGAATTTCTTCTATTATAGGAGCAATTAATTTTATTGTTACTATTAAAAAAATACATAATAAAGAATTAAATTTTGATCAAGTAACACTATTTCCATGATCAATTTTTATTACAGCTATTCTTTTACTCCTATCTCTTCCAGTATTAGCTAGAGCTATTACTATATTATTAACAGATCGAAACTTTAATACATCTTTTTTTGATCCAAGAGGAGGGGGAGATCCAGTATTATATCAACATCTATTT
>ZFMK-TIS-2598075
AATAATATATTTTTTATTTGCATTATGAGCAGGAATAATTGGAACTTCATTAAGAATAATTATTCGAATAGAATTAGGAACAGTATCCCAACTAATTGGAGATGATCAAATTTATAATACTTTAATTACTAGACATGCTTTTATTATAATTTTTTTTATAGTAATACCATTCATAATTGGAGGATTTGGAAACTGGTTAGTCCCATTAATAATTGGAGCACCTGATATAGCATTTCCACGAATAAATAACATAAGATTTTGACTATTAATTCCATCATTAAGAATATTAATTTTTAGAAGTATTACAGATACAGGAACAGGAACAGGATGAACAGTATATCCACCACTTTCATCATCTTTATACACAAGAGGTTATTCAGTTGACTTATCAATTTTCTCATTACATATTGCAGGAATTTCTTCTATTATAGGAGCAATTAATTTTATTGTTACTATTAAAAAAATACATAATAAAGAATTAAATTTTGATCAAGTAACACTATTTCCATGATCAATTTTTATTACAGCTATTCTTTTACTCCTATCTCTTCCAGTATTAGCTAGAGCTATTACTATATTATTAACAGATCGAAACTTTAATACATCTTTTTTTGATCCAAGAGGAGGGGGAGATCCAGTATTATATCAACATCTATTT
>ZFMK-TIS-2597747
AATATTATATTTTTTATTTGCAATATGAGCAGGAATAATTGGTACATCATTAAGAATAATTATTCGAATAGAATTAGGAACAGTTACACAATTAATTGGAGATGATCAAATTTATAATACTTTAATTACCAGTCATGCATTTATTATAATTTTTTTTATAGTAATACCTTTTATAATTGGAGGATTTGGAAATTGATTAATTCCATTAATATTAGGAGCACCAGATATAGCATTTCCTCGAATAAATAATATAAGATTTTGACTATTAATCCCATCACTAAGATTATTAATTTTTAGAAGATTAACTGATACAGGAACAGGAACTGGATGAACAGTATACCCACCATTATCTTCTTCTTTATATACAAGAGGTTATTCAGTAGATTTATCAATTTTTTCTCTACATATTGCAGGAATTTCTTCAATTATAGGAGCAATTAATTTTATTGTAACTATTAAAAAAATACATAATAAAGAATTAAATTTTGATCAAGTTTCATTATTTCCTTGATCTATTATAATTACAGCAATTTTATTATTATTATCACTTCCAGTACTAGCAAGAGCTATTACAATATTATTAACAGATCGAAATTTTAATACATCATTCTTCGATCCAAGAGGAGGAGGAGATCCAGTTTTATATCAACATCTATTC
>ZFMK-TIS-2598286
AATATTATATTTTTTATTTGCAATATGAGCAGGAATAATTGGTACATCATTAAGAATAATTATTCGAATAGAATTAGGAACAGTTACACAATTAATTGGAGATGATCAAATTTATAATACTTTAATTACCAGTCATGCATTTATTATAATTTTTTTTATAGTAATACCTTTTATAATTGGAGGATTTGGAAATTGATTAATTCCATTAATATTAGGAGCACCAGATATAGCATTTCCTCGAATAAATAATATAAGATTTTGACTATTAATCCCATCACTAAGATTATTAATTTTTAGAAGATTAACTGATACAGGAACAGGAACTGGATGAACAGTATACCCACCATTATCTTCTTCTTTATATACAAGAGGTTATTCAGTAGATTTATCAATTTTTTCTCTACATATTGCAGGAATTTCTTCAATTATAGGAGCAATTAATTTTATTGTAACTATTAAAAAAATACATAATAAAGAATTAAATTTTGATCAAGTTTCATTATTTCCTTGATCTATTATAATTACAGCAATTTTATTATTATTATCACTTCCAGTACTAGCAAGAGCTATTACAATATTATTAACAGATCGAAATTTTAATACATCATTCTTCGATCCAAGAGGAGGAGGAGATCCAGTTTTATATCAACATCTATTC
>ZFMK-TIS-2598279
AATATTATATTTTTTATTTGCAATATGAGCAGGAATAATTGGTACATCACTAAGAATAATTATTCGAATAGAATTAGGAACAGTTACACAATTAATTGGAGATGATCAAATTTATAATACTTTAATTACCAGTCATGCATTTATTATAATTTTTTTTATAGTAATACCTTTTATAATTGGAGGATTTGGAAATTGATTAATTCCATTAATATTAGGAGCACCAGATATAGCATTTCCTCGAATAAATAACATAAGATTTTGACTATTAATTCCATCATTAAGATTATTAATTTTTAGAAGATTAACTGATACAGGAACAGGAACTGGATGAACAGTATATCCACCTTTATCTTCTTCTTTATATACAAGAGGTTATTCAGTTGATTTATCAATTTTTTCTCTACATATTGCAGGAATTTCTTCAATTATAGGAGCAATTAATTTTATTGTAACTATTAAAAAAATACATAATAAAGAATTAAATTTTGATCAAGTTTCATTATTTCCTTGATCTATTATAATTACAGCAATTTTACTATTATTATCACTTCCAGTTCTAGCAAGAGCTATTACAATATTATTAACAGATCGAAATTTTAATACATCATTCTTCGATCCAAGAGGAGGAGGAGATCCAGTTTTATATCAACATCTATTT
>ZFMK-TIS-2598290
AATATTATATTTTTTATTTGCAATATGAGCAGGAATAATTGGTACATCACTAAGAATAATTATTCGAATAGAATTAGGAACAGTTACACAATTAATTGGAGATGATCAAATTTATAATACTTTAATTACCAGTCATGCATTTATTATAATTTTTTTTATAGTAATACCTTTTATAATTGGAGGATTTGGAAATTGATTAATTCCATTAATATTAGGAGCACCAGATATAGCATTTCCTCGAATAAATAACATAAGATTTTGACTATTAATTCCATCATTAAGATTATTAATTTTTAGAAGATTAACTGATACAGGAACAGGAACTGGATGAACAGTATATCCACCTTTATCTTCTTCTTTATATACAAGAGGTTATTCAGTTGATTTATCAATTTTTTCTCTACATATTGCAGGAATTTCTTCAATTATAGGAGCAATTAATTTTATTGTAACTATTAAAAAAATACATAATAAAGAATTAAATTTTGATCAAGTTTCATTATTTCCTTGATCTATTATAATTACAGCAATTTTACTATTATTATCACTTCCAGTTCTAGCAAGAGCTATTACAATATTATTAACAGATCGAAATTTTAATACATCATTCTTCGATCCAAGAGGAGGAGGAGATCCAGTTTTATATCAACATCTATTT
>ZFMK-TIS-2598291
AATATTATATTTTTTATTTGCAATATGAGCAGGAATAATTGGTACATCACTAAGAATAATTATTCGAATAGAATTAGGAACAGTTACACAATTAATTGGAGATGATCAAATTTATAATACTTTAATTACCAGTCATGCATTTATTATAATTTTTTTTATAGTAATACCTTTTATAATTGGAGGATTTGGAAATTGATTAATTCCATTAATATTAGGAGCACCAGATATAGCATTTCCTCGAATAAATAACATAAGATTTTGACTATTAATTCCATCATTAAGATTATTAATTTTTAGAAGATTAACTGATACAGGAACAGGAACTGGATGAACAGTATATCCACCTTTATCTTCTTCTTTATATACAAGAGGTTATTCAGTTGATTTATCAATTTTTTCTCTACATATTGCAGGAATTTCTTCAATTATAGGAGCAATTAATTTTATTGTAACTATTAAAAAAATACATAATAAAGAATTAAATTTTGATCAAGTTTCATTATTTCCTTGATCTATTATAATTACAGCAATTTTACTATTATTATCACTTCCAGTTCTAGCAAGAGCTATTACAATATTATTAACAGATCGAAATTTTAATACATCATTCTTCGATCCAAGAGGAGGAGGAGATCCAGTTTTATATCAACATCTATTT
>ZFMK-TIS-2595854
AATTTTATATTTTTTAATTAGAATTTGATCGGGGATATTAGGATCTTCTTTGAGGATATTAATTCGAATTGAATTGGGAACTCCTGGGTCTTTAATTAATAATGATCAAATTTATAATTCAATTGTAACATCTCATGCATTTATTATAATTTTTTTTATAGTAATACCTTTTATAATTGGGGGATTTGGAAATTGATTAATTCCTTTAATAATTGGGGCCCCTGATATAGCTTTTCCTCGAATAAATAATATAAGGTTTTGATTAATTCCCCCTTCTTTAATTATTTTATTAATAAGAAATTATTTAAATAATGGGGTCGGAACTGGTTGAACTGTTTATCCACCTCTTTCATTAAATATTWGTCATAATGGATCTTCTGTTGATTTAGCAATTTTTTCTCTTCATATTGCAGGTGTATCTTCTATTATAGGATCAATTAATTTTATTGTAACAATTTTAAATATAAAAAATAAGTTTTTATCCATAGATAAATTATCTTTATTTACATGATCTATTTTAATTACAACAATTTTACTTTTAATATCATTACCTGTTTTAGCGGGGGCTATTACAATATTATTAACTGATCGAAATTTAAATACAACTTTTTTTGATCCAGCTGGGGGGGGTGATCCTATTTTATATCAACATTTATTT
>ZFMK-TIS-2603586
AATTTTATATTTTTTAATTAGAATTTGATCAGGAATATTAGGATCATCTTTAAGTATATTAATTCGAATTGAATTAGGAACTCCAGGATCTTTAATTAATAATGATCAAATTTATAATTCAATTGTTACATCTCATGCATTTATTATAATTTTTTTTATAGTTATACCTTTTATAATTGGTGGATTTGGAAATTGATTAATTCCTTTAATAATTGGAGCCCCAGATATAGCTTTCCCACGAATAAATAATATAAGATTTTGATTAATTCCTCCTTCTTTAATTATTTTATTAATAAGAAATTATTTAAATAATGGAGTAGGAACTGGATGAACTGTATATCCCCCCCTTTCTTTAAATATTAGACATAATGGATCTTCTGTTGATTTAGCAATTTTTTCACTTCATATTGCTGGGGTGTCTTCAATTATAGGATCAATTAATTTTATTGTTACAATTTTAAATATAAAAAATAAATTTTTAACAATAGATAAATTACCTTTATTTACGTGATCCATTTTAATTACAACAATTTTACTTTTAATATCTTTACCTGTTTTAGCTGGGGCTATCACAATATTATTAACAGATCGAAATTTAAATACAACTTTTTTTGATCCTGCTGGGGGTGGAGACCCAATTTTATATCAACATTTATTT
>ZFMK-TIS-2597758
TATTTTATATTTCTTAATAAGAATTTGATCAGGAATACTAGGATCTTCTTTAAGAATATTAATTTGAATTGAATTAGGAACCCCTGGATCTTTAATTAATAATGATCAAATTTATAATTCAATTGTAACATCTCATGCATTTATTATAATTTTTTTTATAGTAATACCATTTATAATTGGAGGATTTGGAAATTGATTAATTCCTTTAATAATTGGAGCTCCAGATATAGCTTTTCCTCGAATAAATAATATAAGATTTTGATTAATCCCGCCTTCTTTAATTATTTTATTAATAAGAAATTATTTAAATAACGGTGTAGGAACTGGGTGGACAGTATATCCCCCACTTTCATTAAATATTAGGCATAATGGATCATCAGTTGATTTAGCTATTTTTTCTTTACATATTGCAGGAGTATCATCCATTATAGGATCAATTAATTTTATTGTTACAATTTTAAATATAAAAAATAGATTTTTAATAATAGATAAATTATCTTTATTTACATGATCTATTTTAATTACTACAATTTTACTTTTAATATCCTTACCTGTTTTAGCAGGAGCTATTACAATATTATTAACTGATCGAAATTTAAATACAACTTTTTTTGACCCTGCTGGAGGAGGGGATCCAATTTTATATCAACATTTATTT
>ZFMK-TIS-2597759
TATTTTATATTTCTTAATAAGAATTTGATCAGGAATACTAGGATCTTCTTTAAGAATATTAATTCGAATTGAATTAGGAACCCCTGGATCTTTAATTAATAATGATCAAATTTATAATTCAATTGTAACATCTCATGCATTTATTATAATTTTTTTTATAGTAATACCATTTATAATTGGAGGATTTGGAAATTGATTAATTCCTTTAATAATTGGAGCTCCAGATATAGCTTTTCCTCGAATAAATAATATAAGATTTTGATTAATCCCGCCTTCTTTAATTATTTTATTAATAAGAAATTATTTAAATAACGGTGTAGGAACTGGGTGGACAGTATATCCCCCACTTTCATTAAATATTAGGCATAATGGATCATCAGTTGATTTAGCTATTTTTTCTTTACATATTGCAGGAGTATCATCCATTATAGGATCAATTAATTTTATTGTTACAATTTTAAATATAAAAAATAGATTTTTAATAATAGATAAATTATCTTTATTTACATGATCTATTTTAATTACTACAATTTTACTTTTAATATCCTTACCTGTTTTAGCAGGAGCTATTACAATATTATTAACTGATCGAAATTTAAATACAACTTTTTTTGACCCTGCTGGAGGAGGGGATCCAATTTTATATCAACATTTATTT
>ZFMK-TIS-2597760
TATTTTATATTTCTTAATAAGAATTTGATCAGGAATACTAGGATCTTCTTTAAGAATATTAATTCGAATTGAATTAGGGACCCCTGGATCTTTAATTAATAATGATCAAATTTATAATTCAATTGTAACATCTCATGCATTTATTATAATTTTTTTTATAGTAATACCATTTATAATTGGAGGATTTGGAAATTGATTAATTCCTTTAATAATTGGAGCTCCAGATATAGCTTTTCCTCGAATAAATAATATAAGATTTTGATTAATTCCACCTTCTTTAATTATTTTATTAATAAGAAATTATTTAAATAACGGTGTAGGAACTGGATGGACAGTATATCCCCCACTTTCATTAAATATTAGGCATAATGGATCATCAGTTGATTTAGCTATTTTTTCTTTACATATTGCAGGAGTATCATCCATTATAGGATCAATTAATTTTATTGTTACAATTTTAAATATAAAAAATAGATTTTTAATAATAGATAAATTATCTTTATTTACATGATCTATTTTAATTACTACAATTTTACTTTTAATATCCTTACCTGTTTTAGCAGGAGCTATTACAATATTATTAACTGATCGAAATTTAAATACAACTTTTTTTGACCCTGCTGGAGGAGGGGATCCAATTTTATATCAACATTTATTT
>ZFMK-TIS-2598076
AATTTTATACTTTTTAATTAGAGTATGATCAGGATTATTAGGATCTTCATTAAGAATAATAATTCGAATTGAATTAGGAACCCCAGGATCATTAATTAATAATGATCAAATTTATAATTCAATTGTAACAGCTCATGCATTTATTATAATTTTTTTTATAGTTATACCATTTATAATTGGTGGATTTGGAAATTGATTAATTCCTTTAATAATTGGAGCCCCTGATATAGCTTTTCCTCGAATAAATAATATAAGATTTTGATTAATTCCCCCTTCATTATTTATATTAATTTTAAGAAATATTCTAAATAATGGAGTAGGAACAGGATGAACAGTTTATCCTCCTCTTTCTTTAAATATTAGACATAGAGGATCTTCAGTTGATTTAGCTATTTTTTCTTTACATATTGCAGGAGTTTCTTCAATTATAGGGTCAATTAATTTTATTGTAACAATTTTAAATATAAAAAATAAATATTTAAGTATAGATAAATTATCTTTATTTTCATGATCAATTTTAATTACTACAATTTTATTATTAATATCTTTACCTGTTTTAGCTGGTGCAATCACTATATTATTAACAGATCGAAATTTAAATACAACATTTTTTGATCCAGCAGGAGGTGGGGACCCAATTTTATATCAACATTTATTT
>ZFMK-TIS-2597761
AATTTTATACTTTTTAATTAGAATTTGAGCCGGAATAGTAGGATCTTCTTTAAGAATAATTATTCGAATTGAATTAGGAACCCCCGGATCACTAATCAACAATGATCAAATTTATAACTCAATTATTACAGCCCATGCCTTTATTATAATTTTTTTTATAGTTATACCTTTTATAATTGGAGGATTTGGAAATTGATTAATTCCATTAATAATTGGAGCTCCTGATATAGCCTTTCCCCGAATAAATAATATAAGATTTTGATTAATTCCCCCTTCCTTATTCTTATTAATTTTAAGAAATTTATTAAATAATGGAGTAGGAACAGGATGAACAGTTTATCCCCCTTTATCATTAAATATAAGACATAGAGGATCATCAGTTGACTTAGCAATTTTTTCACTACATATTGCAGGAATATCCTCTATTATAGGATCAATTAACTTTATTGTAACTATCATAAATATAAAAAATAAATATTTAACAATAGATAAATTATCATTATTTACATGATCAATTTTAATTACAACTATTTTATTACTTATATCTCTACCAGTTCTAGCCGGAGCAATTACTATATTACTTACTGACCGAAACTTAAATACAACATTCTTTGACCCTGCAGGAGGAGGAGACCCAATTCTATATCAACATTTATTT
>ZFMK-TIS-2597762
AATTTTATACTTTTTAATTAGAATTTGAGCCGGAATAGTAGGATCTTCTTTAAGAATAATTATTCGAATTGAATTAGGAACCCCCGGATCACTAATCAACAATGATCAAATTTATAACTCAATTATTACAGCCCATGCCTTTATTATAATTTTTTTTATAGTTATACCTTTTATAATTGGAGGATTTGGAAATTGATTAATTCCATTAATAATTGGAGCTCCTGATATAGCCTTTCCCCGAATAAATAATATAAGATTTTGATTAATTCCCCCTTCCTTATTCTTATTAATTTTAAGAAATTTATTAAATAATGGAGTAGGAACAGGATGAACAGTTTATCCCCCTTTATCATTAAATATAAGACATAGAGGATCATCAGTTGACTTAGCAATTTTTTCACTACATATTGCAGGAATATCCTCTATTATAGGATCAATTAACTTTATTGTAACTATCATAAATATAAAAAATAAATATTTAACAATAGATAAATTATCATTATTTACATGATCAATTTTAATTACAACTATTTTATTACTTATATCTCTGCCAGTTCTAGCCGGAGCAATTACTATATTACTTACTGACCGAAACTTAAATACAACATTCTTTGACCCTGCAGGAGGAGGAGACCCAATTCTATATCAACATTTATTT
>ZFMK-TIS-2597755
AATTCTATACTTTTTAATAAGAATTTGATCAGGAATACTAGGGTCTTCTTTAAGAATAATTATTCGAATTGAATTAGGAACTCCAGGATCTTTAATTAATAATGATCAAATTTATAATTCTATTGTAACTGCTCATGCATTCATTATAATCTTTTTCATAGTTATACCTTTTATAATTGGAGGATTTGGAAATTGATTAATTCCATTAATAATTGGAAGACCTGATATAGCTTTCCCACGAATAAATAATATAAGATTTTGATTAATTCCTCCTTCCTTATTTATTTTAATCTTAAGAAATATTTTAAATAATGGAGTTGGAACAGGATGAACTGTTTATCCCCCCTTATCTTCAAATATTAGTCATAGAGGGTCATCCGTAGATTTAGCAATTTTTTCTTTACATATTGCAGGAGCCTCTTCAATTATAGGATCAATTAACTTTATTGTTACAATTTTAAATATAAAAAATAAATATTTATCAATAGAAAAATTACCTTTATTTGTTTGATCAATTTTAATTACAACAATTTTACTCCTATTATCTCTTCCTGTCCTAGCAGGAGCTATTACAATATTATTAACAGATCGAAATTTAAATACCTCTTTTTTTGATCCAGCAGGAGGGGGGGACCCAATTTTATATCAACATTTATTT
>ZFMK-TIS-2597756
AATTCTATACTTTTTAATAAGAATTTGATCAGGAATACTAGGGTCTTCTTTAAGAATAATTATTCGAATTGAATTAGGAACTCCAGGATCTTTAATTAATAATGATCAAATTTATAATTCTATTGTAACTGCTCATGCATTCATTATAATCTTTTTCATAGTTATACCTTTTATAATTGGAGGATTTGGAAATTGATTAATTCCATTAATAATTGGAAGACCTGATATAGCTTTCCCACGAATAAATAATATAAGATTTTGATTAATTCCTCCTTCCTTATTTATTTTAATCTTAAGAAATATTTTAAATAATGGAGTTGGAACAGGATGAACTGTTTATCCCCCCTTATCTTCAAATATTAGTCATAGAGGGTCATCCGTAGATTTAGCAATTTTTTCTTTACATATTGCAGGAGCCTCTTCAATTATAGGATCAATTAACTTTATTGTTACAATTTTAAATATAAAAAATAAATATTTATCAATAGAAAAATTACCTTTATTTGTTTGATCAATTTTAATTACAACAATTTTACTCCTATTATCTCTTCCTGTCCTAGCAGGAGCTATTACAATATTATTAACAGATCGAAATTTAAATACCTCTTTTTTTGATCCAGCAGGAGGGGGGGACCCAATTTTATATCAACATTTATTT
>ZFMK-TIS-2597757
AATTCTATACTTTTTAATAAGAATTTGATCAGGAATACTAGGGTCTTCTTTAAGAATAATTATTCGAATTGAATTAGGAACTCCAGGATCTTTAATTAATAATGATCAAATTTATAATTCTATTGTAACTGCTCATGCATTCATTATAATCTTTTTCATAGTTATACCTTTTATAATTGGAGGATTTGGAAATTGATTAATTCCATTAATAATTGGAAGACCTGATATAGCTTTCCCACGAATAAATAATATAAGATTTTGATTAATTCCTCCTTCCTTATTTATTTTAATCTTAAGAAATATTTTAAATAATGGAGTTGGAACAGGATGAACTGTTTATCCCCCCTTATCTTCAAATATTAGTCATAGAGGGTCATCCGTAGATTTAGCAATTTTTTCTTTACATATTGCAGGAGCCTCTTCAATTATAGGATCAATTAACTTTATTGTTACAATTTTAAATATAAAAAATAAATATTTATCAATAGAAAAATTACCTTTATTTGTTTGATCAATTTTAATTACAACAATTTTACTCCTATTATCTCTTCCTGTCCTAGCAGGAGCTATTACAATATTATTAACAGATCGAAATTTAAATACCTCTTTTTTTGATCCAGCAGGAGGGGGGGACCCAATTTTATATCAACATTTATTT
>ZFMK-TIS-2597763
AGTTTTATATTTTATAATTAGAATTTGATCAGGAATGTTAGGAGCATCATTAAGAATAATTATTCGAATTGAATTAGGAATACCAGGATCATTAATTGGAAATGATCAAATTTATAATTCAATTGTTACAGCTCATGCATTTATTATAATTTTTTTTATAGTTATACCTTTTATAATTGGAGGATTTGGAAATTGATTAATTCCTTTAATAATTGGAGCTCCTGATATAGCTTTTCCTCGAATAAATAATATAAGTTTTTGATTAATTCCTCCTTCATTAATTATTTTAATTTTAAGAAATGTATTAAATAATGGAGTAGGAACTGGATGAACTGTTTATCCACCATTATCTTTAAATATTAGACATAATGGATCATCAGTAGATTTAGCAATTTTTTCTTTACATATTGCAGGAATTTCTTCCATTATAGGATCTATTAATTTTATTGTTACAATTATTAATATAAAAAATAAGTATTTAAAAATAGATCAATTATCTTTATTTATTTGATCAATTTTATTAACTACAATTTTATTATTATTATCATTACCTGTTTTAGCTGGAGCTATTACAATATTATTAACTGATCGAAATTTCAATACTACATTTTTTGATCCTTCTGGTGGAGGGGATCCAATTTTATATCAACATTTATTT
>ZFMK-TIS-2597765
AGTTTTATATTTTATAATTAGAATTTGATCAGGAATGTTAGGAGCATCATTAAGAATAATTATTCGAATTGAATTAGGAATACCAGGATCATTAATTGGAAATGATCAAATTTATAATTCAATTGTTACAGCTCATGCATTTATTATAATTTTTTTTATAGTTATACCTTTTATAATTGGAGGATTTGGAAATTGATTAATTCCTTTAATAATTGGAGCTCCTGATATAGCTTTTCCTCGAATAAATAATATAAGTTTTTGATTAATTCCTCCTTCATTAATTATTTTAATTTTAAGAAATGTATTAAATAATGGAGTAGGAACTGGATGAACTGTTTATCCACCATTATCTTTAAATATTAGACATAATGGATCATCAGTAGATTTAGCAATTTTTTCTTTACATATTGCAGGAATTTCTTCCATTATAGGATCTATTAATTTTATTGTTACAATTATTAATATAAAAAATAAGTATTTAAAAATAGATCAATTATCTTTATTTATTTGATCAATTTTATTAACTACAATTTTATTATTATTATCATTACCTGTTTTAGCTGGAGCTATTACAATATTATTAACTGATCGAAATTTCAATACTACATTTTTTGATCCTTCTGGTGGAGGGGATCCAATTTTATATCAACATTTATTT
>ZFMK-TIS-2597766
AGTTTTATATTTTATAATTAGAATTTGATCAGGAATGTTAGGAGCATCATTAAGAATAATTATTCGAATTGAATTAGGAATACCAGGATCATTAATTGGAAATGATCAAATTTATAATTCAATTGTTACAGCTCATGCATTTATTATAATTTTTTTTATAGTTATACCTTTTATAATTGGAGGATTTGGAAATTGATTAATTCCTTTAATAATTGGAGCTCCTGATATAGCTTTTCCTCGAATAAATAATATAAGTTTTTGATTAATTCCTCCTTCATTAATTATTTTAATTTTAAGAAATGTATTAAATAATGGAGTAGGAACTGGATGAACTGTTTATCCACCATTATCTTTAAATATTAGACATAATGGATCATCAGTAGATTTAGCAATTTTTTCTTTACATATTGCAGGAATTTCTTCCATTATAGGATCTATTAATTTTATTGTTACAATTATTAATATAAAAAATAAGTATTTAAAAATAGATCAATTATCTTTATTTATTTGATCAATTTTATTAACTACAATTTTATTATTATTATCATTACCTGTTTTAGCTGGAGCTATTACAATATTATTAACTGATCGAAATTTCAATACTACATTTTTTGATCCTTCTGGTGGAGGGGATCCAATTTTATATCAACATTTATTT
>ZFMK-TIS-2598079
AGTTTTATATTTTATAATTAGAATTTGATCAGGAATGTTAGGAGCATCATTAAGAATAATTATTCGAATTGAATTAGGAATACCAGGATCATTAATTGGAAATGATCAAATTTATAATTCAATTGTTACAGCTCATGCATTTATTATAATTTTTTTTATAGTTATACCTTTTATAATTGGAGGATTTGGAAATTGATTAATTCCTTTAATAATTGGAGCTCCTGATATAGCTTTTCCTCGAATAAATAATATAAGTTTTTGATTAATTCCTCCTTCATTAATTATTTTAATTTTAAGAAATGTATTAAATAATGGAGTAGGAACTGGATGAACTGTTTATCCACCATTATCTTTAAATATTAGACATAATGGATCATCAGTAGATTTAGCAATTTTTTCTTTACATATTGCAGGAATTTCTTCCATTATAGGATCTATTAATTTTATTGTTACAATTATTAATATAAAAAATAAGTATTTAAAAATAGATCAATTATCTTTATTTATTTGATCAATTTTATTAACTACAATTTTATTATTATTATCATTACCTGTTTTAGCTGGAGCTATTACAATATTATTAACTGATCGAAATTTCAATACTACATTTTTTGATCCTTCTGGTGGAGGGGATCCAATTTTATATCAACATTTATTT
>ZFMK-TIS-2597764
TGTTTTATATTTTATAATTAGAATTTGATCGGGAATATTAGGGGCATCTTTAAGAATAATTATTCGAATTGAATTAGGGATACCTGGATCATTAATTGGAAATGATCAAATTTATAATTCAATTGTTACAGCTCATGCTTTTATTATAATTTTTTTTATAGTAATACCTTTTATAATTGGGGGATTTGGTAATTGATTAATTCCTTTAATAATTGGAGCTCCTGATATAGCTTTTCCTCGAATAAATAATATAAGTTTTTGATTAATTCCTCCTTCATTAATTATTTTAATTTTAAGAAATGTATTAAATAATGGAGTAGGAACTGGATGAACTGTTTATCCCCCATTATCTTTAAATATTAGACATAATGGATCATCAGTAGATTTAGCAATTTTTTCTTTACATATTGCAGGGATTTCTTCAATTATAGGATCTATTAATTTTATTGTTACAATTATTAATATAAAAAATAAATATTTAAAAATAGATCAATTATCTTTATTTATTTGATCAATTTTATTAACTACAATTTTATTATTATTATCATTACCTGTTTTAGCTGGGGCTATTACAATATTATTAACTGATCGAAATTTTAATACTACATTTTTTGATCCTTCTGGAGGAGGAGATCCAATTTTATATCAACATTTATTT
>ZFMK-TIS-2598077
AGTTTTATATTTTATAATTAGAATTTGATCGGGAATATTAGGGGCATCTTTAAGAATAATTATTCGAATTGAATTAGGGATACCTGGATCATTAATTGGAAATGATCAAATTTATAATTCAATTGTTACAGCTCATGCTTTTATTATAATTTTTTTTATAGTAATACCTTTTATAATTGGGGGATTTGGTAATTGATTAATTCCTTTAATAATTGGAGCTCCTGATATAGCTTTTCCTCGAATAAATAATATAAGTTTTTGATTAATTCCTCCTTCATTAATTATTTTAATTTTAAGAAATGTATTAAATAATGGAGTAGGAACTGGATGAACTGTTTATCCCCCATTATCTTTAAATATTAGACATAATGGATCATCAGTAGATTTAGCAATTTTTTCTTTACATATTGCAGGGATTTCTTCAATTATAGGATCTATTAATTTTATTGTTACAATTATTAATATAAAAAATAAATATTTAAAAATAGATCAATTATCTTTATTTATTTGATCAATTTTATTAACTACAATTTTATTATTATTATCATTACCTGTTTTAGCTGGGGCTATTACAATATTATTAACTGATCGAAATTTTAATACTACATTTTTTGATCCTTCTGGAGGAGGAGATCCAATTTTATATCAACATTTATTT
>ZFMK-TIS-2598078
AGTTTTATATTTTATAATTAGAATTTGATCGGGAATATTAGGGGCATCTTTAAGAATAATTATTCGAATTGAATTAGGGATACCTGGATCATTAATTGGAAATGATCAAATTTATAATTCAATTGTTACAGCTCATGCTTTTATTATAATTTTTTTTATAGTAATACCTTTTATAATTGGGGGATTTGGTAATTGATTAATTCCTTTAATAATTGGAGCTCCTGATATAGCTTTTCCTCGAATAAATAATATAAGTTTTTGATTAATTCCTCCTTCATTAATTATTTTAATTTTAAGAAATGTATTAAATAATGGAGTAGGAACTGGATGAACTGTTTATCCTCCATTATCTTTAAATATTAGACATAATGGATCATCAGTAGATTTAGCAATTTTTTCTTTACATATTGCAGGGATTTCTTCAATTATAGGATCTATTAATTTTATTGTTACAATTATTAATATAAAAAATAAATATTTAAAAATAGATCAATTATCTTTATTTATTTGATCAATTTTATTAACTACAATTTTATTATTATTATCATTACCTGTTTTAGCTGGGGCTATTACAATATTATTAACTGATCGAAATTTTAATACTACATTTTTTGATCCTTCTGGAGGAGGAGATCCAATTTTATATCAACATTTATTT
>ZFMK-TIS-2598084
AGTTTTATATTTTATAATTAGAATTTGATCAGGTTTATTAGGAGCATCCCTAAGAATGATTATTCGGATTGAATTAGGTATTCCTGGATCATTAATTGGAAATGATCAAATTTATAATTCAATTGTTACAGCTCATGCATTTATTATAATTTTTTTCATAGTTATACCTTTTATAATTGGGGGATTTGGGAATTGATTAATTCCTTTAATAATTGGAGCCCCAGATATAGCTTTTCCTCGAATAAATAATATAAGTTTTTGATTAATTCCACCTTCATTAATTATTTTAATTTTAAGAAATTTATTAAATAATGGTGTAGGAACTGGTTGAACAGTTTATCCACCATTATCTTCTAATATTAGTCATAATGGATCATCTGTAGATATAGCAATTTTTTCTTTACATATTGCTGGAATTTCTTCAATTATAGGTTCTATTAATTTTATTGTTACAATTATTAATATAAAAAATAAGTATTTAAAAATAGATCAATTATCTTTATTTATTTGATCTATTTTATTAACTACAATTTTATTATTATTATCATTACCTGTTTTAGCTGGAGCAATTACTATATTATTAACAGATCGAAATTTTAATACTTCATTTTTTGATCCTTCAGGGGGAGGAGATCCAATTTTATATCAACATTTATTT
>ZFMK-TIS-2598086
AGTTTTATATTTTATAATTAGAATTTGATCAGGTTTATTAGGAGCATCCCTAAGAATGATTATTCGGATTGAATTAGGTATTCCTGGATCATTAATTGGAAATGATCAAATTTATAATTCAATTGTTACAGCTCATGCATTTATTATAATTTTTTTCATAGTTATACCTTTTATAATTGGGGGATTTGGGAATTGATTAATTCCTTTAATAATTGGAGCCCCAGATATAGCTTTTCCTCGAATAAATAATATAAGTTTTTGATTAATTCCACCTTCATTAATTATTTTAATTTTAAGAAATTTATTAAATAATGGTGTAGGAACTGGTTGAACAGTTTATCCACCATTATCTTCTAATATTAGTCATAATGGATCATCTGTAGATATAGCAATTTTTTCTTTACATATTGCTGGAATTTCTTCAATTATAGGTTCTATTAATTTTATTGTTACAATTATTAATATAAAAAATAAGTATTTAAAAATAGATCAATTATCTTTATTTATTTGATCTATTTTATTAACTACAATTTTATTATTATTATCATTACCTGTTTTAGCTGGAGCAATTACTATATTATTAACAGATCGAAATTTTAATACTTCATTTTTTGATCCTTCAGGGGGAGGAGATCCAATTTTATATCAACATTTATTT
>ZFMK-TIS-2598081
AATTCTCTATTTTTTAATAAGAATTTGGTCTGGAATGTTGGGCTCCTCCTTAAGATTTATTATCCGTATTGAATTAGGAACTCCTGGATCCCTAATTGGGAATGATCAAATTTATAACTCTATTGTTACAGCTCACGCTTTTATTATAATTTTTTTTATAGTTATACCATTTATAATTGGGGGATTTGGTAATTGATTAATCCCTTTAATAATTGGAGCCCCTGATATAGCCTTTCCTCGTATAAATAATATAAGATTTTGATTAATTCCCCCTTCATTAATTATGCTAATTTTAAGAAATATTTTAAATAATGGAGTAGGAACAGGATGAACTGTTTACCCCCCTTTATCTTTAAATATTAGTCATAATGGATCTTCTGTTGATATAGCAATTTTTTCCCTTCATATTGCCGGAATTTCATCAATCATGGGGTCAATTAATTTTATTGTAACTATTATAAATATAAAAAATAATTATTTAAAAATAGATCAATTATCATTATTTATTTGATCTATTCTACTTACAACAATCCTCCTTCTTCTATCTCTCCCTGTACTAGCAGGAGCTATCACTATACTTTTAACAGACCGAAATTTTAACACTACATTTTTTGATCCTTCTGGAGGAGGTGACCCTATTTTATATCAACATTTATTT
>ZFMK-TIS-2598082
AATTCTCTATTTTTTAATAAGAATTTGGTCTGGAATATTAGGCTCCTCCTTAAGATTTATTATCCGTATTGAATTAGGAACTCCTGGATCCCTAATTGGGAATGATCAAATTTATAACTCTATTGTTACAGCTCACGCTTTTATTATAATTTTTTTTATAGTTATGCCATTTATAATTGGAGGATTTGGTAATTGATTAATCCCTTTAATAATTGGAGCCCCTGATATAGCCTTTCCTCGTATAAATAATATAAGATTTTGATTAATTCCCCCTTCATTAATTATACTAATTTTAAGAAATATTTTAAATAATGGAGTAGGAACAGGATGAACTGTTTACCCCCCTTTATCTTTAAATATTAGTCATAATGGATCTTCTGTTGATATAGCAATTTTTTCCCTTCATATTGCCGGAATTTCATCAATCATAGGGTCAATTAATTTTATTGTAACTATTATAAATATAAAAAATAATTATTTAAAAATAGATCAATTATCATTATTTATCTGATCTATTCTACTTACAACAATCCTCCTTCTTTTATCTCTCCCTGTACTAGCAGGAGCTATCACTATACTTTTAACAGACCGAAATTTTAACACTACATTTTTTGATCCTTCTGGAGGAGGTGACCCTATTTTATATCAACATTTATTT
>ZFMK-TIS-2598083
AATTCTTTACTTTTTAATGAGAATTTGATCAGGAATATTAGGATCATCATTAAGATTTATTATTCGAATCGAATTAGGAACTCCTGGATCTTTAATTGGAAATGATCAAATTTATAATTCTATCGTCACAGCACATGCTTTTATCATAATTTTTTTTATAGTTATACCCTTTATAATTGGAGGATTTGGTAATTGATTAATTCCTTTAATAATTGGAGCCCCTGATATGGCATTCCCTCGTATAAATAATATAAGATTTTGATTAATTCCTCCTTCATTAATTATTTTAATTTTAAGAAACATTTTAAATAATGGAGTAGGAACTGGATGAACTGTTTATCCCCCTTTATCATTAAATATTAGTCATAATGGATCATCTGTTGATTTAGCAATTTTTTCACTTCATATTGCTGGAATTTCTTCAATTATAGGATCAATTAATTTTATTGTAACTATTATAAATATAAAAAATAATAATATAAAAATAGATCAATTATCATTATTTATTTGATCTATTTTATTAACCACAATCCTCTTACTTTTATCCTTGCCTGTACTTGCTGGAGCAATTACAATACTTTTAACAGATCGAAATTTTAATACCACATTTTTTGATCCTTCAGGGGGAGGAGATCCTATTTTATATCAACATTTATTT
>ZFMK-TIS-2603587
AATTTTATACTTCTTAATAAGAATCTGATCAGGAATATTAGGATCCTCCCTTAGAATAATTATTCGAATTGAATTAGGAACACCTGGGGCACTAATTGGTAATGATCAAATTTATAATTCTATTGTAACTGCACACGCTTTTATTATAATTTTTTTCATAGTTATACCATTCATAATTGGAGGATTTGGTAATTGATTAATCCCCTTAATAATTGGGGCCCCCGATATAGCTTTCCCACGAATAAATAATATAAGATTTTGATTGATTCCTCCTTCATTAATTATTCTAATTATAAGAAATATTTTAAATAATGGAGTAGGAACTGGTTGAACAGTTTACCCCCCCTTATCATTAAATATTAGTCATAATGGATCATCTGTAGACCTAGCTATCTTTTCTCTTCATATTGCAGGTATTTCATCAATTATAGGATCTATTAATTTTATTGTAACTATTCTTAACATAAAAAATAATTTTTTAAAAATAGATCAATTATCTTTATTTATTTGAGCTATTTTATTAACTACTATCCTTTTACTTCTATCCCTTCCTGTTCTAGCCGGAGCAATTACTATACTATTAACTGATCGAAATTTTAATACTACATTTTTTGACCCATCAGGAGGAGGTGATCCAATTTTATATCAACATTTATTT
>ZFMK-TIS-2597774
TGTATTATACTTTTTAATAAGAATCTGATCAGGAATGTTAGGGGCATCATTAAGAATAATTATTCGTATTGAGTTAGGGATTCCAGGATCATTAATTGGGAATGATCAAATTTATAATTCTGTTGTAACAGCTCATGCATTTATTATAATTTTTTTTATGGTGATACCTTTCATAATTGGGGGGTTTGGAAATTGATTAATCCCATTAATGATTGGAGCTCCTGATATAGCTTTCCCTCGTATAAATAATATAAGATTTTGATTGATTCCCCCATCATTAATAATTTTAATTTTAAGAAATATTATGGGGACTGGGGTAGGAACAGGGTGGACTGTTTACCCCCCTTTATCTTTAAATTTGAGACATAATGGGTCTTCTGTTGATATAGCTATTTTTTCTTTACATATCGCAGGAATTTCTTCAATTATAGGATCTATTAATTTTATTGTAACTATTTTAAATATAAAGAATTATTATTTAAAAATAGATCAATTATCTTTATTTATTTGGTCTATTTTATTAACTACAATTTTATTATTATTATCTTTACCAGTCCTAGCGGGGGCTATTACAATATTATTAACAGATCGAAATTTTAACACTAGATTTTTTGATCCCTCAGGGGGGGGGGATCCTATTTTATATCAACATTTATTT
>ZFMK-TIS-2597775
TGTATTATACTTTTTAATAAGAATCTGATCAGGAATGTTAGGGGCATCATTAAGAATAATTATTCGTATTGAGTTAGGGATTCCAGGATCATTAATTGGGAATGATCAAATTTATAATTCTGTTGTAACAGCTCATGCATTTATTATAATTTTTTTTATGGTGATACCTTTCATAATTGGGGGGTTTGGAAATTGATTAATCCCATTAATGATTGGAGCTCCTGATATAGCTTTCCCTCGTATAAATAATATAAGATTTTGATTGATTCCCCCATCATTAATAATTTTAATTTTAAGAAATATTATGGGGACTGGGGTAGGAACAGGGTGGACTGTTTACCCCCCTTTATCTTTAAATTTGAGACATAATGGGTCTTCTGTTGATATAGCTATTTTTTCTTTACATATCGCAGGAATTTCTTCAATTATAGGATCTATTAATTTTATTGTAACTATTTTAAATATAAAGAATTATTATTTAAAAATAGATCAATTATCTTTATTTATTTGGTCTATTTTATTAACTACAATTTTATTATTATTATCTTTACCAGTTCTAGCGGGGGCTATTACAATATTATTAACAGATCGAAATTTTAACACTAGATTTTTTGATCCCTCAGGGGGGGGGGATCCTATTTTATATCAACATTTATTT
>ZFMK-TIS-2597776
TGTATTATACTTTTTAATAAGAATTTGATCAGGAATGTTAGGGGCATCATTAAGAATAATTATTCGTATTGAGTTAGGGATTCCAGGATCATTAATTGGGAATGATCAAATTTATAATTCTGTTGTAACAGCTCATGCATTTATTATAATTTTTTTTATGGTGATACCTTTCATAATTGGGGGGTTTGGAAATTGATTAATCCCATTAATGATTGGAGCTCCTGATATAGCTTTCCCTCGTATAAATAATATAAGATTTTGATTGATTCCCCCATCATTAATAATTTTAATTTTAAGAAATATTATGGGGACTGGGGTAGGAACAGGGTGGACTGTTTACCCCCCTTTATCTTTAAATTTGAGACATAATGGGTCTTCTGTTGATATAGCTATTTTTTCTTTACATATCGCAGGAATTTCTTCAATTATAGGATCTATTAATTTTATTGTAACTATTTTAAATATAAAGAATTATTATTTAAAAATAGATCAATTATCTTTATTTATTTGGTCTATTTTATTAACTACAATTTTATTATTATTATCTTTACCAGTTCTAGCGGGGGCTATTACAATATTATTAACAGATCGAAATTTTAACACTAGATTTTTTGATCCCTCAGGGGGGGGGGATCCTATTTTATATCAGCATTTATTT
>ZFMK-TIS-2597777
TGTATTATACTTTTTAATAAGAATTTGATCAGGAATGTTAGGGGCATCATTAAGAATAATTATTCGTATTGAGTTAGGGATTCCAGGATCATTAATTGGGAATGATCAAATTTATAATTCTGTTGTAACAGCTCATGCATTTATTATAATTTTTTTTATGGTGATACCTTTCATAATTGGGGGGTTTGGAAATTGATTAATCCCATTAATGATTGGAGCTCCTGATATAGCTTTCCCTCGTATAAATAATATAAGATTTTGATTGATTCCCCCATCATTAATAATTTTAATTTTAAGAAATATTATGGGGACTGGGGTAGGAACAGGGTGGACTGTTTACCCCCCTTTATCTTTAAATTTGAGACATAATGGGTCTTCTGTTGATATAGCTATTTTTTCTTTACATATCGCAGGAATTTCTTCAATTATAGGATCTATTAATTTTATTGTAACTATTTTAAATATAAAGAATTATTATTTAAAAATAGATCAATTATCTTTATTTATTTGGTCTATTTTATTAACTACAATTTTATTATTATTATCTTTACCAGTTCTAGCGGGGGCTATTACAATATTATTAACAGATCGAAATTTTAATACTAGATTTTTTGATCCCTCAGGGGGGGGGAATCTTATTTTATATCAGCATTTATTT
>ZFMK-TIS-2597778
TGTATTATACTTTTTAATAAGAATTTGATCAGGAATGTTAGGGGCATCATTAAGAATAATTATTCGTATTGAGTTAGGGATTCCAGGATCATTAATTGGGAATGATCAAATTTATAATTCTGTTGTAACAGCTCATGCATTTATTATAATTTTTTTTATGGTGATACCTTTCATAATTGGGGGGTTTGGAAATTGATTAATCCCATTAATGATTGGAGCTCCTGATATAGCTTTCCCTCGTATAAATAATATAAGATTTTGATTGATTCCCCCATCATTAATAATTTTAATTTTAAGAAATATTATGGGGACTGGGGTAGGAACAGGGTGGACTGTTTACCCCCCTTTATCTTTAAATTTGAGACATAATGGGTCTTCTGTTGATATAGCTATTTTTTCTTTACATATCGCAGGAATTTCTTCAATTATAGGATCTATTAATTTTATTGTAACTATTTTAAATATAAAGAATTATTATTTAAAAATAGATCAATTATCTTTATTTATTTGGTCTATTTTATTAACTACAATTTTATTATTATTATCTTTACCAGTTCTAGCGGGGGCTATTACAATATTATTAACAGATCGAAATTTTAATACTAGATTTTTTGATCCCTCAGGGGGGGGGAATCCTATTTTATATCAGCATTTATTT
>ZFMK-TIS-2597782
AATATTATATTTTATAATAAGAATTTGATCAGGATTTTTAGGTTCAATATTAAGAATAATAATTCGAATTGAATTAAGTACTCCAGGTTCAATAATTAATAATGATCAAATTTATAATTCAATTGTAACAGCTCATGCTTTTGTAATAATTTTTTTTATGGTTATACCTTTTATAATTGGGGGATTTGGAAATTGATTGATTCCTTTAATAATTGGAGCTCCTGATATAGCTTTTCCTCGAATAAATAATTTAAGATTTTGATTAATTCCTCCATCATTAATTATTTTAATTTTAAGAAATATTATTAATAATGGTGTTGGTACAGGATGAACAGTTTATCCTCCTTTATCTATAAATTTAAGACATAGAGGATCTTCTGTAGATTTAGCTATTTTTTCTTTACATATTGCTGGAATTTCATCTATTGCAGGTTCAATTAATTTTATTGTTACTATTTTAAATATAAAAAATAAAAATTTAAATTTAGATCAACTTTCTTTATTTGTTTGATCTGTATTTATTACTACTATTTTATTATTACTATCATTACCAGTATTAGCAGGAGCTATTACTATGTTATTAAGTGATCGAAATTTAAATACTTCATTTTTTGATCCCTCTGGAGGAGGAGACCCTATTTTATATCAACATTTATTT
>ZFMK-TIS-2597783
AATATTATATTTTATAATAAGAATTTGATCAGGATTTTTAGGTTCAATATTAAGAATAATAATTCGAATTGAATTAAGTACTCCAGGTTCAATAATTAATAATGATCAAATTTATAATTCAATTGTAACAGCTCATGCTTTTGTAATAATTTTTTTTATGGTTATACCTTTTATAATTGGAGGATTTGGAAATTGATTGATTCCTTTAATAATTGGAGCTCCTGATATAGCTTTTCCTCGAATAAATAATTTAAGATTTTGATTAATTCCCCCATCATTAATTATTTTAATTTTAAGAAATATTATTAATAATGGTGTTGGTACAGGATGAACAGTTTATCCTCCTTTATCTATAAATTTAAGACATAGAGGATCTTCTGTAGATTTAGCTATTTTTTCTTTACATATTGCTGGAATTTCATCTATTGCAGGTTCAATTAATTTTATTGTTACTATTTTAAATATAAAAAATAAAAATTTAAATTTAGATCAACTTTCTTTATTTGTTTGATCTGTATTTATTACTACTATTTTATTATTACTATCATTACCAGTATTAGCAGGAGCTATTACTATATTATTAAGTGATCGAAATTTAAATACTTCATTTTTTGATCCCTCTGGAGGAGGAGACCCTATTTTATATCAACATTTATTT
>ZFMK-TIS-2597784
AATATTATATTTTATAATAAGAATTTGATCAGGATTTTTAGGTTCAATATTAAGAATAATAATTCGAATTGAATTAAGTACTCCAGGTTCAATAATTAATAATGATCAAATTTATAATTCAATTGTAACAGCTCATGCTTTTGTAATAATTTTTTTTATGGTTATACCTTTTATAATTGGAGGATTTGGAAATTGATTGATTCCTTTAATAATTGGAGCTCCTGATATAGCTTTTCCTCGAATAAATAATTTAAGATTTTGATTAATTCCCCCATCATTAATTATTTTAATTTTAAGAAATATTATTAATAATGGTGTTGGTACAGGATGAACAGTTTATCCTCCTTTATCTATAAATTTAAGACATAGAGGATCTTCTGTAGATTTAGCTATTTTTTCTTTACATATTGCTGGAATTTCATCTATTGCAGGTTCAATTAATTTTATTGTTACTATTTTAAATATAAAAAATAAAAATTTAAATTTAGATCAACTTTCTTTATTTGTTTGATCTGTATTTATTACTACTATTTTATTATTACTATCATTACCAGTATTAGCAGGAGCTATTACTATATTATTAAGTGATCGAAATTTAAATACTTCATTTTTTGATCCCTCTGGAGGAGGAGACCCTATTTTATATCAACATTTATTT
>ZFMK-TIS-2595853
ACTTTTATATTTTATTCTGGGTATGTGGTCTGGTATAATTGGTTCTTCATTAAGAATAATTATTCGTTTGGAGCTTGGAACTCCTGGTTCTTTTATTGGAAATGACCAAGTTTATAATTCTGTTGTTACTGCACATGCTTTTGTTATAATTTTTTTTATAGTTATACCTTTTATAATTGGTGGATTTGGTAATTATATTGTTCCTTTAATATTAGGAGCTCCTGATATAGCCTTTCCTCGTATAAATAATATAAGTTTTTGACTTCTTCCTCCATCATTAATATTATTAATTTTAAGTAATGTTTTAAATTCTGGTGTTGGTACTGGGTGAACTGTGTATCCTCCATTGTCATCTTTATTAGGTCACAATGATTGTTCTGTTGATATAGCAATTTTTGCTTTACATATTGGTGGTGCTTCTTCTATTATAGGTTCAATTAATTTTATTGTTACAATTATAATAATAAGGAATAAAAGGTTAAGTATGGATCAACTACCACTTTTTATTTGGTCTGTTTTAATTACTACTATTTTATTATTATTATCTTTACCTGTTTTAGCTGGGGGAATTACAATATTATTAACTGATCGTAACTTGAATACTTCATTCTTTGATCCGATAGGTGGTGGGGATCCAATTTTATATCAGCATTTATTT
>ZFMK-TIS-2602445
ATTTTTATATTTTATTTTGGGAATATGATCTGGAATGATTGGTTCTTCATTAAGAATAATTATTCGACTGGAGCTTGGAACTCCTGGTTCTTTTATTGGTAATGATCAGGTTTATAATTCTGTTGTCACTGCTCATGCTTTTGTTATAATTTTTTTTATGGTTATACCTTTTATAATTGGTGGATTTGGGAATTATATTGTTCCTTTAATATTAGGTGCTCCTGATATAGCTTTTCCTCGTATAAATAATATAAGATTTTGACTTCTTCCCCCATCATTAATATTATTAATTTTAAGTAATATTTTGAATTCTGGTGTTGGTACTGGCTGAACTGTTTATCCTCCTTTATCATCTTTATTAGGTCATAATGATTGTTCTGTTGATATAGCAATTTTTGCTTTACATATTGGTGGGGCTTCTTCTATTATAGGTTCAATTAATTTTATTGTTACAATTATAATAATAAAGAATAAGAGATTGAATATGGATCAACTTCCTCTTTTTATTTGGTCTGTTTTAATTACTACAATTTTATTATTATTATCTTTACCTGTTTTAGCTGGCGGAATTACAATATTATTAACTGATCGTAATTTGAATACTTCATTCTTTGATCCCATAGGTGGTGGAGATCCTATTTTATATCAACATTTATTT
>ZFMK-TIS-2603579
GTTTTTATATTTTATTTTAGGTATATGGTCTGGAATGATTGGTTCTTCTCTTAGAATGATTATTCGATTAGAACTTGGAACTCCTGGTTCTTTTATTGGTAATGATCAAGTCTATAATTCTGTTGTTACTGCTCATGCTTTTGTAATGATTTTTTTTATAGTTATACCTTTTATAATTGGTGGTTTTGGTAATTATATTGTTCCTTTAATATTAGGTGCTCCTGATATAGCTTTTCCTCGTATAAATAATATGAGATTTTGACTTCTTCCTCCTGCATTAATATTATTAATTTTAAGTAATATTTTGAATTCTGGTGTTGGTACTGGTTGAACTGTTTATCCTCCTCTATCTTCATTATTAGGTCATAATGATTGTTCTGTTGATATAGCAATTTTTGCTTTACATATTGGTGGTGCTTCTTCAATTATGGGTTCAATTAATTTTATTGTTACAATTATTATAATAAAAAATAATAGATTAAGAATGGACCAGCTTCCTCTTTTTGTTTGATCTGTTTTAATTACTACAATTTTATTATTATTATCTTTACCTGTTTTAGCTGGTGGTATTACAATATTATTAACTGATCGAAACTTGAATACTTCATTTTTTGATCCTATAGGAGGTGGTGATCCAATTTTATATCAACATTTATTT
>ZFMK-TIS-2603580
GTTTTTATATTTTATTTTAGGTATATGGTCTGGAATGATTGGTTCTTCTCTTAGAATGATTATTCGATTAGAACTTGGAACTCCTGGTTCTTTTATTGGTAATGATCAAGTCTATAATTCTGTTGTTACTGCTCATGCTTTTGTAATGATTTTTTTTATAGTTATACCTTTTATAATTGGTGGTTTTGGTAATTATATTGTTCCTTTAATATTAGGTGCTCCTGATATAGCTTTTCCTCGTATAAATAATATGAGATTTTGACTTCTTCCTCCTGCATTAATATTATTAATTTTAAGTAATATTTTGAATTCTGGTGTTGGTACTGGTTGAACTGTTTATCCTCCTCTATCTTCATTATTAGGTCATAATGATTGTTCTGTTGATATAGCAATTTTTGCTTTACATATTGGTGGTGCTTCTTCAATTATGGGTTCAATTAATTTTATTGTTACAATTATTATAATAAAAAATAATAGATTAAGAATGGACCAGCTTCCTCTTTTTGTTTGATCTGTTTTAATTACTACAATTTTATTATTATTATCTTTACCTGTTTTAGCTGGTGGTATTACAATATTATTAACTGATCGAAACTTGAATACTTCATTTTTTGATCCTATAGGAGGTGGTGATCCAATTTTATATCAACATTTATTT
>ZFMK-TIS-2603581
GTTTTTATATTTTATTTTAGGTATATGGTCTGGAATGATTGGTTCTTCTCTTAGAATGATTATTCGATTAGAACTTGGAACTCCTGGTTCTTTTATTGGTAATGATCAAGTCTATAATTCTGTTGTTACTGCTCATGCTTTTGTAATGATTTTTTTTATAGTTATACCTTTTATAATTGGTGGTTTTGGTAATTATATTGTTCCTTTAATATTAGGTGCTCCTGATATAGCTTTTCCTCGTATAAATAATATGAGATTTTGACTTCTTCCTCCTGCATTAATATTATTAATTTTAAGTAATATTTTGAATTCTGGTGTTGGTACTGGTTGAACTGTTTATCCTCCTCTATCTTCATTATTAGGTCATAATGATTGTTCTGTTGATATAGCAATTTTTGCTTTACATATTGGTGGTGCTTCTTCAATTATGGGTTCAATTAATTTTATTGTTACAATTATTATAATAAAAAATAATAGATTAAGAATGGACCAGCTTCCTCTTTTTGTTTGATCTGTTTTAATTACTACAATTTTATTATTATTATCTTTACCTGTTTTAGCTGGTGGTATTACAATATTATTAACTGATCGAAACTTGAATACTTCATTTTTTGATCCTATAGGAGGTGGTGATCCAATTTTATATCAACATTTATTT
>ZFMK-TIS-2603582
GTTTTTATATTTTATTTTAGGTATATGGTCTGGAATGATTGGTTCTTCTCTTAGAATGATTATTCGATTAGAACTTGGAACTCCTGGTTCTTTTATTGGTAATGATCAAGTCTATAATTCTGTTGTTACTGCTCATGCTTTTGTAATGATTTTTTTTATAGTTATACCTTTTATAATTGGTGGTTTTGGTAATTATATTGTTCCTTTAATATTAGGTGCTCCTGATATAGCTTTTCCTCGTATAAATAATATGAGATTTTGACTTCTTCCTCCTGCATTAATATTATTAATTTTAAGTAATATTTTGAATTCTGGTGTTGGTACTGGTTGAACTGTTTATCCTCCTCTATCTTCATTATTAGGTCATAATGATTGTTCTGTTGATATAGCAATTTTTGCTTTACATATTGGTGGTGCTTCTTCAATTATGGGTTCAATTAATTTTATTGTTACAATTATTATAATAAAAAATAATAGATTAAGAATGGACCAGCTTCCTCTTTTTGTTTGATCTGTTTTAATTACTACAATTTTATTATTATTATCTTTACCTGTTTTAGCTGGTGGTATTACAATATTATTAACTGATCGAAACTTGAATACTTCATTTTTTGATCCTATAGGAGGTGGTGATCCAATTTTATATCAACATTTATTT
>ZFMK-TIS-2597750
ATTTTTATATTTTTTACTTGCAATATGGTCAGGAATATTTGGTTCATCATTAAGAATATTAATTCGTATAGAATTAGGGACTCCTGGATCTTTAATTGGCAATGATCAAATTTATAATTCTATTGTTACTGCTCATGCTTTTATTATAATTTTTTTTATAGTGATACCTTTTATAATTGGAGGATTTGGAAATTATATAGTACCTTTAATATTAGGTGTACCCGATATAGCTTTCCCTCGAATAAATAATATAAGATTTTGATTATTACCTCCTGCTTTATTATTATTAATTTTTAGAAATGTATTAAATTCAGGTGCTGGAACTGGTTGAACTGTTTATCCGCCTTTATCATCTTTAATAGGACATAATGATTCTTCAGTAGATTTAGCAATTTTTGCCCTTCATACTGGGGGAATTTCATCAATTATAGGATCTATCAATTTTATTGTAACTATTTTAAAAATAAAAAATATTGGATTATCAATAGATCAATTATCATTGTTTATTTGATCTGTTTTAATTACTACAATTTTATTATTATTATCTTTACCAGTATTAGCTGGAGGGATTACAATATTATTAACTGATCGAAATTTAAATACTTCATTTTTTGATCCTATTGGAGGAGGTGATCCAATTTTATATCAACATTTATTT
>ZFMK-TIS-2597751
ATTTTTATATTTTTTACTTGCAATATGATCAGGAATATTTGGTTCATCATTAAGAATATTAATTCGTATAGAATTAGGGACTCCTGGATCTTTAATTGGCAATGATCAAATTTATAATTCTATTGTTACTGCCCATGCTTTTATTATAATTTTTTTTATAGTGATACCTTTTATAATTGGAGGATTTGGAAATTATATAGTACCTTTAATATTAGGTGTACCCGATATAGCTTTCCCTCGAATAAATAATATAAGATTTTGATTATTACCTCCTGCTTTATTATTATTAATTTTTAGAAATGTATTAAATTCAGGTGCTGGAACTGGTTGAACTGTTTATCCGCCTTTATCATCTTTAATAGGACATAATGATTCTTCAGTAGATTTAGCAATTTTTGCCCTTCATACTGGGGGAATTTCATCAATTATAGGATCTATCAATTTTATTGTAACTATTTTAAAAATAAAAAATATTGGATTATCAATAGATCAATTATCATTGTTTATTTGATCTGTTTTAATTACTACAATTTTATTATTATTATCTTTACCAGTATTAGCTGGAGGGATTACAATATTATTAACTGATCGAAATTTAAATACTTCATTTTTTGATCCTATTGGAGGAGGTGATCCAATTTTATATCAACATTTATTT
>ZFMK-TIS-2597752
ATTTTTATATTTTTTACTTGCAATATGGTCAGGAATATTTGGTTCATCATTAAGAATATTAATTCGTATAGAATTAGGGACTCCTGGATCTTTAATTGGCAATGATCAAATTTATAATTCTATTGTTACTGCTCATGCTTTTATTATAATTTTTTTTATAGTGATACCTTTTATAATTGGAGGATTTGGAAATTATATAGTACCTTTAATATTAGGTGTACCCGATATAGCTTTCCCTCGAATAAATAATATAAGATTTTGATTATTACCCCCTGCTTTATTATTATTAATTTTTAGAAATGTATTAAATTCAGGTGCTGGAACTGGTTGAACTGTTTATCCACCTTTATCATCTTTAATAGGACATAATGATTCTTCAGTAGATTTAGCAATTTTTGCCCTTCATACTGGGGGAATTTCATCAATTATAGGATCTATCAATTTTATTGTAACTATTTTAAAAATAAAAAATATTGGATTATCAATAGATCAATTATCATTGTTTATTTGATCTGTTTTAATTACTACAATTTTATTATTATTATCTTTACCAGTATTAGCTGGAGGGATTACAATATTATTAACTGATCGAAATTTAAATACTTCATTTTTTGATCCTATTGGAGGAGGTGATCCAATTTTATATCAACATTTATTT
>ZFMK-TIS-2597767
AATATTATATTTTATATTAGGAATATGGTCAGGGATAATTGGTTCTTCTTTAAGAATAATTATTCGTATAGAATTGGGAATACCAGGATCTTTTATTGGTAATGATCAAATTTATAATTCTGTTGTTACTGCTCATGCTTTTGTTATAATTTTTTTTATAGTTATACCTTTTATAATTGGGGGATTTGGAAATTATATAGTTCCTTTGATATTAGGTTCACCTGATATAGCTTTTCCTCGGATAAATAATATAAGTTTTTGGCTTTTACCTCCTGCTTTGGTATTAATAATATTAAGAAATATTTTAAATTCAGGTGTTGGTACAGGTTGAACTGTTTATCCTCCTTTATCTTCTTTATTAGGTCATAATGATTCTTCTGTTGATTTAGCTATTTTTTCTTTACATATAGGAGGTATTTCTTCAATTATAGGTTCAATTAATTTTATTGTTACTATTTTTTTGATAAAAAATTTAGGGTTAAATATAGATCAAATTTCTTTATTTATTTGATCTGTTTTAATTACTACAATTTTATTATTATTATCATTACCTGTTTTAGCTGGGGGAATTACAATGTTATTAACTGATCGAAATTTAAATACTTCTTTTTTTGATCCTATGGGTGGGGGAGATCCTGTTTTATATCAACATTTATTT
>ZFMK-TIS-2597768
AATATTATATTTTATATTAGGAATATGGTCAGGGATAATTGGTTCTTCTTTAAGAATAATTATTCGTATAGAATTGGGAATACCAGGATCTTTTATTGGTAATGATCAAATTTATAATTCTGTTGTTACTGCTCATGCTTTTGTTATAATTTTTTTTATAGTTATACCTTTTATAATTGGGGGATTTGGAAATTATATAGTTCCTTTGATATTAGGTTCACCTGATATAGCTTTTCCTCGGATAAATAATATAAGTTTTTGGCTTTTACCTCCTGCTTTGGTATTAATAATATTAAGAAATATTTTAAATTCAGGTGTTGGTACAGGTTGAACTGTTTATCCTCCTTTATCTTCTTTATTAGGTCATAATGATTCTTCTGTTGATTTAGCTATTTTTTCTTTACATATAGGAGGTATTTCTTCAATTATAGGTTCAATTAATTTTATTGTTACTATTTTTTTGATAAAAAATTTAGGGTTAAATATAGATCAAATTTCTTTATTTATTTGATCTGTTTTAATTACTACAATTTTATTATTATTATCATTACCTGTTTTAGCTGGGGGAATTACAATGTTATTAACTGATCGAAATTTAAATACTTCTTTTTTTGATCCTATGGGTGGGGGAGATCCTGTTTTATATCAACATTTATTT
>ZFMK-TIS-2597769
AATATTATATTTTATATTAGGAATATGGTCAGGGATAATTGGTTCTTCTTTAAGAATAATTATTCGTATAGAATTGGGAATACCAGGATCTTTTATTGGTAATGATCAAATTTATAATTCTGTTGTTACTGCTCATGCTTTTGTTATAATTTTTTTTATAGTTATACCTTTTATAATTGGGGGATTTGGAAATTATATAGTTCCTTTGATATTAGGTTCACCTGATATAGCTTTTCCTCGGATAAATAATATAAGTTTTTGGCTTTTACCTCCTGCTTTGGTATTAATAATATTAAGAAATATTTTAAATTCAGGTGTTGGTACAGGTTGAACTGTTTATCCTCCTTTATCTTCTTTATTAGGTCATAATGATTCTTCTGTTGATTTAGCTATTTTTTCTTTACATATAGGAGGTATTTCTTCAATTATAGGTTCAATTAATTTTATTGTTACTATTTTTTTGATAAAAAATTTAGGGTTAAATATAGATCAAATTTCTTTATTTATTTGATCTGTTTTAATTACTACAATTTTATTATTATTATCATTACCTGTTTTAGCTGGGGGAATTACAATGTTATTAACTGATCGAAATTTAAATACTTCTTTTTTTGATCCTATGGGTGGGGGAGATCCTGTTTTATATCAACATTTATTT
>ZFMK-TIS-2597770
TATATTATATTTTATATTAGGAATATGATCAGGAATAATTGGATCTTCATTAAGAATAATAATTCGTATAGAATTAGGAATACCTGGATCTTTTATTGGAAATGATCAAATTTATAATTCTGTTGTAACAGCTCATGCATTTGTAATAATTTTTTTTATAGTTATACCTTTTATAATTGGAGGATTTGGGAATTATTTAGTTCCTTTAATATTAGGTTCACCTGATATAGCTTTTCCTCGAATAAATAATATAAGATTTTGATTATTACCTCCTGCTTTATTTTTATTAATATTAAGAAATATTTTAAATTCAGGGGTAGGAACAGGATGAACAGTTTATCCTCCTCTTTCATCTTTATTAGGTCATAATGATTCTTCAGTAGATTTAGCTATTTTTTCTTTACATATAGGAGGAATTTCATCAATTATAGGTTCAATTAATTTTATTGTAACAATTTTAATAATAAAAAATTTAGGATTAAAAATAGATCAAGTTTCTTTATTTATTTGATCTGTATTAATTACTACAATTTTATTGTTATTATCATTACCTGTATTAGCAGGAGGAATTACAATATTATTAACTGATCGAAATTTAAATACTTCTTTTTTTGATCCAATAGGTGGAGGAGATCCTGTTTTATATCAACATTTATTT
>ZFMK-TIS-2597771
AATATTATATTTTATATTAGGAATATGATCAGGAATAATTGGATCTTCATTAAGAATAATAATTCGTATAGAATTAGGAATACCTGGATCTTTTATTGGAAATGATCAAATTTATAATTCTGTTGTAACAGCTCATGCATTTGTAATAATTTTTTTTATAGTTATACCTTTTATAATTGGAGGATTTGGGAATTATTTAGTTCCTTTAATATTAGGTTCACCTGATATAGCTTTTCCTCGAATAAATAATATAAGATTTTGATTATTACCTCCTGCTTTATTTTTATTAATATTAAGAAATATTTTAAATTCAGGGGTAGGAACAGGATGAACAGTTTATCCTCCTCTTTCATCTTTATTAGGTCATAATGATTCTTCAGTAGATTTAGCTATTTTTTCTTTACATATAGGAGGAATTTCATCAATTATAGGTTCAATTAATTTTATTGTAACAATTTTAATAATAAAAAATTTAGGATTAAAAATAGATCAAGTTTCTTTATTTATTTGATCTGTATTAATTACTACAATTTTATTGTTATTATCATTACCTGTATTAGCAGGAGGAATTACAATATTATTAACTGATCGAAATTTAAATACTTCTTTTTTTGATCCAATAGGTGGAGGAGATCCTGTTTTATATCAACATTTATTT
>ZFMK-TIS-2597772
AATATTATATTTTATATTAGGAATATGATCAGGAATAATTGGATCTTCATTAAGAATAATAATTCGTATAGAATTAGGAATACCTGGATCTTTTATTGGAAATGATCAAATTTATAATTCTGTTGTAACAGCTCATGCATTTGTAATAATTTTTTTTATAGTTATACCTTTTATAATTGGAGGATTTGGGAATTATTTAGTTCCTTTAATATTAGGTTCACCTGATATAGCTTTTCCTCGAATAAATAATATAAGATTTTGATTATTACCTCCTGCTTTATTTTTATTAATATTAAGAAATATTTTAAATTCAGGGGTAGGAACAGGATGAACAGTTTATCCTCCTCTTTCATCTTTATTAGGTCATAATGATTCTTCAGTAGATTTAGCTATTTTTTCTTTACATATAGGAGGAATTTCATCAATTATAGGTTCAATTAATTTTATTGTAACAATTTTAATAATAAAAAATTTAGGATTAAAAATAGATCAAGTTTCTTTATTTATTTGATCTGTATTAATTACTACAATTTTATTGTTATTATCATTACCTGTATTAGCAGGAGGAATTACAATATTATTAACTGATCGAAATTTAAATACTTCTTTTTTTGATCCAATAGGTGGAGGAGATCCTGTTTTATATCAACATTTATTT
>ZFMK-TIS-2597779
AATATTATATTTTATATTAGGAATATGATCAGGAATAATTGGATCTTCATTAAGAATAATAATTCGTATAGAATTAGGAATACCTGGATCTTTTATTGGAAATGATCAAATTTATAATTCTGTTGTAACAGCTCATGCATTTGTAATAATTTTTTTTATAGTTATACCTTTTATAATTGGAGGATTTGGGAATTATTTAGTTCCTTTAATATTAGGTTCACCTGATATAGCTTTTCCTCGAATAAATAATATAAGATTTTGATTATTACCTCCTGCTTTATTTTTATTAATATTAAGAAATATTTTAAATTCAGGGGTAGGAACAGGATGAACAGTTTATCCTCCTCTTTCATCTTTATTAGGTCATAATGATTCTTCAGTAGATTTAGCTATTTTTTCTTTACATATAGGAGGAATTTCATCAATTATAGGTTCAATTAATTTTATTGTAACAATTTTAATAATAAAAAATTTAGGATTAAAAATAGATCAAGTTTCTTTATTTATTTGATCTGTATTAATTACTACAATTTTATTGTTATTATCATTACCTGTATTAGCAGGAGGAATTACAATATTATTAACTGATCGAAATTTAAATACTTCTTTTTTTGATCCAATAGGTGGAGGAGATCCTGTTTTATATCAACATTTATTT
>ZFMK-TIS-2597780
AATATTATATTTTATATTAGGAATATGATCAGGAATAATTGGATCTTCATTAAGAATAATAATTCGTATAGAATTAGGAATACCTGGATCTTTTATTGGAAATGATCAAATTTATAATTCTGTTGTAACAGCTCATGCATTTGTAATAATTTTTTTTATAGTTATACCTTTTATAATTGGAGGATTTGGGAATTATTTAGTTCCTTTAATATTAGGTTCACCTGATATAGCTTTTCCTCGAATAAATAATATAAGATTTTGATTATTACCTCCTGCTTTATTTTTATTAATATTAAGAAATATTTTAAATTCAGGGGTAGGAACAGGATGAACAGTTTATCCTCCTCTTTCATCTTTATTAGGTCATAATGATTCTTCAGTAGATTTAGCTATTTTTTCTTTACATATAGGAGGAATTTCATCAATTATAGGTTCAATTAATTTTATTGTAACAATTTTAATAATAAAAAATTTAGGATTAAAAATAGATCAAGTTTCTTTATTTATTTGATCTGTATTAATTACTACAATTTTATTGTTATTATCATTACCTGTATTAGCAGGAGGAATTACAATATTATTAACTGATCGAAATTTAAATACTTCTTTTTTTGATCCAATAGGTGGAGGAGATCCTGTTTTATATCAACATTTATTT
>ZFMK-TIS-2604629
AATATTATATTTTATATTAGGAATATGATCAGGAATAATTGGATCTTCATTAAGAATAATAATTCGTATAGAATTAGGAATACCTGGATCTTTTATTGGGAATGATCAAATTTATAATTCTATTGTTACAGCTCATGCATTTGTAATAATTTTTTTTATAGTTATACCTTTTATAATTGGAGGATTTGGAAATTATTTTGTTCCTTTAATATTAGGTTCACCTGATATAGCTTTTCCTCGAATAAATAATATAAGATTTTGATTATTACCTCCTGCTTTATTTTTATTAATATTAAGAAATATTTTAAATTCAGGTGTAGGAACAGGATGAACAGTTTATCCTCCTCTTTCATCTTTATTAGGTCATAATGATTCTTCAGTAGATTTAGCTATTTTTTCTTTACATATAGGAGGAGTTTCATCAATTATAGGTTCAATTAATTTTATTGTAACAATTTTAATAATAAAAAATTTAGGATTAAAAATGGATCAAGTTTCTTTATTTATTTGATCTGTATTAATTACTACAATTTTATTATTATTATCATTACCTGTATTAGCAGGAGGAATTACAATATTATTAACTGATCGAAATTTAAATACTTCTTTTTTTGATCCAATAGGTGGAGGAGATCCTGTTTTATATCAACATTTATTT
>ZFMK-TIS-2597773
AATATTATATTTTATATTAGGAATATGATCAGGAATAATTGGTTCTTCATTAAGAATAATAATTCGAATAGAATTAGGTATGCCTGGATCTTTTATTGGAAATGATCAAATTTATAATTCTGTTGTTACAGCACATGCATTTGTTATAATTTTTTTTATAGTTATACCTTTTATAATTGGTGGATTTGGAAATTATATAGTTCCTTTAATATTAGGTTCTCCTGATATAGCTTTTCCTCGAATAAATAATATAAGTTTTTGATTATTACCTCCTGCTTTATTATTATTAATATTAAGAAATATTTTGAATTCAGGAGTTGGAACAGGTTGAACAGTTTATCCTCCTCTTTCATCTTTATTAGGTCATAATGATTCTTCTGTAGATTTAGCAATTTTTTCTTTACATATGGGTGGTATTTCTTCAATTATAGGGTCAATTAATTTTATTGTAACAATTATAATAATGAAAAATTTAGGATTAAATATAGATCAAGTTTCTTTATTTATTTGATCAGTTTTTATTACTACAATTTTATTATTATTATCTTTACCTGTTTTAGCAGGTGGAATTACAATATTATTAACTGATCGAAATTTAAATACTTCTTTTTTTGATCCAATAGGAGGTGGAGATCCTGTTTTATATCAACATTTATTT
>ZFMK-TIS-2598087
AATATTATATTTTATATTAGGAATATGATCAGGAATAATTGGTTCTTCATTAAGAATAATAATTCGAATAGAATTAGGTATGCCTGGATCTTTTATTGGAAATGATCAAATTTATAATTCTGTTGTTACAGCACATGCATTTGTTATAATTTTTTTTATAGTTATACCTTTTATAATTGGTGGATTTGGAAATTATATAGTTCCTTTAATATTAGGTTCTCCTGATATAGCTTTTCCTCGAATAAATAATATAAGTTTTTGATTATTACCTCCTGCTTTATTATTATTAATATTAAGAAATATTTTGAATTCAGGAGTTGGAACAGGTTGAACAGTTTATCCTCCTCTTTCATCTTTATTAGGTCATAATGATTCTTCTGTAGATTTAGCAATTTTTTCTTTACATATGGGTGGTATTTCTTCAATTATAGGGTCAATTAATTTTATTGTAACAATTATAATAATGAAAAATTTAGGATTAAATATAGATCAAGTTTCTTTATTTATTTGATCAGTTTTTATTACTACAATTTTATTATTATTATCTTTACCTGTTTTAGCAGGTGGAATTACAATATTATTAACTGATCGAAATTTAAATACTTCTTTTTTTGATCCAATAGGAGGTGGAGATCCTGTTTTATATCAACATTTATTT
>ZFMK-TIS-2603673
AATATTATATTTTATATTAGGTATATGATCAGGAATAATTGGTTCTTCATTAAGAATAATAATTCGTATAGAATTAGGGATACCTGGATCTTTTATTGGAAATGATCAAATTTATAATTCTGTTGTTACAGCTCATGCATTTGTTATAATTTTTTTTATAGTTATACCTTTTATAATTGGTGGATTTGGGAATTATATAATTCCTTTAATATTAGGTTGTCCAGATATAGCTTTTCCTCGAATAAATAATATAAGATTTTGATTATTACCTCCTGCTTTGTTATTATTAATATTAAGAAATATTTTAAATTCAGGTGTAGGAACAGGATGAACAGTTTATCCTCCTCTTTCATCTTTAATGGGTCATAATGATTCTTCAGTAGATTTAGCAATTTTTTCTTTACATATAGGAGGAATTTCATCAATTATAGGATCAATAAATTTTATTGTAACTATTATAATAATAAAAAATATAGGATTAAATATAGATCAGATTTCTTTATTTATTTGATCAGTTTTAATTACTACAATTTTATTATTATTATCTTTACCAGTGTTAGCAGGAGGAATTACTATACTTTTAACAGATCGAAATTTAAATACTTCTTTTTTTGATCCTATAGGAGGTGGTGATCCAGTTTTATACCAACATTTATTT
>ZFMK-TIS-2597781
AATATTATATTTTATATTAGGAATATGATCAGGAATAATTGGTTCTTCTTTGAGAATAATAATTCGGATAGAATTAGGTATACCTGGATCTTTTATTGGGAATGATCAAATTTATAATTCTGTAGTTACGGCTCATGCATTTGTTATAATTTTTTTTATAGTTATGCCTTTTATAATTGGTGGATTTGGGAATTATATAATTCCTTTAATATTGGGAACTCCAGATATAGCTTTCCCTCGAATAAATAATATAAGATTTTGATTATTACCTCCTGCATTATTATTATTGATATTAAGAAATATTTTGAATTCAGGTGTTGGAACTGGTTGAACAGTTTATCCTCCTCTTTCATCTTTATTAGGTCATAATGATTCTTCTGTAGATTTAGCAATTTTTTCATTACATATAGGAGGTATTTCATCAATTATAGGATCAATTAATTTTATTGTAACTATTATAATAATGAAAAATTTAGGATTAAATATGGATCAAATATCTTTATTTATCTGGTCTGTTCTAATTACTACTATTTTATTATTATTATCATTACCAGTATTAGCTGGGGGTATTACAATATTATTAACTGATCGAAATTTAAATACTTCATTTTTTGATCCTATAGGAGGTGGAGATCCTGTTTTATATCAACATTTATTT
>ZFMK-TIS-2594963
AATACTTTATTTTACTTTTGCTATATGAGCAGGAATATTAGGATCTTCTTTAAGAATAATTATCCGAATAGAATTAAGATCAACAGGTTCAATAATTGGAAATGATCAAATTTATAATTCTATTGTTACAGCTCATGCATTTATTATAATTTTTTTTATGGTTATACCTTTTATAATTGGTGGATTTGGAAATTGATTAATTCCTTTAATAATCGGTGCTCCAGATATAGCCTACCCTCGAATAAATAATATAAGTTTTTGATTATTACCTCCATCACTAATATTATTAATTTCTAGAAATTTAATAAATTCAGGAATAGGAACTGGATGAACAGTTTATCCACCTTTATCAAACAACACATTTCACAGAGGTTCATCAGTTGATCTGGGAATTTTTTCATTACATATTGCCGGAATATCATCAATTATAGGAGCTATTAATTTTATTTCAACTATTATAAATATAAAAAATTTTAATTTAAATCTTCATAAACTAAATTTATTTTCTTGATCAACATTAATTACTGCAATTTTATTATTATTATCTCTCCCAGTTTTAGCTGGAGCTATTACTATATTATTAACTGACCGAAATTTAAATTCATCATTTTTTGATCCTGCAGGAGGAGGGGACCCTGTTTTATACCAACATTTATTT
>ZFMK-TIS-2598045
AATACTTTATTTCATTTTTGCTATATGAGCAGGAATATTAGGATCTTCTTTAAGAATAATTATTCGAATAGAATTAGGATCCCCCGGGTTTTTAATTAATAATGATCAAATTTATAATTCCATTGTTACAGCACATGCATTTATTATAATTTTTTTCATAGTTATACCATTTATAATTGGTGGATTTGGAAATTGATTAATTCCTTTAATAATTGGAGCTCCCGATATAGCTTATCCTCGAATAAATAATATAAGATTTTGATTATTACCTCCTTCATTAATATTATTGATTTCCAGAAATTTATTAAACTCAGGAATAGGGACAGGATGAACCGTTTATCCCCCTTTATCAAATAATACATTTCACAGTGGATCTTCAGTTGATTTAGGAATTTTTTCATTACATATTGCAGGTATATCATCTATTATAGGAGCTATTAATTTTATTTCAACTATTATTAATATAAAAAATATAAATTTAAATATACATAAATTAAATTTATTTTCATGATCTACTTTAATTACTGCAATTCTATTATTATTATCCTTACCTGTTCTAGCAGGAGCTATCACAATATTATTAACAGATCGTAATTTAAATACATCATTCTTTGATCCTTCAGGAGGGGGAGATCCTATTTTATACCAACATTTATTT
>ZFMK-TIS-2007231
AACATTATACTTTATCTTTGCTATATGAAGAGGAATATTAGGATCAGCTCTTAGAATATTAATTCGAATAGAATTAGGAACACCAGGAAAATTAATTGGAAATGATCAAATTTATAATAGTATTGTAACAGCCCATGCATTTATTATAATTTTTTTCATAGTTATACCATTTATAATTGGAGGTTTTGGTAATTGATTAATTCCTTTAATATTAGGCGCACCAGATATAGCTTACCCTCGAATAAATAATATAAGATTTTGATTATTACCTCCATCATTATTTTTACTAATTATCGGAAATTCAATTGAATCAGGAACTGGAACAGGATGAACAGTTTACCCTCCCTTATCATCTAATATATTTCATAGAGGACCCTCTGTAGATTATAGAATCTTTTCATTACATATAGCAGGAATATCATCAATTATAGGAGCAATTAATTTTGTTACAACAATTATAAATATAAAAAATAATAATCTATCTATAAATATAATTAATTTATTCAGCTGATCAATTCTTATTACAGCAATATTATTAATTATTTCATTACCCGTATTAGCAGGAGCTATTACTATATTATTAACTGATCGAAATATTAATACATCATTCTTTGATCCTGCAGGAGGAGGAGATCCTATTTTATACCAACATTTATTT
>ZFMK-TIS-2577071
AACATTATACTTTATCTTTGCTATATGAAGAGGAATATTAGGATCAGCTCTTAGAATATTAATTCGAATAGAATTAGGAACACCAGGAAAATTAATTGGAAATGATCAAATTTATAATAGTATTGTAACAGCCCATGCATTTATTATAATTTTTTTCATAGTTATACCATTTATAATTGGAGGTTTTGGTAATTGATTAATTCCTTTAATATTAGGCGCACCAGATATAGCTTACCCTCGAATAAATAATATAAGATTTTGATTATTACCTCCATCATTATTTTTACTAATTATCGGAAATTCAATTGAATCAGGAACTGGAACAGGATGAACAGTTTACCCTCCCTTATCATCTAATATATTTCATAGAGGACCCTCTGTAGATTATAGAATCTTTTCATTACATATAGCAGGAATATCATCAATTATAGGAGCAATTAATTTTGTTACAACAATTATAAATATAAAAAATAATAATCTATCTATAAATATAATTAATTTATTCAGCTGATCAATTCTTATTACAGCAATATTATTAATTATTTCATTACCCGTATTAGCAGGAGCTATTACTATATTATTAACTGATCGAAATATTAATACATCATTCTTTGATCCTGCAGGAGGAGGAGATCCTATTTTATACCAACATTTATTT
>ZFMK-TIS-2598088
AATATTATATTTTATCTTTAGAATTTGATCTGGATTATATGGAGCTTCTTTAAGAATAATTATTCGAATAGAATTAGGAACACCAGGAAAATTAATCGGAAATGACCAAATTTATAATTCAATTGTAACTGCCCATGCATTCATTATAATTTTTTTTATAATTATACCATTTATAATTGGAGGGTTTGGAAACTGATTAGTACCTTTAATATTAGGAGCACCAGATATAGCCTACCCACGAATAAATAATATAAGATTTTGATTATTACCACCATCTTTATTTTTATTAATCTCAAGAAGAATAGTAGATTCAGGAACTGGTACAGGATGAACTGTCTACCCACCACTTTCATCTAATCTATTCCATAATGGAATATCAGTAGATTTAAGAATTCTATCATTACATCTAGCAGGAATTTCATCTTTAATAGGATCAATTAATTTTATTACAACTATTTTAAATATAAAAAATTCAAACCTAACCATAGATAAAATTTCCTTATTTTCATGATCAATTTTAATTACCACTTTCCTACTTTTATTATCTCTTCCAGTTCTAGCAGGAGCAATTACTATATTATTAACAGATCGAAATTTAAATACATCTTTTTTTGATCCTACTGGAGGGGGAGATCCAATTCTATATCAACACCTCTTT
>ZFMK-TIS-2598089
AATATTATATTTTATCTTTAGAATTTGATCTGGATTATATGGAGCTTCTTTAAGAATAATTATTCGAATAGAATTAGGAACACCAGGAAAATTAATCGGAAATGACCAAATTTATAATTCAATTGTAACTGCCCATGCATTCATTATAATTTTTTTTATAATTATACCATTTATAATTGGAGGGTTTGGAAACTGATTAGTACCTTTAATATTAGGAGCACCAGATATAGCCTACCCACGAATAAATAATATAAGATTTTGACTATTACCACCATCTTTATTTTTATTAATCTCAAGAAGAATAGTAGATTCAGGAACTGGTACAGGATGAACTGTCTACCCACCACTTTCATCTAATCTATTCCATAATGGAATATCAGTAGATTTAAGAATTCTATCATTACATCTAGCAGGAATTTCATCTTTAATAGGATCAATTAATTTTATTACAACTATTTTAAATATAAAAAATTCAAACCTAACCATAGATAAAATTTCCTTATTTTCATGATCAATTTTAATTACCACTTTCCTACTTTTATTATCTCTTCCAGTTCTAGCAGGAGCAATTACTATATTATTAACAGATCGAAATTTAAATACATCTTTTTTTGATCCTACTGGAGGGGGAGATCCAATTCTATATCAACACCTCTTT
>ZFMK-TIS-2598090
AATATTATATTTTATCTTTAGAATTTGATCTGGATTATATGGAGCTTCTTTAAGAATAATTATTCGAATAGAATTAGGAACACCAGGAAAATTAATCGGAAATGACCAAATTTATAATTCAATTGTAACTGCCCATGCATTCATTATAATTTTTTTTATAATTATACCATTTATAATTGGAGGGTTTGGAAACTGATTAGTACCTTTAATATTAGGAGCACCAGATATAGCCTACCCACGAATAAATAATATAAGATTTTGACTATTACCACCATCTTTATTTTTATTAATCTCAAGAAGAATAGTAGATTCAGGAACTGGTACAGGATGAACTGTCTACCCACCACTTTCATCTAATCTATTCCATAATGGAATATCAGTAGATTTAAGAATTCTATCATTACATCTAGCAGGAATTTCATCTTTAATAGGATCAATTAATTTTATTACAACTATTTTAAATATAAAAAATTCAAACCTAACCATAGATAAAATTTCCTTATTTTCATGATCAATTTTAATTACCACTTTCCTACTTTTATTATCTCTTCCAGTTCTAGCAGGAGCAATTACTATATTATTAACAGATCGAAATTTAAATACATCTTTTTTTGATCCTACTGGAGGGGGAGATCCAATTCTATATCAACACCTCTTT
>ZFMK-TIS-2598091
AATATTATATTTTATCTTTAGAATTTGATCTGGATTATATGGAGCTTCTTTAAGAATAATTATTCGAATAGAATTAGGAACACCAGGAAAATTAATCGGAAATGACCAAATTTATAATTCAATTGTAACTGCCCATGCATTCATTATAATTTTTTTTATAATTATACCATTTATAATTGGAGGATTTGGAAACTGATTAGTACCTTTAATATTAGGAGCACCAGATATAGCCTACCCACGAATAAATAATATAAGATTTTGACTATTACCACCATCTTTATTTTTATTAATCTCAAGAAGAATAGTAGATTCAGGAACTGGTACAGGATGAACTGTCTACCCACCACTTTCATCTAATCTATTCCATAATGGAATATCAGTAGATTTAAGAATTCTATCATTACATCTAGCAGGAATTTCATCTTTAATAGGATCAATTAATTTTATTACAACTATTTTAAATATAAAAAATTCAAACCTAACCATAGATAAAATTTCCTTATTTTCATGATCAATTTTAATTACCACTTTCCTACTTTTATTATCTCTTCCAGTTCTAGCAGGAGCAATTACTATATTATTAACAGATCGAAATTTAAATACATCTTTTTTTGATCCTACTGGAGGGGGAGATCCAATTCTATATCAACACCTCTTT
>ZFMK-TIS-2602428
AATATTATATTTTATCTTTAGAATTTGATCTGGATTATATGGAGCTTCTTTAAGAATAATTATTCGAATAGAATTAGGAACACCAGGAAAATTAATCGGAAATGACCAAATTTATAATTCAATTGTAACTGCCCATGCATTCATTATAATTTTTTTTATAATTATACCATTTATAATTGGAGGATTTGGAAACTGATTAGTACCCTTAATATTAGGAGCACCAGATATAGCCTACCCACGAATAAATAATATAAGATTTTGACTATTACCACCATCTCTATTTTTATTAATCTCAAGAAGAATAGTAGATTCAGGAACTGGTACAGGATGAACTGTTTACCCACCACTTTCATCTAATCTATTCCATAATGGAATATCAGTAGATTTAAGAATTCTATCATTACATCTAGCAGGAATTTCATCTTTAATAGGATCAATTAATTTTATTACAACTATTTTAAATATAAAAAATTCAAACCTAACCATAGATAAAATTTCCTTATTTTCATGATCAATTTTAATTACCACTTTCCTACTTTTATTATCTCTTCCAGTTCTAGCAGGAGCAATTACTATATTATTAACAGATCGAAATTTAAATACATCTTTTTTTGATCCTACTGGAGGAGGAGATCCTATTCTATATCAACACCTCTTT
>ZFMK-TIS-2603678
AATACTTTACTTCATTTTTAGTATATGAACAGGAATATATGGAGCTTCTTTAAGAATAATTATTCGAATAGAACTAGGAACACCAGGCAAATTAATTGGAAATGATCAAATTTATAATAGAATTGTTACAGCTCATGCATTTATTATAATTTTTTTTATAATTATACCTTTTATAATTGGAGGATTTGGAAATTGATTAATTCCATTAATATTAGGAGCCCCTGATATAGCTTACCCACGAATAAATAATATAAGATTTTGATTACTACCTCCATCTCTATTTTTATTAATTTCAAGAAGAATTATAGATTCAGGAACAGGAACAGGATGAACAGTTTATCCTCCTTTATCATCTAATATTTTTCATAATGGTATATCAGTAGATTTAAGAATTTTATCCTTACATTTAGCAGGAGCATCTTCTCTAATAGGAAGAATTAATTTTATCTCAACTATCATTAATATAAAAAATCATAATATACCTATAGAAAAAATCTCATTATTCTCATGATCAATTTTAATCACAACAATTCTTTTATTATTATCATTACCTGTATTAGCAGGTGCTATTACCATATTATTAACTGATCGAAACTTAAATACATCTTTTTTTGACCCTACAGGAGGGGGAGATCCAATCTTATACCAACATTTATTT
>ZFMK-TIS-2597717
AATACTATACTTCATATTCGCTATATGATCCGGAATAGTAGGATCATCTTTAAGAATAATTATTCGTATAGAATTAGGAACACCAGGTTCATTAATTGGAAATGACCAACTATATAATTCTATTGTTACTGCTCATGCATTTGTAATAATTTTTTTTATAGTTATACCTTTTATAATTGGAGGATTTGGAAATTGATTAATTCCTTTAATAATTGGAGCCCCTGATATAGCTTACCCTCGAATAAATAATATAAGATTTTGACTATTACCCCCATCATTATTTATACTTATTTCTAGAAATTTAATAAATAATGGTGTAGGAACAGGATGAACTGTTTATCCACCTTTATCATCAAACCTTAGACATAGTGGATCATCTGTTGATATAGCTATCTTTTCTTTACATATTGCAGGTATATCATCCATTATAGGAGCTATTAATTTTATATCAACAATTATTAATATAAAAAATCCTTTAATAAAAATTGATAAAATTTCAATATTTAGGTGATCTATTTTAATTACTGCATTATTATTAATTTTATCTCTTCCTGTATTAGCAGGAGCAATTACAATATTATTAACAGACCGAAATATTAATACAACATTCTTTGATCCATCAGGAGGTGGAGACCCAATTTTATATCAACATCTATTT
>ZFMK-TIS-2597718
AATACTATACTTCATATTCGCTATATGATCCGGAATAGTAGGATCATCTTTAAGAATAATTATTCGTATAGAATTAGGAACACCAGGTTCATTAATTGGAAATGACCAACTATATAATTCTATTGTTACTGCTCATGCATTTGTAATAATTTTTTTTATAGTTATACCTTTTATAATTGGAGGATTTGGAAATTGATTAATTCCTTTAATAATTGGAGCCCCTGATATAGCTTACCCTCGAATAAATAATATAAGATTTTGACTATTACCCCCATCATTATTTATACTTATTTCTAGAAATTTAATAAATAATGGTGTAGGAACAGGATGAACTGTTTATCCACCTTTATCATCAAACCTTAGACATAGTGGATCATCTGTTGATATAGCTATCTTTTCTTTACATATTGCAGGTATATCATCCATTATAGGAGCTATTAATTTTATATCAACAATTATTAATATAAAAAATCCTTTAATAAAAATTGATAAAATTTCAATATTTAGGTGATCTATTTTAATTACTGCATTATTATTAATTTTATCTCTTCCTGTATTAGCAGGAGCAATTACAATATTATTAACAGACCGAAATATTAATACAACATTCTTTGATCCATCAGGAGGTGGAGACCCAATTTTATATCAACATCTATTT
>ZFMK-TIS-2597719
AATACTATACTTCATATTCGCTATATGATCCGGAATAGTAGGATCATCTTTAAGAATAATTATTCGTATAGAATTAGGAACACCAGGTTCATTAATTGGAAATGACCAACTATATAATTCTATTGTTACTGCTCATGCATTTGTAATAATTTTTTTTATAGTTATACCTTTTATAATTGGAGGATTTGGAAATTGATTAATTCCTTTAATAATTGGAGCCCCTGATATAGCTTACCCTCGAATAAATAATATAAGATTTTGACTATTACCCCCATCATTATTTATACTTATTTCTAGAAATTTAATAAATAATGGTGTAGGAACAGGATGAACTGTTTATCCACCTTTATCATCAAACCTTAGACATAGTGGATCATCTGTTGATATAGCTATCTTTTCTTTACATATTGCAGGTATATCATCCATTATAGGAGCTATTAATTTTATATCAACAATTATTAATATAAAAAATCCTTTAATAAAAATTGATAAAATTTCAATATTTAGGTGATCTATTTTAATTACTGCATTATTATTAATTTTATCTCTTCCTGTATTAGCAGGAGCAATTACAATATTATTAACAGACCGAAATATTAATACAACATTCTTTGATCCATCAGGAGGTGGAGACCCAATTTTATATCAACATCTATTT
>ZFMK-TIS-2597720
AATATTATACTTTTTATTCGCCATATGATCCGGAATATTAGGATCATCCCTAAGAATAATTATTCGAATAGAATTAGGAACAGCAGGATCTTTAATTGGTAACGACCAAATTTACAACTCAATTGTTACAGCCCATGCTTTCATTATAATTTTTTTTATAGTTATACCTTTTATAATTGGAGGATTTGGAAACTGATTAATCCCACTAATAATTGGAGCACCAGATATAGCTTACCCTCGACTAAACAATATAAGATTTTGACTATTACCTCCTTCATTATTCCTACTAATTTCAAGAAACTTAACAAATAACGGTGTAGGAACAGGATGAACAGTCTATCCTCCTCTATCCTCTAACCTAAATCACAGAGGATCATCAGTAGATATAGCAATTTTTTCACTCCACATTGCAGGTATATCCTCAATTATAGGTGCCATCAATTTTATATCAACAATTATCAACATAAAAAATTTTTCTATAAAAATAGAACAAATTTCTATATTTAGTTGATCAATTTTAATTACAGCACTTCTACTAATTCTATCATTACCCGTATTAGCAGGAGCAATTACTATACTTCTTACAGATCGAAATATTAACACCTCATTCTTTGACCCAAGAGGTGGAGGAGATCCTATTCTTTATCAACACTTATTT
>ZFMK-TIS-2597721
AATATTATACTTTTTATTCGCCATATGATCCGGAATATTAGGATCATCCCTAAGAATAATTATTCGAATAGAATTAGGAACAGCAGGATCTTTAATTGGTAACGACCAAATTTACAACTCAATTGTTACAGCCCATGCTTTCATTATAATTTTTTTTATAGTTATACCTTTTATAATTGGAGGATTTGGAAACTGATTAATCCCACTAATAATTGGAGCACCAGATATAGCTTACCCTCGACTAAACAATATAAGATTTTGACTATTACCTCCTTCATTATTCCTACTAATTTCAAGAAACTTAACAAATAACGGTGTAGGAACAGGATGAACAGTCTATCCTCCTCTATCCTCTAACCTAAATCACAGAGGATCATCAGTAGATATAGCAATTTTTTCACTCCACATTGCAGGTATATCCTCAATTATAGGTGCCATCAATTTTATATCAACAATTATCAACATAAAAAATTTTTCTATAAAAATAGAACAAATTTCTATATTTAGTTGATCAATTTTAATTACAGCACTTCTACTAATTCTATCATTACCCGTATTAGCAGGAGCAATTACTATACTTCTTACAGATCGAAATATTAACACCTCATTCTTTGACCCAAGAGGTGGAGGAGATCCTATTCTTTATCAACACTTATTT
>ZFMK-TIS-2597722
AATATTATACTTTTTATTCGCCATATGATCCGGAATATTAGGATCATCCCTAAGAATAATTATTCGAATAGAATTAGGAACAGCAGGATCTTTAATTGGTAACGACCAAATTTACAACTCAATTGTTACAGCCCATGCTTTCATTATAATTTTTTTTATAGTTATACCTTTTATAATTGGAGGATTTGGAAACTGATTAATCCCACTAATAATTGGAGCACCAGATATAGCTTACCCTCGACTAAACAATATAAGATTTTGACTATTACCTCCTTCATTATTCCTACTAATTTCAAGAAACTTAACAAATAACGGTGTAGGAACAGGATGAACAGTCTATCCTCCTCTATCCTCTAACCTAAATCACAGAGGATCATCAGTAGATATAGCAATTTTTTCACTCCACATTGCAGGTATATCCTCAATTATAGGTGCTATCAATTTTATATCAACAATTATCAACATAAAAAATTTTTCTATAAAAATAGAACAAATTTCTATATTTAGTTGATCAATTTTAATTACAGCACTTCTACTAATTCTATCATTACCCGTATTAGCAGGAGCAATTACTATACTTCTTACAGATCGAAATATTAACACCTCATTCTTTGACCCAAGAGGTGGAGGAGATCCTATTCTTTATCAACACTTATTT
>ZFMK-TIS-2603560
AATATTATACTTCTTATTCGCTATATGATCAGGAATAATAGGATCATCACTAAGAATAATTATTCGAATAGAATTAGGAACACCAAGATCATTAATTGGAAATGACCAAATTTATAATTCAATTGTTACTGCCCATGCCTTTATTATAATTTTCTTTATAGTTATACCTTTTATAATTGGGGGATTCGGAAATTGATTAATCCCACTAATAATTGGAGCCCCTGATATAGCTTACCCGCGATTAAATAACATAAGATTTTGATTACTGCCTCCATCCTTATTCCTATTAATCTCAAGAAATTTAACAAATAATGGTGTAGGGACAGGATGAACAGTTTACCCCCCTCTTTCATCAAACCTAAATCACAGAGGTTCATCAGTAGATATAGCAATCTTTTCACTTCACATTGCCGGAATATCCTCAATTATAGGTGCTATCAATTTCATATCAACAATTATTAATATAAAAAATTCTTCAATAAAAATAGAACAAATCTCTATATTTAGATGATCAATCTTAATTACCGCCCTTTTACTAATTCTATCTTTACCAGTATTAGCAGGAGCAATTACAATACTTCTTACTGACCGAAACATTAATACTACATTTTTTGACCCTAGAGGAGGGGGAGATCCAGTTTTATACCAACACATATTT
>ZFMK-TIS-2603574
AATATTATACTTCTTATTCGCTATATGATCAGGAATAATAGGATCATCACTAAGAATAATTATTCGAATAGAATTAGGAACACCAAGATCATTAATTGGAAATGACCAAATTTATAATTCAATTGTTACTGCCCATGCCTTTATTATAATTTTCTTTATAGTTATACCTTTTATAATTGGGGGATTCGGAAATTGGTTAATCCCACTAATAATTGGAGCCCCTGATATAGCTTACCCGCGATTAAATAACATAAGATTTTGATTACTGCCTCCATCCTTATTCCTATTAATCTCAAGAAATTTAACAAATAATGGTGTAGGGACAGGATGAACAGTTTACCCCCCTCTTTCATCAAACCTAAATCACAGAGGTTCATCAGTAGATATAGCAATCTTTTCACTTCACATTGCCGGAATATCCTCAATTATAGGTGCTATCAATTTCATATCAACAATTATTAATATAAAAAATTCTTCAATAAAAATAGAACAAATCTCTATATTTAGATGATCAATCTTAATTACCGCCCTTTTACTAATTCTATCTTTACCAGTATTAGCAGGAGCAATTACAATACTTCTTACTGACCGAAACATTAATACTACATTTTTTGACCCTAGAGGAGGGGGAGACCCAGTTTTATACCAACACATATTT
>ZFMK-TIS-2603572
AATATTATACTTCTTATTCGATATATGATCAGGAATAATAGGATCATCACTAAGAATAATTATTCGAATAGAATTAGGAACACCAAGATCATTAATTGGAAATGACCAAATTTATAATTCAATTGTTACTGCCCATGCCTTTATTATAATTTTCTTTATAGTTATACCTTTTATAATTGGGGGATTCGGAAATTGGTTAATCCCACTAATAATTGGAGCCCCTGATATAGCTTACCCGCGATTAAATAACATAAGATTTTGATTACTGCCTCCATCCTTATTCCTATTAATCTCAAGAAATTTAACAAATAATGGTGTAGGGACAGGATGAACAGTTTACCCCCCTCTTTCATCAAACCTAAATCACAGAGGTTCATCAGTAGATATAGCAATCTTTTCACTTCACATTGCCGGAATATCCTCAATTATAGGTGCTATCAATTTCATATCAACAATTATTAATATAAAAAATTCTTCAATAAAAATAGAACAAATCTCTATATTTAGATGATCAATCTTAATTACCGCCCTTTTACTAATTCTATCTTTACCAGTATTAGCAGGAGCAATTACAATACTTCTTACTGACCGAAACATTAATACTACATTTTTTGACCCTAGGGGAGGGGGAGACCCAGTTTTATACCAACACTTATTT
>ZFMK-TIS-2603573
AATATTATACTTCTTATTCGATATATGATCAGGAATAATAGGATCATCACTAAGAATAATTATTCGAATAGAATTAGGAACACCAAGATCATTAATTGGAAATGACCAAATTTATAATTCAATTGTTACTGCCCATGCCTTTATTATAATTTTCTTTATAGTTATACCTTTTATAATTGGGGGATTCGGAAATTGGTTAATCCCACTAATAATTGGAGCCCCTGATATAGCTTACCCGCGATTAAATAACATAAGATTTTGATTACTGCCTCCATCCTTATTCCTATTAATCTCAAGAAATTTAACAAATAATGGTGTAGGGACAGGATGAACAGTTTACCCCCCTCTTTCATCAAACCTAAATCACAGAGGTTCATCAGTAGATATAGCAATCTTTTCACTTCACATTGCCGGAATATCCTCAATTATAGGTGCTATCAATTTCATATCAACAATTATTAATATAAAAAATTCTTCAATAAAAATAGAACAAATCTCTATATTTAGATGATCAATCTTAATTACCGCCCTTTTACTAATTCTATCTTTACCAGTATTAGCAGGAGCAATTACAATACTTCTTACTGACCGAAACATTAATACTACATTTTTTGACCCTAGAGGAGGGGGAGACCCAGTTTTATACCAACACTTATTT
>ZFMK-TIS-2603576
AATATTATACTTCTTATTCGCTATATGATCAGGAATAATAGGATCATCACTAAGAATAATTATTCGAATAGAATTAGGAACACCAAGATCATTAATTGGAAATGACCAAATTTATAATTCAATTGTTACTGCCCATGCCTTTATTATAATTTTCTTTATAGTTATACCTTTTATAATTGGGGGATTCGGAAATTGGTTAATCCCACTAATAATTGGAGCCCCTGATATAGCTTACCCGCGATTAAATAACATAAGATTTTGATTACTGCCTCCATCCTTATTCCTATTAATCTCAAGAAATTTAACAAATAATGGTGTAGGGACAGGATGAACAGTTTACCCCCCTCTTTCATCAAACCTAAATCACAGAGGTTCATCAGTAGATATAGCAATCTTTTCACTTCACATTGCCGGAATATCCTCAATTATAGGTGCTATCAATTTCATATCAACAATTATTAATATAAAAAATTCTTCAATAAAAATAGAACAAATCTCTATATTTAGATGATCAATCTTAATTACCGCCCTTTTACTAATTCTATCTTTACCAGTATTAGCAGGAGCAATTACAATACTTCTTACTGACCGAAACATTAATACTACATTTTTTGACCCTAGAGGAGGGGGAGACCCAGTTTTATACCAACACTTATTT
>ZFMK-TIS-2598041
TATCTTATATTTTATTTTAGCTATATGATCGGGAATAATTGGATCATCATTAAGAATATTAATTCGAATAGAATTAGGGAATCCTGGATCTTATATTGGAAATGATCAAATTTATAACTCTATTGTTACAGCTCATGCATTTATTATAATCTTTTTTATAGTTATACCTTTTATAATTGGGGGATTTGGAAATTGATTAATCCCATTAATAATTGGAGCTCCTGATATAGCTTACCCACGAATAAATAATATAAGATTTTGACTTTTACCCCCATCATTATTTATATTATTATCAAGAAATCTATTAAATAATGGAATAGGAACCGGATGAACAGTATATCCACCTCTATCCTCAAATATTAATCATAGAGGATCCTCTGTAGACTTAGGAATTTTTTCATTACATATTGCTGGAATTTCATCAATTATAGGGGCAATTAATTTTATATCAACAATTTTAAATATAAAAAATCCATGATTAAATATAGACAAACTATCTTTATTTAGATGATCTATTATAATTACTGCAATATTATTAATTACATCATTACCTGTATTAGCTGGAGCAATCACTATACTACTTACTGATCGAAATATTAATACATCTTTTTTTGACCCATGTGGGGGAGGAGACCATATTTTATACCAACATTTATTT
>ZFMK-TIS-2571307
AATACTATATTTCATCTTCGCTATATGATCAGGGATAATTGGAGCATCATTAAGATTTATTATTCGAATAGAACTAAGAAACCCAGGAAGTTGAATCAATAATGATCAAATCTATAACTCCATTGTAACATCACACGCTTTCATTATAATTTTTTTCATAGTGATGCCATTCATAATCGGAGGTTTCGGAAACTGACTCACACCGTTAATATTAGGAGCGCCCGACATGGCTTTCCCACGAATGAATAATATAAGGTTTTGACTACTCCCACCAAGTATTTTCCTACTTTTAATAAGAACAATTTTAAATTCAGGATCAGGAACCGGATGAACTGTTTATCCCCCACTATCTTCATACACATATCATCCCTCTTCCTCTGTAGATCTAACAATCTTTTCCCTTCACATTGCTGGTATCTCCTCAATCATAGGAGCTATTAACTTTATTGTAACCATCTTAAACATAAAAAATATTTCAATAAATTATGATCAAATACCCCTATTCCCATGATCTGTTTTCATTACAACAATCTTACTACTAATCTCACTACCAGTTCTTGCAGGTGCTATTACAATACTAATCTCCGATCGAAACCTAAACTCGTCATTCTTTGACCCAATAGGAGGAGGAGATCCTATTCTATACCAACATCTATTT
>ZFMK-TIS-2597573
AATACTATATTTCATCTTCGCTATATGATCAGGGATAATTGGAGCATCATTAAGATTTATTATTCGAATAGAACTAAGAAACCCAGGAAGTTGAATCAATAATGATCAAATCTATAACTCCATTGTAACATCACACGCTTTCATTATAATTTTTTTCATAGTGATGCCATTCATAATCGGAGGTTTCGGAAACTGACTCACACCGTTAATATTAGGAGCGCCCGACATGGCTTTCCCACGAATGAATAATATAAGGTTTTGACTACTCCCACCAAGTATTTTCCTACTTTTAATAAGAACAATTTTAAATTCAGGATCAGGAACCGGATGAACTGTTTATCCCCCACTATCTTCATACACATATCATCCCTCTTCCTCTGTAGATCTAACAATCTTTTCCCTTCACATTGCTGGTATCTCCTCAATCATAGGAGCTATTAACTTTATTGTAACCATCTTAAACATAAAAAATATTTCAATAAATTATGATCAAATACCCCTATTCCCATGATCTGTTTTCATTACAACAATCTTACTACTAATCTCACTACCAGTTCTTGCAGGTGCTATTACAATACTAATCTCCGATCGAAACCTAAACTCGTCATTCTTTGACCCAATAGGAGGAGGAGATCCTATTCTATACCAACATCTATTT
>ZFMK-TIS-2604668
[truncated: 1,118,125 more chars]
